# Supplementary material for: Niche Filtering of Bacteria in Soil and Rock Habitats of the Colorado Plateau Desert, Utah, USA
Source: Front Microbiol. 2016 Sep 26;7:1489. doi: 10.3389/fmicb.2016.01489 (PMC5035745; doi:10.3389/fmicb.2016.01489)
Supplement: Supplementary file 1 [file Data_Sheet_1.XLSX]

## Sheet: Table S1
Supplementary Table 1 - Alpha diversity indices evenly rarefied to 16058 reads per samples
	chao1	ace	observed_otus	goods_coverage	shannon	simpson
UtahBARE1A	1633.04	1651.79	1523	0.985303	9.04193	0.993785
UtahBARE1B	1548.41	1570.84	1474	0.987981	9.17729	0.995335
UtahBARE2A	1536.97	1566.89	1458	0.987109	8.92833	0.993709
UtahBARE2B	1825.03	1844.72	1664	0.981069	9.24534	0.995194
UtahBARE3A	1620.01	1637.91	1544	0.987732	9.23708	0.995606
UtahBARE3C	1700.55	1733.87	1528	0.98082	9.01053	0.994244
UtahCrust1A	1100.5	1099.78	918	0.9863	7.41248	0.967451
UtahCrust1B	1068.01	1075.01	915	0.987172	7.76972	0.985136
UtahCrust1C	1131.93	1171.15	967	0.985179	7.71589	0.981895
UtahCrust1D	1108.87	1146.29	961	0.985801	7.19724	0.954539
UtahCrust1E	991.607	1004.47	889	0.989413	7.29674	0.963508
UtahCrust1F	983.673	1008.32	910	0.990347	7.53909	0.979565
UtahCrust2A	903.14	930.339	835	0.990659	6.03717	0.851496
UtahCrust2B	1094.27	1122.62	989	0.987981	7.44915	0.961203
UtahCrust2C	1127.64	1151.74	969	0.985677	6.86639	0.923841
UtahCrust2D	1186.58	1214.2	1029	0.985428	7.70595	0.974556
UtahCrust2E	989.316	1002.57	935	0.991967	7.10234	0.938597
UtahCrust2F	1493.18	1513.31	1229	0.979574	7.82699	0.969979
UtahCrust3A	1268.58	1294.99	1085	0.983871	8.05331	0.986634
UtahCrust3B	1167.6	1188.3	970	0.984556	7.60396	0.976342
UtahCrust3C	1115.11	1167.99	958	0.985241	7.56744	0.976568
UtahCrust3D	1044.85	1078.57	909	0.986985	7.49429	0.978971
UtahCrust3E	1057.45	1074.94	955	0.988728	7.64443	0.970989
UtahCrust3F	987.815	992.555	868	0.988977	7.41769	0.97319
UtahEndo1A	553.043	563.131	495	0.994395	5.85614	0.898448
UtahEndo1B	457.5	458.478	431	0.996699	5.3483	0.86143
UtahEndo1C	517.268	517.707	452	0.994644	5.51726	0.876897
UtahEndo2A	510.011	537.416	463	0.994208	5.44439	0.893828
UtahEndo2B	409.418	424.596	368	0.995329	4.68119	0.803683
UtahEndo2C	733.817	733.453	620	0.990908	5.88341	0.921809
UtahEndo3A	450.122	458.724	345	0.993648	4.79813	0.859384
UtahEndo3B	523.013	530.333	483	0.99508	4.8778	0.830147
UtahEndo3C	358.63	364.577	312	0.99589	4.9034	0.88727

## Sheet: Table S2
Supplementary Table 2 - Taxonomic classification and number of reads of representative OTU seuqences based on the Greengenes reference database down to species-level where possible. Blank classification indicates that a reference was matched, but the lineage itself lacked well-established classifications. "Phormidium" entries have been bolded to denote the taxonomic ambiguity of the Phormodium/Mi…
	Taxonomy							Samples
OUT #	Kingdom	Phylum	Class	Order	Family	Genus	Species	UtahBARE1A	UtahBARE1B	UtahBARE2A	UtahBARE2B	UtahBARE3A	UtahBARE3C	UtahCrust1A	UtahCrust1B	UtahCrust1C	UtahCrust1D	UtahCrust1E	UtahCrust1F	UtahCrust2A	UtahCrust2B	UtahCrust2C	UtahCrust2D	UtahCrust2E	UtahCrust2F	UtahCrust3A	UtahCrust3B	UtahCrust3C	UtahCrust3D	UtahCrust3E	UtahCrust3F	UtahEndo1A	UtahEndo1B	UtahEndo1C	UtahEndo2A	UtahEndo2B	UtahEndo2C	UtahEndo3A	UtahEndo3B	UtahEndo3C	UtahNeg	UtahPos	Sequence
OTU_1	k__Bacteria	p__Cyanobacteria	c__Oscillatoriophycideae	o__Oscillatoriales	f__Phormidiaceae	g__Phormidium	s__	0	0	0	2	27	0	4195	2631	4039	6253	4002	2238	9150	4565	7898	4451	4072	6422	2835	4402	5289	3036	3585	3837	19	23	66	7	3	7	8	23	0	0	0	CCTACGGGAGGCAGCAGTGGGGAATTTTCCGCAATGGGCGAAAGCCTGACGGAGCAAGACCGCGTGGGGGAAGAAGGCTCTTGGGTTGTAAACCCCTTTTCTCTGGGAAGAAAGTTGTGAAAGCAACCTGACGGTACCAGAGGAATCAGCATCGGCTAACTCCGTGCCAGCAGCCGCGGTAAGACGGAGGATGCAAGCGTTATCCGGAATGATTGGGCGTAAAGCGTCCGCAGGTGGCAGTTCAAGTCTGCTGTCAAAGACCGGGGCTTAACTTCGGAAAGGCAGTGGAAACTGAACAGCTAGAGTATGGTAGGGGCAGAGGGAATTCCTGGTGTAGCGGTGAAATGCGTAGAGATCAGGAAGAACATCGGTGGCGAAGGCGCTCTGCTGGACCATAAC…
OTU_2	k__Bacteria	p__Cyanobacteria	c__Oscillatoriophycideae	o__Chroococcales	f__Chroococcidiopsidaes	g__Chroococcidiopsis	s__	11	2	0	5	32	6	370	622	462	496	138	569	101	264	121	161	64	292	487	478	332	213	402	299	8983	7231	10707	8820	14506	7069	12489	2915	7951	0	0	CCTACGGGAGGCAGCAGTGGGGAATTTTCCGCAATGGGCGCAAGCCTGACGGAGCAATACCGCGTGAGGGAGGAAGGCTCTTGGGTCGTAAACCTCTTTTCTCAGGGAAGAACACAATGACGGTACCTGAGGAATCAGCATCGGCTAACTCCGTGCCAGCAGCCGCGGTAATACGGAGGATGCAAGCGTTATCCGGAATGATTGGGCGTAAAGCGTCCGCAGGTGGCAGTGTAAGTCTGCTGTCAAAGGTCAGGGCTCAACCCTGAACAGGCAGTGGAAACTACACAGCTAGAGTGCGGTGGGGGCAGAGGGAATTCCCAGTGTAGCGGTGAAATGCGTAGAGATTGGGAAGAACACCGGTGGCGAAAGCGCTCTGCTAGGCCGCAACTGACACTCATG…
OTU_3	k__Bacteria	p__Armatimonadetes	c__Armatimonadia	o__Armatimonadales	f__Armatimonadaceae	g__	s__	425	157	143	336	209	207	248	607	1213	890	896	657	210	596	303	695	518	608	778	386	1474	477	410	166	117	52	87	146	7	8	27	41	25	0	0	CCTACGGGGGGCAGCAATTAGGAATCTTGCGCAATGGGCGAAAGCCTGACGCAGCGACGCCGCGTGCGGGATGAAGGCCTTCGGGTCGTAAACCGCTTTTAACGGGGAAGAAGAATGTGACGGTACCCGTTGAATAAGCCCCGGCTAACTACGTGCCAGCAGCCGCGGTAATACGTAGGGGGCGAGCGTTGTCCGAAGTTACTGGGCGTAAAGCGCGCGTAGGCGGTTGCCTAAGTCTGGGGTGAAAGGTTCAGGGCTTAACCCGAACAGTGCCTTGGATACTGGGCGACTTGAGTGCCGAAGAGGAAAGCGGAATTCCTGGTGTAGCGGTGAAATGCGTAGATATCAGGAGGAACACCGATGGCGAAGGCAGCTTTCTGGTCGGCAACTGACGCTGAG…
OTU_4	k__Bacteria	p__Cyanobacteria	c__Chloroplast					2	1	0	0	0	0	0	4	0	6	6	0	14	8	4	3	0	4	0	2	7	12	8	4	53	28	276	629	203	155	1561	7037	360	0	0	CCTACGGGAGGCAGCAGTGAGGAATTTTCCGCAATGGGCGAAAGCCTGACGGAGCAATGCCGCGTGGAGGATGAAGGCCTGTGGGTTGTAAACTCCTTTTCTCAGAAAAGAATTAATGACGGTATTTGAGGAATAAGCATCGGCTAACTCCGTGCCAGCAGCCGCGGTAAGACGGAGGATGCAAGCGTTATCCGGAATGATTGGGCGTAAAGCGTCTGTAGGTGGATTGTAAAGTCCTCTGTTAAAGATCGGGGCTTAACCCAGTTCAAGCAGTGGAAACTTATAATCTAGAGTACGGTAGGGGCAGAGGGAATTCCCGGTGTAGCGGTGAAATGCGTAGATATCGGGAAGAACACCGACAGCGAAAGCACTCTGCTGGGCCGAAACTGACACTAAGAG…
OTU_5	k__Bacteria	p__Acidobacteria	c__[Chloracidobacteria]	o__RB41	f__Ellin6075	g__	s__	239	100	95	148	125	146	433	778	1051	654	844	958	176	490	677	713	372	892	627	768	1061	549	389	596	514	312	397	1488	511	577	1817	348	2035	0	0	CCTACGGGAGGCAGCAGTCGGGAATTTTGGGCAATGGGCGAAAGCCTGACCCAGCAACGCCGCGTGAAGGATGAAGTCTTTCGGGATGTAAACTTCGTAAGAATAGGAAGAATAAATGACGGTACTATTTGTAAGGTCCGGCTAACTACGTGCCAGCAGCCGCGGTAATACGTAGGGACCAAGCGTTGTTCGGATTTACTGGGCGTAAAGGGCGCGTAGGCGGCGTGTCAAGTCAATTGTGAAATCTCCGAGCTTAACTCGGAACGGTCAATTGATACTGATGTGCTAGAGTGCAGAAGGGGCAATCGGAATTCTTGGTGTAGCGGTGAAATGCGTAGATATCAAGAGGAACACCTGAGGTGAAGACGGGTTGCTGGGCTGACACTGACGCTGAGGCGC…
OTU_6	k__Bacteria	p__Proteobacteria	c__Alphaproteobacteria	o__Sphingomonadales	f__Sphingomonadaceae	g__Sphingomonas	s__	897	575	673	835	563	832	1041	919	993	912	822	942	568	845	1137	1285	535	1326	1893	1975	1699	1223	688	1260	1260	749	949	360	791	694	334	437	355	0	147	CCTACGGGAGGCAGCAGTGGGGAATATTGGACAATGGGCGAAAGCCTGATCCAGCAATGCCGCGTGAGTGATGAAGGCCTTAGGGTTGTAAAGCTCTTTTACCCGGGATGATAATGACAGTACCGGGAGAATAAGCTCCGGCTAACTCCGTGCCAGCAGCCGCGGTAATACGGAGGGAGCTAGCGTTGTTCGGAATTACTGGGCGTAAAGCGCACGTAGGCGGCTTTGTAAGTTAGAGGTGAAAGCCCGGGGCTCAACTCCGGAACTGCCTTTAAGACTGCATCGCTTGAATCCAGGAGAGGTGAGTGGAATTCCGAGTGTAGAGGTGAAATTCGTAGATATTCGGAAGAACACCAGTGGCGAAGGCGGCTCACTGGACTGGTATTGACGCTGAGGTGC…
OTU_7	k__Bacteria	p__Cyanobacteria	c__Oscillatoriophycideae	o__Chroococcales	f__Chroococcidiopsidaes	g__Chroococcidiopsis	s__	3	3	2	3	182	3	63	84	81	131	42	81	34	47	30	33	8	43	43	35	33	26	37	51	524	396	663	1564	1072	1007	2355	236	994	0	0	CCTACGGGAGGCAGCAGTGGGGAATTTTCCGCAATGGGCGAAAGCCTGACGGAGCAATACCGCGTGAGGGAGGAAGGCTCTAGGGTTGTAAACCTCTTTTCTCAGGGAAGAACAAAATGACGGTACCTGAGGAATAAGCATCGGCTAACTCCGTGCCAGCAGCCGCGGTAATACGGAGGATGCAAGCGTTATCCGGATTTATTGGGCGTAAAGCGTCCGCAGGTGGCAGTTCAAGTCTGCTGTTAAAGGTCGGGGCTCAACCCCGAACAGGCAGTGGAAACTGAACAGCTAGAGTACGGTAGGGGCAGAGGGAATTCCCAGTGTAGCGGTGAAATGCGTAGAGATTGGGAAGAACACCGGTGGCGAAAGCGCTCTGCTAGGCCGAAACTGACACTCATG…
OTU_8	k__Bacteria	p__Cyanobacteria	c__Oscillatoriophycideae	o__Oscillatoriales	f__Phormidiaceae	g__Phormidium	s__	5	0	0	0	5	0	225	207	665	462	241	105	258	303	356	193	70	94	584	709	645	312	436	756	44	67	153	0	7	6	20	155	8	0	0	CCTACGGGAGGCAGCAGTGGGGAATTTTCCGCAATGGGCGAAAGCCTGACGGAGCAAGACCGCGTGAGGGAGGAAGGCTCTTGGGTTGTAAACCTCTTTTGTCAGGGAAGAACACAATGACGGTACCTGAAGAATCAGCATCGGCTAACTCCGTGCCAGCAGCCGCGGTAATACGGGGGATGCAAGCGTTATCCGGAATTATTGGGCGTAAAGCGTCCGCAGGTGGCTAATCAAGTCTGCTGTCAAAGGTTGGGGCTTAACCCCAAAAAGGCAGTGGAAACTGAGAAGCTAGAGTGCAGTAGGGGTAGAGGGAATTCCCGGTGTAGCGGTGAAATGCGTAGAGATCGGGAAGAACATCGGTGGCGAAAGCGCTCTACTGGACTGCAACTGACACTCAGG…
OTU_9	k__Bacteria	p__Cyanobacteria	c__Oscillatoriophycideae	o__Chroococcales	f__Chroococcidiopsidaes	g__	s__	0	1	1	5	51	2	93	107	112	173	46	102	86	95	80	39	27	90	47	62	85	23	80	47	71	37	166	1356	960	1044	1588	261	2494	1	0	CCTACGGGAGGCAGCAGTGGGGAATTTTCCGCAATGGGCGAAAGCCTGACGGAGCAATACCGCGTGAGGGAGGAAGGCTCTTGGGTTGTAAACCTCTTTTCTCAGGGAAGAACAAAATGACGGTACCTGAGGAATAAGCATCGGCTAACTCCGTGCCAGCAGCCGCGGTAATACGGAGGATGCAAGCGTTATCCGGAATTATTGGGCGTAAAGCGTCCGCAGGTGGCAATTCAAGTCTGCTGTCAAAGGTTCTGGCTCAACCAGAGACAGGCAGTGGAAACTGAATAGCTAGAGTGCGGTAGGGGCAGAGGGAATTCCCAGTGTAGCGGTGAAATGCGTAGAGATTGGGAAGAACACCGGTGGCGAAAGCGCTCTGCTAGGCCGTAACTGACACTCATG…
OTU_10	k__Bacteria	p__Proteobacteria	c__Alphaproteobacteria	o__Sphingomonadales	f__Sphingomonadaceae	g__Kaistobacter	s__	361	254	301	395	241	505	389	693	722	434	426	586	302	573	604	911	307	1219	887	739	1009	679	442	666	4	14	22	4	7	36	7	14	10	0	9	CCTACGGGAGGCAGCAGTGGGGAATATTGGACAATGGGCGAAAGCCTGATCCAGCAATGCCGCGTGAGTGATGAAGGCCTTAGGGTTGTAAAGCTCTTTTACCCGGGATGATAATGACAGTACCGGGAGAATAAGCCCCGGCTAACTCCGTGCCAGCAGCCGCGGTAATACGGAGGGGGCTAGCGTTGTTCGGAATTACTGGGCGTAAAGCGTACGTAGGCGGCTTTGTAAGTTAGAGGTGAAAGCCCGGGGCTCAACTCCGGAATTGCCTTTAAGACTGCATCGCTTGAATCATGGAGAGGTTAGTGGAATTCCGAGTGTAGAGGTGAAATTCGTAGATATTCGGAAGAACACCAGTGGCGAAGGCGACTAACTGGACATGTATTGACGCTGAGGTAC…
OTU_11	k__Bacteria	p__Cyanobacteria	c__Synechococcophycideae	o__Synechococcales	f__Acaryochloridaceae	g__Acaryochloris	s__	3	1	0	6	14	0	10	15	16	12	2	13	12	21	14	15	8	11	3	18	24	21	13	6	1391	1330	1862	36	19	311	35	136	22	0	0	CCTACGGGAGGCAGCAGTGGGGAATTTTCCGCAATGGGCGAAAGCCTGACGGAGCAATACCGCGTGGGGGAGGAAGGCTCTTGGGTCGTAAACCCCTTTTCTCAGGGAAGAACACAATGACGGTACCTGAGGAATCAGCATCGGCTAACTCCGTGCCAGCAGCCGCGGTAAGACGGAGGATGCAAGCGTTATCCGGAATTATTGGGCGTAAAGCGTCCGCAGGTGGCTTATCAAGTCTGCTGTCAAAGCCCGGGGCTCAACCCTGGAGAGGCAGTGGAAACTGAGGAGCTGGAGTACGGTAGGGGCAGAGGGAATTCCCGGTGTAGCGGTGAAATGCGTAGATATCGGGAAGAACACCAGTGGCGAAAGCGCTCTGCTGGACCGTAACTGACACTCATG…
OTU_12	k__Bacteria	p__Chloroflexi	c__Chloroflexi	o__AKIW781	f__	g__	s__	7	1	1	13	8	14	47	34	26	100	30	28	21	31	23	20	24	41	23	15	30	13	7	34	35	12	43	309	166	504	1007	9	1578	0	0	CCTACGGGTGGCAGCAGCAAGGAATCTTCCCCAATGGACGCAAGTCTGAGGGAGCAACGCCGCGTGGAGGATGACGGCTTTCGGGTTGTAAACTCCTTTTGTGGGGGATGATATGGACAGTACCCCACGAATCAGCCCCGGCTAACTCTGTGCCAGCAGCCGCGGTAAGACAGAGGGGGCAAGCGTTGTCCGGAATTACTGGGCGTAAAGCGCGCGCAGACGGTGTGGGATGTGCCTGGTGACAGTCCGCCGCTTAACGGCGGGAGGTCTGGGTAGACACTCGCACTAGCAGTAGGGAGAGGGGTGTGGAATACCCGGTGGAGCGGTGAAATGCGTAGAGATCGGGTGGAACACCAGTGGCGAAGGCGGCACCCTGGCCCTATATGGACGTTGAGGCGC…
OTU_13	k__Bacteria	p__Planctomycetes	c__Phycisphaerae	o__WD2101	f__	g__	s__	18	9	1	17	15	11	268	327	319	151	130	194	85	205	173	275	71	232	425	349	438	289	274	250	65	38	32	1	12	18	1	1	0	0	0	CCTACGGGGGGCTGCAGTAACGAATCTTCCGCAATGCACGCAAGTGTGACGGAGCGACGCCGCGTGTGGGACGAAGTCCTTCGGGATGTAAACCACTGTCAGGGGCCACCAAGTTCTGAGGGGCCCCAGAGGAAGGCACGGCTAACTCTGTGCCAGCAGCCGCGGTAAGACAGAGGTGCCGAGCGTTAGGCGGAATCACTGGGCTTAAAGCGTGTGTAGGCGGATCGTTAAGTACCTTGTGAAATCCTGCGGCTCAACCGCAGAACTGCTGGGTATACTGGCGATCTTGAGCGACTTAGGGGCAGACGGAACAAGTGGTGGAGCGGTGAAATGCGTAGATATCACTTGGAACGCCGACGGTGAAAACAGTCTGCTGGGAGTCCGCTGACGCTGAGACAC…
OTU_14	k__Bacteria	p__Proteobacteria	c__Alphaproteobacteria	o__Rhodobacterales	f__Rhodobacteraceae	g__Rubellimicrobium	s__	195	63	38	131	97	67	238	177	298	217	160	125	312	229	384	245	163	420	294	432	455	446	261	401	8	1	2	7	1	19	13	7	0	0	0	CCTACGGGAGGCAGCAGTGGGGAATCTTAGACAATGGGCGCAAGCCTGATCTAGCCATGCCGCGTGGGTGATGAAGGCCTTAGGGTCGTAAAGCCCTTTCGCCGGGGAAGATAATGACGGTACCCGGTAAAGAAACCCCGGCTAACTCCGTGCCAGCAGCCGCGGTAATACGGAGGGGGTTAGCGTTGTTCGGAATGACTGGGCGTAAAGCGCGCGTAGGCGGATCATCAAGTCGGGGGTGAAATCCCGGGGCTCAACCCCGGAATGGCCTTCGAGACTGGTGGTCTTGAGTTCGAGAGAGGTGAGTGGAATTCCGAGTGTAGAGGTGAAATTCGTAGATATTCGGAGGAACACCAGTGGCGAAGGCGGCTCACTGGCTCGACACTGACGCTGAGGTGC…
OTU_15	k__Bacteria	p__Armatimonadetes	c__Armatimonadia	o__Armatimonadales	f__Armatimonadaceae	g__	s__	41	16	20	47	50	34	60	165	345	166	187	126	31	142	58	221	81	226	241	124	293	195	114	114	1	2	2	20	6	16	1	3	0	0	0	CCTACGGGGGGCAGCAATTAGGAATCTTGCGCAATGGGGGCAACCCTGACGCAGCGACGCCGCGTGCGGGATGAAGGCATTCGTGTCGTAAACCGCTTTTTACGGGGAAGAAGAATTTGACGGTACCCGTCGAATAAGCCCCGGCTAACTACGTGCCAGCAGCCGCGGTAATACGTAGGGGGCGAGCGTTGTCCGAAGTTACTGGGCGTAAAGCGCGCGTAGGCGGTCATTTAAGTTCGGGGTGAAAGGTTCAGCGCTCAACGCGAACAGTGCCTTGAATACTGGGTGACTTGAGTTCGGGAGAGGGCAGTGGAATTCCTGGTGTAGCGGTGAAATGCGTAGATATCAGGAGGAACACCGATGGCGAAGGCAGCTGCCTGGCCTAGAACTGACGCTGAG…
OTU_16	k__Bacteria	p__FBP	c__	o__	f__	g__	s__	51	34	20	82	74	70	158	476	375	211	258	149	95	168	155	319	110	185	427	255	375	349	177	154	0	0	0	0	0	0	0	0	0	0	0	CCTACGGGAGGCTGCAGTCGAGAATCTTGGGCAATGCACGAAAGTGTGACCCAGCGACGCCGCGTGAAGGATGAAGGCCCTCTGGGTCGTAAACTTCTTTTATGGGGAAAGAAAAGCTCGCAAGAGCCTTGACGGTACCCCATGAATAAGCCACGGCTAACTACGTGCCAGCAGCCGCGGTAATACGTAGGTGGCAAGCGTTGTCCGGATTTACTGGGCGTAAAGCGTACGCAGGCGGATGGTTAAGTAGGAAGTGAAAGGTTGGAGCTCAACTCCGACACTGCTCCCTATACTGGCCGTCTTGAGTAGCGGAGAGGAAGATGGAACAAGTTGTGTAGCGGTGAAATGCGTTGATATAACTTGGAACACCAATGGCGAAAGCAATCTTCTGGACGCAAA…
OTU_17	k__Bacteria	p__Cyanobacteria	c__Nostocophycideae	o__Nostocales	f__Scytonemataceae	g__	s__	0	0	0	0	2	0	290	306	211	119	99	152	69	98	69	78	30	146	147	107	194	38	197	194	0	0	0	0	0	2	0	0	0	0	0	CCTACGGGAGGCAGCAGTGGGGAATTTTCCGCAATGGGCGAAAGCCTGACGGAGCAATACCGCGTGAGGGAGGAAGGCTCTTGGGTTGTAAACCTCTTTTCTCAGGGAAGAATGATGACGGTACCTGAGGAATAAGCATCGGCTAACTCCGTGCCAGCAGCCGCGGTAATACGGAGGATGCAAGCGTTATCCGGAATGATTGGGCGTAAAGCGTCCGCAGGTGGCAATGTAAGTCTGCTGTCAAAGCGTCTGGCTCAACCAGATAAAGGCAGTGGAAACTACATAGCTAGAGTAAGGTAGGGGTAGAGGGAATTCCTGGTGTAGCGGTGAAATGCGTAGAGATCAGGAAGAACACCGGTGGCGAAAGCGCTCTGCTGGACCTTAACTGACACTGAGGGA…
OTU_18	k__Bacteria	p__Proteobacteria	c__Alphaproteobacteria	o__Rhizobiales	f__Bradyrhizobiaceae	g__	s__	124	28	48	74	53	99	98	189	105	154	72	134	122	130	162	209	106	139	147	141	97	161	129	109	1	2	2	8	18	18	45	22	30	0	0	CCTACGGGAGGCAGCAGTGGGGAATATTGGACAATGGGCGCAAGCCTGATCCAGCCATGCCGCGTGAGTGATGAAGGCCTTAGGGTTGTAAAGCTCTTTCACCCACGACGATAATGACGGTAGTGGGAGAAGAAGCCCCGGCTAACTTCGTGCCAGCAGCCGCGGTAATACGAAGGGGGCTAGCGTTGCTCGGAATCACTGGGCGTAAAGGGCGCGTAGGCGGCCGATCAAGTCAGGGGTGAAAGCCTGTGGCTCAACCACAGAATTGCCTTTGATACTGTTCGGCTCGAGACCGGAAGAGGTTGGTGGAACTGCGAGTGTAGAGGTGAAATTCGTAGATATTCGCAAGAACACCAGTGGCGAAGGCGGCCAACTGGTCCGGTTCTGACGCTGAGGCGC…
OTU_19	k__Bacteria	p__Acidobacteria	c__[Chloracidobacteria]	o__RB41	f__Ellin6075	g__	s__	96	36	16	44	52	36	173	172	333	136	241	316	45	114	178	200	118	233	126	122	264	143	109	170	0	0	0	8	15	81	3	5	12	0	0	CCTACGGGGGGCAGCAGTCGGGAATTTTGGGCAATGGGCGAAAGCCTGACCCAGCAACGCCGCGTGAAGGATGAAGTATTTCGGTATGTAAACTTCGAAAGAATGGGAAGAATAAATGACGGTACCATTTATAAGGTCCGGCTAACTACGTGCCAGCAGCCGCGGTAATACGTAGGGACCAAGCGTTGTTCGGATTTACTGGGCGTAAAGGGCGCGTAGGCGGCGTGTTAAGTCAGCTGTGAAATCTCCGAGCTTAACTCGGAACGGTCAGCTGATACTGATGTGCTAGAGTGCAGAAGGGGCAATCGGAATTCTTGGTGTAGCGGTGAAATGCGTAGATATCAAGAGGAACACCTGAGGTGAAGACGGGTTGCTGGGCTGACACTGACGCTGAGGCGC…
OTU_20	k__Bacteria	p__Proteobacteria	c__Alphaproteobacteria	o__Rhizobiales	f__Rhodobiaceae	g__Afifella	s__	172	199	280	242	182	268	72	104	48	51	30	43	52	47	117	44	48	87	85	165	86	100	59	85	449	229	419	297	267	372	273	189	230	0	22	CCTACGGGAGGCAGCAGTGGGGAATATTGGACAATGGGCGCAAGCCTGATCCAGCCATGCCGCGTGAGTGAAGAAGGCCTTAGGGTTGTAAAGCTCTTTCAGCGGGGACGATAATGACGGTACCCGCAGAAGAAGCCCCGGCTAACTTCGTGCCAGCAGCCGCGGTAATACGAAGGGGGCTAGCGTTGTTCGGAATTACTGGGCGTAAAGCGCGCGTAGGCGGATATTTAAGTCAGGGGTGAAATCCCAGGGCTCAACCCTGGAACTGCCTTTGATACTGGGTATCTGGAGTTCGGGAGAGGTGAGTGGAATTCCGAGTGTAGAGGTGAAATTCGTAGATATTCGGAGGAACACCAGAAGCGAAGGCGGCTCACTGGCCCGATACTGACGCTGAGGCGC…
OTU_21	k__Bacteria	p__Proteobacteria	c__Alphaproteobacteria	o__Sphingomonadales	f__Sphingomonadaceae	g__Sphingomonas	s__	6	3	3	9	20	1	313	228	222	164	134	113	66	116	208	212	32	92	176	281	262	197	124	157	39	13	6	1	3	0	0	6	0	0	0	CCTACGGGAGGCAGCAGTGGGGAATATTGGACAATGGGCGCAAGCCTGATCCAGCAATGCCGCGTGAGTGATGAAGGCCTTAGGGTTGTAAAGCTCTTTTACCCGGGACGATAATGACGGTACCGGGAGAATAAGCTCCGGCTAACTCCGTGCCAGCAGCCGCGGTAATACGGAGGGAGCTAGCGTTGTTCGGAATTACTGGGCGTAAAGCGCGCGTAGGCGGCTTCCTAAGTCAGAGGTGAAAGCCCGGGGCTCAACCCCGGAATTGCCTTTGAGACTGGGTCGCTTGAATCCAGGAGAGGTGAGTGGAATTCCGAGTGTAGAGGTGAAATTCGTAGATATTCGGAAGAACACCAGTGGCGAAGGCGGCTCACTGGACTGGTATTGACGCTGAGGTGC…
OTU_22	k__Bacteria	p__Cyanobacteria	c__Oscillatoriophycideae	o__Oscillatoriales	f__Phormidiaceae	g__Phormidium	s__	5	0	0	0	11	0	52	90	188	403	117	180	293	84	89	81	81	174	112	246	120	155	137	74	6	0	20	3	3	11	5	6	3	0	0	CCTACGGGAGGCAGCAGTGGGGAATTTTCCGCAATGGGCGAAAGCCTGACGGAGCAAGACCGCGTGAGGGAGGAAGGCTCTTGGGTTGTAAACCTCTTTTGTCAGGGAAGAAGAAAGTGACGGTACCTGACGAATCAGCATCGGCTAACTCCGTGCCAGCAGCCGCGGTAATACGGAGGATGCAAGCGTTATCCGGAATTATTGGGCGTAAAGCGTCCGCAGGTGGCACTTCAAGTCTGTCGTCAAAGACCGGGGCTTAACCCTGGAAAGGCGATGGAAACTGAAAGGCTAGAGAGAGGTAGGGGTAGAGGGAATTCCCAGTGTAGCGGTGAAATGCGTAGAGATTGGGAAGAACATCGGTGGCGAAAGCGCTCTACTGGACCTCATCTGACACTCAGG…
OTU_23	k__Bacteria	p__Proteobacteria	c__Alphaproteobacteria	o__Rhizobiales	f__Bradyrhizobiaceae	g__Balneimonas	s__	158	93	49	119	116	96	196	149	184	273	99	179	175	147	180	189	116	239	184	189	188	274	198	112	16	0	6	8	26	24	82	24	33	0	5	CCTACGGGAGGCAGCAGTGGGGAATATTGGACAATGGGCGCAAGCCTGATCCAGCCATGCCGCGTGAGTGATGAAGGCCTTAGGGTTGTAAAGCTCTTTCGTCCGGGACGATAATGACGGTACCGGAAGAAGAAGCCCCGGCTAACTTCGTGCCAGCAGCCGCGGTAATACGAAGGGGGCTAGCGTTGTTCGGAATCACTGGGCGTAAAGGGCGCGTAGGCGGCCTGATAAGTCGGGGGTGAAAGCCTGTGGCTCAACCACAGAATTGCCTTCGATACTGTCGGGCTTGAGACCGGAAGAGGTAAGTGGAACTGCGAGTGTAGAGGTGAAATTCGTAGATATTCGCAAGAACACCAGTGGCGAAGGCGGCTTACTGGTCCGGTTCTGACGCTGAGGCGC…
OTU_24	k__Bacteria	p__Proteobacteria	c__Alphaproteobacteria	o__Sphingomonadales	f__Sphingomonadaceae	g__Kaistobacter	s__	42	39	39	42	30	43	94	111	22	28	35	29	12	63	106	41	15	44	73	110	97	47	33	59	289	279	373	196	439	128	516	125	365	0	130	CCTACGGGAGGCAGCAGTGGGGAATATTGGACAATGGGCGAAAGCCTGATCCAGCAATGCCGCGTGAGTGATGAAGGCCTTAGGGTTGTAAAGCTCTTTTACCCGGGAAGATAATGACTGTACCGGGAGAATAAGCCCCGGCTAACTCCGTGCCAGCAGCCGCGGTAATACGGAGGGGGCTAGCGTTGTTCGGAATTACTGGGCGTAAAGCGCACGTAGGCGGCTTTGTAAGTTAGAGGTGAAAGCCCGGGGCTCAACTCCGGAATTGCCTTTAAGACTGCATCGCTTGAACATCGGAGAGGTAAGTGGAATTCCGAGTGTAGAGGTGAAATTCGTAGATATTCGGAAGAACACCAGTGGCGAAGGCGACTTACTGGACGATTGTTGACGCTGAGGTGC…
OTU_25	k__Bacteria	p__Armatimonadetes	c__Armatimonadia	o__Armatimonadales	f__Armatimonadaceae	g__	s__	2	0	0	6	2	6	0	0	0	0	3	1	0	0	0	1	0	4	2	2	4	5	0	0	40	25	37	537	64	222	110	44	231	0	0	CCTACGGGGGGCAGCAATTAGGAATCTTGCACAATGGGCGAAAGCCTGATGCAGCGACGCCGCGTGGAGGATGACGGGTTTCGGCCTGTAAACTCCTTTTAACAGGGAAGAAGCATGTGACGGTACCTGTTGAATAAGCCCCGGCTAACTACGTGCCAGCAGCCGCGGTAATACGTAGGGGGCGAGCGTTGTCCGAAGTTACTGGGCGTAAAGAGCGCGTAGGCGGTCACTTAAGTTTGGTGTGAAAGGTTCAGGGCTCAACCCGAACAGGGCACTGGATACTGGGTGACTTGAGTGGGGGAGAGGAAGGTGGAATTCCTGGTGTAGCGGTGAAATGCGTAGATATCAGGAGGAACACCGGTGGCGAAGGCGGCCTTCTGGCCTCTTACTGACGCTGAG…
OTU_26	k__Bacteria	p__Armatimonadetes	c__Armatimonadia	o__Armatimonadales	f__Armatimonadaceae	g__	s__	10	5	7	20	19	10	72	128	208	102	134	52	23	108	72	131	57	154	150	157	116	100	118	73	0	0	0	2	3	31	0	0	0	0	0	CCTACGGGGGGCAGCAATTAGGAATCTTGCGCAATGGGGGCAACCCTGACGCAGCGACGCCGCGTGGAGGAGGAAGGCCCTCGGGTCGTAAACTCCTTTTGGCAGGGAAGAAGGATGTGACGGTACCTGTCGAATAAGCCCCGGCTAACTACGTGCCAGCAGCCGCGGTAATACGTAGGGGGCGAGCGTTGTCCGAAGTTACTGGGCGTAAAGCGCGCGTAGGCGGTCCCTTAAGTTCGGGGTGAAAGGTCCAGCGCTCAACGCGGACAGTGCCTTGGATACTGGGGGACTTGAGTGTGGGAGGGGGTAGCGGAATTCCGGGTGTAGCGGTGAAATGCGTAGATATCCGGAGGAACACCGATGGCGAAGGCAGCTACCTGGCCTGACACTGACGCTGAG…
OTU_27	k__Bacteria	p__[Thermi]	c__Deinococci	o__Deinococcales	f__Trueperaceae	g__Truepera	s__	3	0	0	3	12	3	6	12	3	5	1	11	6	7	7	4	0	6	7	5	3	1	5	0	542	316	631	619	99	452	176	127	90	0	0	CCTACGGGAGGCAGCAGTTAGGAATCTTCGGCAATGGGGGAAACCCTGACCGAGCGACACTGCTTGGAGGATGAAGGTTTTCGGATCGTAAACTCCTGAACGAGGGACGAATAATGACGGTACCTCGCTAATAGCACCGGCTAACTCCGTGCCAGCAGCCGCGGTAATACGGAGGGTGCAAGCGTTATCCGGAATCACTGGGCGTAAAGGGCGCGTAGGCGGTTTGTTAAGTCCGATGTTAAAGACCGAGGCTCAACCTCGACACGGCGTTGGATACTGGCAAGCTGGACGGTTGGAGAGGAAGGTAGAATTACCAGTGTAGCGGTGGAATGCGTAGATACTGGTAGGAATACCCATTGCGAAGGCAGCCTTCTGGACAACACGTGACGCTGAGGCGCG…
OTU_28	k__Bacteria	p__Cyanobacteria	c__Oscillatoriophycideae	o__Oscillatoriales	f__Phormidiaceae	g__Phormidium	s__	5	0	0	3	8	0	68	28	58	53	86	48	135	80	263	206	111	205	228	108	369	53	35	167	0	0	0	0	0	0	0	0	0	0	0	CCTACGGGAGGCAGCAGTGGGGAATTTTCCGCAATGGGCGAAAGCCTGACGGAGCAAGACCGCGTGAGGGAAGAAGGCTCTTGGGTCGTAAACCTCTTTTGTCAGGGAAGAACACAATGACGGTACCTGACGAATCAGCCTCGGCTAACTCCGTGCCAGCAGCCGCGGTAATACGGAGGAGGCAAGCGTTATCCGGAATTATTGGGCGTAAAGCGTCCGTAGGTGGCTAGTCAAGTCTGCGGTCAAAGACTGGGGCTTAACCCTGGAAAGGCCGTGGAAACTGACGAGCTAGAGTGCAGTAGGGGTAGAGGGAATTCCCGGTGTAGCGGTGAAATGCGTAGAGCTCGGGAAGAACATCGGTGGCGAAAGCGCTCTACTGGACTGCAACTGACACTCAGG…
OTU_29	k__Bacteria	p__Planctomycetes	c__Phycisphaerae	o__WD2101	f__	g__	s__	19	7	2	22	11	23	45	69	75	67	57	82	34	68	54	72	33	59	108	82	147	58	51	42	0	0	0	0	0	0	0	0	0	0	0	CCTACGGGGGGCTGCAGTAACGAATCTTCCGCAATGCACGCAAGTGTGACGGAGCGACGCCGCGTGTGGGACGAAGTCCTTCGGGATGTAAACCACTGTCAGGGGTAAGAAAGTTCTGATCTACCCCAGAGGAAGGCACGGCTAACTCTGTGCCAGCAGCCGCGGTAAGACAGAGGTGCCGAGCGTTAGGCGGAATCACTGGGCTTAAAGCGTGTGTAGGCGGACCCGTAAGTACCTTGTGAAATCCCACGGCTCAACCGTGGAACTGCTGGGTATACTGCGGGTCTTGAGCCACTTAGGGGCAGTCGGAACAGGCGGTGGAGCGGTGAAATGCGTAGATATCGCCTGGAACGCCAACGGTGAAAACAGACTGCTGGGAGTGCGCTGACGCTGAGACAC…
OTU_30	k__Bacteria	p__Cyanobacteria	c__Oscillatoriophycideae	o__Oscillatoriales	f__Phormidiaceae	g__Phormidium	s__	0	0	0	0	0	0	450	383	253	624	231	357	3	13	10	36	5	13	112	654	145	60	21	243	0	0	0	0	0	0	0	0	0	0	0	CCTACGGGGGGCAGCAGTGGGGAATTTTCCGCAATGGGCGAAAGCCTGACGGAGCAAGACCGCGTGAGGGAGGAAGGCTCTTGGGTTGTAAACCTCTTTTGTCAGGGAAGAACACAATGACGGTACCTGAAGAATCAGCATCGGCTAACTCCGTGCCAGCAGCCGCGGTAATACGGAGGATGCAAGCGTTATCCGGAATTATTGGGCGTAAAGCGTCCGCAGGTGGCACTTCAAGTCTGCTGTCAAAGACCGGGGCTTAACCCTGGAAAGGCAGTGGAAACTGAAGCGCTAGAGTGTGGCAGGGGTAGAGGGAATTCCCGGTGTAGCGGTGAAATGCGTAGAGATCGGGAAGAACATCGGTGGCGAAAGCGCTCTACTGGGCCACAACTGACACTCAGG…
OTU_31	k__Bacteria	p__Proteobacteria	c__Alphaproteobacteria	o__Rhodospirillales	f__Acetobacteraceae	g__	s__	0	0	0	0	0	0	4	28	4	2	2	0	0	0	0	3	0	3	0	0	4	4	0	7	189	69	96	19	248	51	533	79	578	0	0	CCTACGGGAGGCAGCAGTGGGGAATATTGGACAATGGGCGCAAGCCTGATCCAGCAATGCCGCGTGGATGAAGAAGGTCTTCGGATTGTAAAGTCCTTTCGGCGGGGACGATGATGACGGTACCCGCAGAAGAAGCCCCGGCTAACTTCGTGCCAGCAGCCGCGGTAATACGAAGGGGGCTAGCGTTGCTCGGAATGACTGGGCGTAAAGGGCGCGTAGGCGGACATATTAGTCAGGCGTGAAATTCCCGGGCTTAACCTGGGGGCTGCGTTTGATACGGTGTGTCTTGAGTGGGGAAGAGGGTCGTGGAATTCCCAGTGTAGAGGTGAAATTCGTAGATATTGGGAAGAACACCGGTGGCGAAGGCGGCGACCTGGTCCTTGACTGACGCTGAGGCGC…
OTU_32	k__Bacteria	p__Proteobacteria	c__Deltaproteobacteria	o__Myxococcales	f__Polyangiaceae	g__	s__	18	7	7	62	50	23	389	138	134	109	49	42	185	141	263	138	66	271	138	345	214	130	164	205	105	43	50	0	0	0	0	0	0	0	0	CCTACGGGAGGCAGCAGTGGGGAATCTTGCGCAATGGGCGAAAGCCTGACGCAGCGACGCCGCGTGAGTGATGAAGGCCTTCGGGTTGTAAAGCTCTGTGGAGGGGGACGAATAAGGGCCGTCGAATAGGCGTCCCGATGACGGTACCCCTTTAGCAAGCACCGGCTAACTCTGTGCCAGCAGCCGCGGTAAGACAGAGGGTGCAAACGTTGTTCGGAATTACTGGGCGTAAAGCGCGTGTAGGCGGCTCGGCAAGTCGGGTGTGAAAGCCCTGGGCTTAACCTAGGAAGTGCACTCGAAACTGCCAAGCTTGAGTTCTGGAGAGGAAGGCGGAATTCTCGGTGTAGAGGTGAAATTCGTAGATATCGAGAGGAACACCGGTGGCGAAGGCGGCCTTCT…
OTU_33	k__Bacteria	p__Acidobacteria	c__[Chloracidobacteria]	o__RB41	f__	g__	s__	0	0	0	0	0	0	0	0	0	0	0	0	0	0	0	0	0	0	0	0	0	0	0	0	12	1	6	19	935	58	13	6	11	0	0	CCTACGGGAGGCAGCAGTCGGGAATTTTGGGCAATGGGCGCAAGCCTGACCCAGCAACGCCGCGTGAAGGATGAAGTCCTTCGGGATGTAAACTTCGAAAGAATGGGAAGAATCAATGACGGTACCATTTATAAGCCCCGGCTAACTCCGTGCCAGCAGCCGCGGTAATACGGAGGGGGCAAGCGTTGTTCGGATTTACTGGGCGTAAAGCGCGTGTAGGCGGCTTTGTAAGTTACTTGTGAAATCTTGAAGCTCAACTTCAAACGGTCAAGTAATACTGCGAGGCTAGAGTGCAGAAGGGGCAACTGGAATTCTTGGTGTAGCGGTGAAATGCGTAGATATCAAGAGGAACACCTGAGGCGAAGGCGGGTTGCTGGGCTGACACTGACGCTGAGACGC…
OTU_34	k__Bacteria	p__Proteobacteria	c__Betaproteobacteria	o__Burkholderiales	f__Oxalobacteraceae	g__Janthinobacterium	s__	89	97	98	166	130	68	48	92	359	480	363	219	292	364	263	565	371	837	661	125	904	504	240	62	20	12	46	0	1	12	0	4	1	0	6	CCTACGGGAGGCAGCAGTGGGGAATTTTGGACAATGGGCGAAAGCCTGATCCAGCAATGCCGCGTGAGTGAAGAAGGCCTTCGGGTTGTAAAGCTCTTTTGTCAGGGAAGAAACGGTGAGAGCTAATATCTCTTGCTAATGACGGTACCTGAAGAATAAGCACCGGCTAACTACGTGCCAGCAGCCGCGGTAATACGTAGGGTGCAAGCGTTAATCGGAATTACTGGGCGTAAAGCGTGCGCAGGCGGTTTTGTAAGTCTGTCGTGAAATCCCCGGGCTCAACCTGGGAATTGCGATGGAGACTGCAAGGCTAGAATCTGGCAGAGGGGGGTAGAATTCCACGTGTAGCAGTGAAATGCGTAGAGATGTGGAGGAACACCGATGGCGAAGGCAGCCCCC…
OTU_35	k__Bacteria	p__Cyanobacteria	c__Oscillatoriophycideae	o__Oscillatoriales	f__Phormidiaceae	g__Phormidium	s__	2	0	0	0	0	0	161	202	321	324	157	102	20	48	86	143	15	187	78	245	173	64	109	195	0	0	0	0	0	0	0	0	0	0	0	CCTACGGGAGGCAGCAGTGGGGAATTTTCCGCAATGGGCGAAAGCCTGACGGAGCAAGACCGCGTGAGGGAGGAAGGCTCTTGGGTCGTAAACCTCTTTTGTCAGGGAAGAACAAAATGACGGTACCTGACGAATCAGCATCGGCTAACTCCGTGCCAGCAGCCGCGGTAATACGGAGGATGCAAGCGTTATCCGGAATTATTGGGCGTAAAGCGTCCGCAGGTGGCTGATCAAGTCTGCGGTCAAAGACCGGGGCTTAACCCTGGAAAGGCCGTGGAAACTGATCAAGCTAGAGTACCGTAGGGGTAGAGGGAATTCCCGGTGTAGCGGTGAAATGCGTAGAGATCGGGAAGAACATCGGTGGCGAAAGCGCTCTACTGGACGGTGACTGACACTCAG…
OTU_36	k__Bacteria	p__Proteobacteria	c__Deltaproteobacteria	o__Myxococcales	f__Cystobacteraceae	g__	s__	48	38	42	46	115	58	265	208	271	743	177	82	189	113	216	141	100	336	92	89	114	56	34	49	0	0	0	0	0	19	3	0	0	0	3	CCTACGGGAGGCAGCAGTGGGGAATTTTGCGCAATGGGCGAAAGCCTGACGCAGCAACGCCGCGTGTGTGATGAAGGTCTTCGGATTGTAAAGCACTTTCGACCGGGACGAAAACCCTGAGGCTAACATCCTCAGGCTTGACGGTACCGGGAGAAGAAGCACCGGCTAACTCTGTGCCAGCAGCCGCGGTAATACAGAGGGTGCAAGCGTTGTTCGGAATTATTGGGCGTAAAGCGCGTGTAGGCGGCTTTGCAAGTCGGGTGTGAAAGCCCTCAGCTCAACTGAGGAAGTGCGCCCGAAACTGCAGAGCTTGAGTGCCGGAGAGGGTGGCGGAATTCCCCAAGTAGAGGTGAAATTCGTAGATATGGGGAGGAACACCGGTGGCGAAGGCGGCCACCT…
OTU_37	k__Bacteria	p__Planctomycetes	c__Phycisphaerae	o__WD2101	f__	g__	s__	18	13	4	48	34	18	55	130	143	62	71	130	55	78	57	114	33	116	91	181	210	152	87	107	0	0	0	13	0	2	0	0	0	0	0	CCTACGGGGGGCTGCAGTAACGAATCTTCCGCAATGCACGAAAGTGTGACGGAGCGACGCCGCGTGTGGGACGAAGCCCTTCGGGGTGTAAACCACTGTCAGGGGTTAGAAAGTTCTGATCAACCCCAGAGGAAGGCACGGCTAACTCTGTGCCAGCAGCCGCGGTAAGACAGAGGTGCCGAGCGTTAGGCGGAATCACTGGGCTTAAAGCGTGTGTAGGCGGGCCCGTAAGTACCTTGTGAAATCCCACGGCTCAACCGTGGAACGGCTGGGTATACTGCGGGCCTTGAGCCACCTAGGGGCGAGCGGAACAAGCGGTGGAGCGGTGAAATGCGTAGATATCGCTTGGAACGCCAATGGTGAAAACAGCTCGCTGGGGGTGTGCTGACGCTGAGACAC…
OTU_38	k__Bacteria	p__Proteobacteria	c__Alphaproteobacteria	o__Rhodobacterales	f__Rhodobacteraceae	g__Rubellimicrobium	s__	52	25	17	45	42	38	67	94	160	80	74	43	128	113	133	157	50	148	178	150	201	184	99	164	3	0	2	3	0	4	4	3	0	0	0	CCTACGGGAGGCAGCAGTGGGGAATCTTAGACAATGGGCGCAAGCCTGATCTAGCCATGCCGCGTGGGTGATGAAGGCCTTAGGGTCGTAAAGCCCTTTCGCCGGGGAAGATAATGACGGTACCCGGTAAAGAAACCCCGGCTAACTCCGTGCCAGCAGCCGCGGTAATACGGAGGGGGTTAGCGTTGTTCGGAATGACTGGGCGTAAAGCGCGCGTAGGCGGGCTGGAAAGTCAGAGGTGAAAGCCCGGGGCTCAACCCCGGAATGGCCTTTGAGACTCCCAGCCTTGAGTTCGAGAGAGGTGAGTGGAATTCCGAGTGTAGAGGTGAAATTCGTAGATATTCGGAGGAACACCAGTGGCGAAGGCGGCTCACTGGCTCGACACTGACGCTGAGGTGC…
OTU_39	k__Bacteria	p__Acidobacteria	c__[Chloracidobacteria]	o__RB41	f__	g__	s__	17	14	3	17	12	26	26	35	29	24	12	25	7	32	25	47	4	36	29	17	31	11	18	7	214	198	188	172	691	109	67	51	39	0	0	CCTACGGGAGGCAGCAGTCGGGAATTTTGGGCAATGGGCGCAAGCCTGACCCAGCAACGCCGCGTGAAGGATGAAGCATTTCGGTGTGTAAACTTCGCAAGAATAGGAAGAATAAGTTTGAACGAATAATTCAAACGATGACGGTACTATTTATAAGCTCCGGCTAACTTCGTGCCAGCAGCCGCGGTAATACGAGGGGAGCAAGCGTTGTTCGGATTTACTGGGCGTAAAGGGTGCGTAGGCGGCACCACAAGTCACTTGTGAAATCTTTGGGCTTAACCCAAAGCGGTCAAGTGATACTGTGGAGCTAGAGTGCAGAAGGGGCAACTGGAATTCCCGGTGTAGCGGTGAAATGCGTAGATATCGGGAGGAACACCTGCGGCGAAGGCGGGTTGCTGG…
OTU_40	k__Bacteria	p__Acidobacteria	c__[Chloracidobacteria]	o__RB41	f__	g__	s__	42	27	34	70	72	93	103	262	257	273	90	120	7	19	44	144	18	102	88	127	184	71	42	35	0	0	1	21	0	30	0	4	0	0	0	CCTACGGGAGGCAGCAGTCGGGAATTTTGGGCAATGGCCGAAAGGCTGACCCAGCAACGCCGCGTGAAGGATGAAATCCTTCGGGATGTAAACTTCACAAGAACGGGAAGAATAAGCAAGCGTAAATAGCGTTTGTGATGACGGTACTGTTTGTAAGCTCCGGCTAACTCCGTGCCAGCAGCCGCGGTAATACGGGGGGAGCAAGCGTTGTTCGGATTTACTGGGCGTAAAGGGCGCGTAGGCGGTCGGACAAGTCACTTGTGAAATCTGAAAGCTTAACTTTCAGCGGCCAAGTGAAACTGTTTGACTGGAGTGCGGAAGGGGCCATCGGAATTCTCGGTGTAGCGGTGAAATGCGTAGATATCGAGAGGAACACCTGCGGCGAAGGCGGGTGGCTGG…
OTU_41	k__Bacteria	p__Verrucomicrobia	c__[Spartobacteria]	o__[Chthoniobacterales]	f__[Chthoniobacteraceae]	g__	s__	4	0	0	4	5	0	89	65	140	109	70	15	71	108	45	198	124	114	142	45	145	69	191	68	0	0	0	0	0	0	0	0	0	0	2	CCTACGGGTGGCAGCAGTCGAGAATTTTTCTCAATAGGGGAAACCCTGAAGGAGCGACGCCGCGTGGAGGATGAAGGCTTTCGGGTCGTAAACTCCTGTCATTAGGGAACAATTGTCAGCGATTAACTGTCGCGGACTTGATAGTACCTGAAGAGGAAGGGACGGCTAACTCTGTGCCAGCAGCCGCGGTAATACAGAGGTCCCAAGCGTTGTTCGGATTCATTGGGCGTAAAGGGTGCGTAGGTGGTAGACTAAGTCGGATGTGAAATCCCAGGGCTCAACCCTGGAACTGCATTCGATACTGGCCTGCTCGAGGACTGGAGAGGAGATTGGAATTCATGGTGTAGCAGTGAAATGCGTAGATATCATGAGGAAGACCAGTGGCGAAGGCGGATCTCT…
OTU_42	k__Bacteria	p__Proteobacteria	c__Betaproteobacteria	o__Burkholderiales	f__Oxalobacteraceae	g__	s__	5	0	0	4	11	0	25	140	447	68	6	378	2	9	1	44	6	358	40	40	50	1746	20	15	0	0	0	0	3	2	0	0	0	0	0	CCTACGGGAGGCAGCAGTGGGGAATTTTGGACAATGGGGGCAACCCTGATCCAGCAATGCCGCGTGAGTGAAGAAGGCCTTCGGGTTGTAAAGCTCTTTTGTCCGGGAAGAAATCCCACCGACTAATACTGGGTGGGGATGACGGTACTGGAAGAATAAGCACCGGCTAACTACGTGCCAGCAGCCGCGGTAATACGTAGGGTGCAAGCGTTAATCGGAATTACTGGGCGTAAAGCGTGCGCAGGCGGTTGTGCAAGACCGATGTGAAATCCCCGGGCTTAACCTGGGAACTGCATTGGTGACTGCACGGCTAGAGTGTGTCAGAGGGGGGTAGAATTCCACGTGTAGCAGTGAAATGCGTAGAGATGTGGAGGAATACCGATGGCGAAGGCAGCCCCC…
OTU_43	k__Bacteria	p__Bacteroidetes	c__[Saprospirae]	o__[Saprospirales]	f__Chitinophagaceae	g__Flavisolibacter	s__	38	11	4	52	56	24	44	104	156	75	111	35	51	142	104	155	117	190	293	92	162	108	97	282	0	0	0	3	0	0	0	5	0	0	0	CCTACGGGAGGCAGCAGTAAGGAATATTGGTCAATGGACGCAAGTCTGAACCAGCCATGCCGCGTGGAGGATGAAGGCCCTCTGGGTTGTAAACTTCTTTTATCTGGGACGAAACCCATCCATTCTTGGGTGATTGACGGTACCAGAGGAATAAGCACCGGCTAACTCCGTGCCAGCAGCCGCGGTAATACGGAGGGTGCAAGCGTTATCCGGATTCACTGGGTTTAAAGGGTGCGTAGGCGGGCAGGTAAGTCAGTGGTGAAATCTCCAAGCTTAACTTGGAAACTGCCGTTGATACTATCTGTCTTGAATACTGTGGAGGTGAGCGGAATATGTCATGTAGCGGTGAAATGCTTAGATATGACATAGAACACCAATTGCGAAGGCAGCTCACTACAC…
OTU_44	k__Bacteria	p__Planctomycetes	c__Phycisphaerae	o__WD2101	f__	g__	s__	23	9	7	15	27	17	130	218	134	94	92	46	81	175	119	173	70	138	171	242	217	162	98	148	91	42	96	6	37	54	0	2	3	0	0	CCTACGGGGGGCTGCAGTAACGAATCTTCCGCAATGCACGAAAGTGTGACGGAGCGACGCCGCGTGGAGGACGAAGTCCTTCGGGATGTAAACTCCTGTCAGGGGCCACCAAGTTCTGAGGGGCCCCAGAGGAAGGCACGGCTAACTCTGTGCCAGCAGCCGCGGTAAGACAGAGGTGCCGAGCGTTAGGCGGAATCACTGGGCTTAAAGCGTGTGTAGGCGGACGCCTAAGTACCTTGTGAAATCCCACCGCTCAACGGTGGAACGGCTGGGTATACTGGGCGTCTTGAGCCACCCAGGGGCGAGCGGAACAAGCGGTGGAGCGGTGAAATGCGTAGATATCGCTTGGAACGCCGGCGGTGAAAACGGCTCGCTGGGGGTGTGCTGACGCTGAGACAC…
OTU_45	k__Bacteria	p__Acidobacteria	c__Solibacteres	o__Solibacterales	f__	g__	s__	117	74	60	146	119	168	245	253	307	157	203	112	77	159	176	223	106	319	326	249	345	189	111	187	0	0	0	2	0	2	10	4	0	0	11	CCTACGGGAGGCAGCAGTGGGGAATCTTGCACAATGGGGGAAACCCTGATGCAGCGACGCCGCGTGAGTGATGAAGCCCTTCGGGGTGTAAAGCTCTTTCGGCAGGGACGATAATGACGGTACCTGAAGAAGAAGCTGCGGCTAACTACGTGCCAGCAGCCGCGGTAATACGTAGGCAGCGAGCGTTGTTCGGAGTTACTGGGCGTAAAGAGTGCGTAGGCGGTTTTCTAAGTTTGGTGTGAAATCTCCCGGCTTAACTGGGAGGGTGCGCCGAAGACTGGAAGGCTTGAGTATGGGAGAGGTAAGCGGAATTCCTGGTGTAGCGGTGAAATGCGTAGATATCAGGAGGAACACCTGCGGTGTAGACGGCTTACTGGACCATAACTGACGCTGAGGCAC…
OTU_46	k__Bacteria	p__Acidobacteria	c__[Chloracidobacteria]	o__RB41	f__	g__	s__	39	57	31	123	102	90	281	201	639	332	304	263	17	150	33	235	57	141	167	291	509	114	51	135	4	5	7	3	23	85	4	9	7	0	0	CCTACGGGAGGCAGCAGTCGGGAATTTTGGGCAATGGGCGAAAGCCTGACCCAGCAACGCCGCGTGAAGGATGAAGTCCTTCGGGATGTAAACTTCGGAAGAATGGGAAGAATAAATGACGGTACCATTTTTAAGCCCCGGCTAACTCCGTGCCAGCAGCCGCGGTAATACGGAGGGGGCAAGCGTTGTTCGGATTTACTGGGCGTAAAGGGCGCGTAGGCGGCGTGACAAGTCACTTGTGAAATCTCCGGGCTTAACTCGGAACTGCCAAGTGATACTGTCGTGCTAGAGTGCAGAAGGGGCAATCGGAATTCTTGGTGTAGCGGTGAAATGCGTAGATATCAAGAGGAACACCAGAGGCGAAGGCGGATTGCTGGGCTGACACTGACGCTGAGGCGC…
OTU_47	k__Bacteria	p__Bacteroidetes	c__Sphingobacteriia	o__Sphingobacteriales	f__Sphingobacteriaceae	g__	s__	13	13	7	47	80	5	123	263	366	234	254	119	88	416	149	458	170	551	591	274	627	372	232	352	23	19	25	4	0	3	0	0	0	0	0	CCTACGGGAGGCAGCAGTAAGGAATATTGGTCAATGGGCGCAAGCCTGAACCAGCCATGCCGCGTGCAGGAAGACGGCCCTACGGGTTGTAAACTGCTTTTATTCGGGAATAAACCTTTCTACGTGTAGAGAGCTGAATGTACCGAAGGAATAAGGATCGGCTAACTCCGTGCCAGCAGCCGCGGTAATACGGAGGATCCAAGCGTTATCCGGATTTATTGGGTTTAAAGGGTGCGTAGGCGGCTTATTAAGTCAGGGGTGAAAGACGGTGGCTCAACCATCGCAGTGCCTTTGATACTGATGAGCTTGAATACACTTGAGGTAGGCGGAATGTGACAAGTAGCGGTGAAATGCATAGATATGTCACAGAACACCAATTGCGAAGGCAGCTTACTAAGG…
OTU_48	k__Bacteria	p__Chloroflexi	c__Chloroflexi	o__AKIW781	f__	g__	s__	0	0	0	0	0	0	0	0	0	0	0	0	0	0	0	0	0	0	0	0	0	0	0	0	19	3	27	22	1129	59	87	60	58	1	0	CCTACGGGTGGCAGCAGCAAGGAATCTTCCCCAATGGGCGCAAGCCTGAGGGAGCAACGCCGCGTGGAGGATGACGGCTTTCGGGTTGTAAACTCCTTTTGGGTGGGATGAAACGGACAGTACCACCATAATCAGCCCCGGCTAACTCTGTGCCAGCAGCCGCGGTAAGACAGAGGGGGCAAGCGTTGTCCGGAGTGACTGGGCGTACAGCGCGCGCAGGCGGTTTCTCACGTGCATGGTGACAGCTCCGGGCTTAACCGGGAGTGGCCCGTGTAGACGGGGAGACTAGAGGCTTAGAGAGGGCTGTGGAATACCCGGTGGAGCGGTGAAATGCGTAGAGATCGGGTGGAACACCAGAGGCGAAGGCGGCAGCCTGGCTAAGCACTGACGCTGAGGCGC…
OTU_49	k__Bacteria	p__Armatimonadetes	c__Armatimonadia	o__Armatimonadales	f__Armatimonadaceae	g__	s__	35	30	19	46	30	32	18	38	64	71	47	9	42	58	34	30	51	54	71	51	95	72	46	20	4	0	1	2	0	12	0	0	0	0	0	CCTACGGGGGGCAGCAATTAGGAATCTTGCGCAATGGGCGAAAGCCTGACGCAGCGACGCCGCGTGGGGGATGAAGGCCTTCGGGTCGTAAACCCCTTTTACCGGGGAAGAAGGATGTGACGGTACCCGGTGAATAAGCCCCGGCTAACTACGTGCCAGCAGCCGCGGTAATACGTAGGGGGCGAGCGTTGTCCGAAGTTACTGGGCGTAAAGAGCGCGTAGGCGGCTTTCTAAGTCTGGTGTGAAAGGTCCAGGGCTCAACCCGGACAGTGCACTGGATACTGGGAGGCTTGAGTGCGGCAGAGGGGGGCGGAATTCCTGGTGTAGCGGTGAAATGCGTAGATATCAGGAGGAACACCGATGGCGAAGGCAGCCCCCTGGGCCGTTTCTGACGCTGAG…
OTU_50	k__Bacteria	p__Planctomycetes	c__Phycisphaerae	o__WD2101	f__	g__	s__	7	0	1	5	13	2	80	72	89	64	25	22	58	46	27	31	22	37	57	102	134	49	70	49	181	324	249	2	6	2	8	9	2	0	0	CCTACGGGGGGCTGCAGTAACGAATCTTCCGCAATGCGCGCAAGCGTGACGGAGCGACGCCGCGTGGAGGTTAAGTCCTTCGGGATGTAAACTCCTGTCAGGGGCTACCAAGTCCTGAGGAGCCCCAGAGGAAGGCACGGCTAACTCTGTGCCAGCAGCCGCGGTAATACAGAGGTGCCGAGCGTTAGGCGGAATCACTGGGCTTAAAGCGCGTGTAGGCGGGCCGTTAAGTGCCTTGTGAAATCCCACGGCTCAACCGTGGAACGGCTGGGCATACTGGCGGCCTTGAGGTGCGTAGGGGCGAGCGGAACGAACGGTGGAGCGGTGAAATGCGTAGATATCGTTCGGAACGCCGACGGTGAAAACAGCTCGCTGGGCGCATCCTGACGCTGAGACGCG…
OTU_51	k__Bacteria	p__Planctomycetes	c__Phycisphaerae	o__WD2101	f__	g__	s__	39	50	15	55	52	45	100	106	153	103	71	82	57	95	67	110	53	131	193	169	169	141	119	195	66	59	46	87	43	77	0	12	0	0	0	CCTACGGGGGGCTGCAGTAACGAATCTTCCGCAATGCACGCAAGTGTGACGGAGCGACGCCGCGTGGAGGTTAAGTCCTTCGGGATGTAAACTCCTGTCAGGGGCTACCAAGTTCTGAGGAGCCCCAGAGGAAGGCACGGCTAACTCTGTGCCAGCAGCCGCGGTAATACAGAGGTGCCGAGCGTTAGGCGGAATCACTGGGCTTAAAGCGCGTGTAGGCGGGTCGTTAAGTGTCCGCGTGAAATCCCACGGCTCAACCGTGGAACGGCCGGGCATACTGGCGACCTTGAGGCATTCAGGGGCGAGCGGAACAAACGGTGGAGCGGTGAAATGCGTAGATATCGTTTGGAACGCCGACGGTGAAAACAGCTCGCTGGGAATGTCCTGACGCTGAGACGC…
OTU_52	k__Bacteria	p__Planctomycetes	c__Phycisphaerae	o__WD2101	f__	g__	s__	102	55	47	117	70	202	180	262	248	225	145	190	64	125	82	171	86	139	184	219	253	220	128	196	17	9	3	7	1	22	4	4	0	0	0	CCTACGGGGGGCTGCAGTAACGAATCTTCCGCAATGCACGCAAGTGTGACGGAGCGACGCCGCGTGTGGGACGAAGTCCTTCGGGATGTAAACCACTGTCAGGGGTTACCAAGTTCTGAGGAGCCCCAGAGGAAGGCACGGCTAACTCTGTGCCAGCAGCCGCGGTAAGACAGAGGTGCCAAGCGTTAGGCGGAATCACTGGGCTTAAAGCGTGTGTAGGCGGACGGGTAAGTACCTTGTGAAATCCCACGGCTCAACCGTGGAACTGCTCGGTATACTGCCCGTCTTGAGCTGCTTAGGGGTCGTCGGAACAAACGGTGGAGCGGTGAAATGCGTAGATATCGTTTGGAACGCCAACGGTGAAAACAGACGACTGGGAGCACGCTGACGCTGAGACAC…
OTU_53	k__Bacteria	p__Bacteroidetes	c__[Saprospirae]	o__[Saprospirales]	f__Chitinophagaceae	g__	s__	46	53	89	35	50	44	273	524	393	173	162	98	105	228	316	269	130	314	348	284	413	242	198	245	170	149	132	19	23	18	2	59	8	0	5	CCTACGGGAGGCAGCAGTAAGGAATATTGGTCAATGGACGCAAGTCTGAACCAGCCATGCCGCGTGGAGGATGAAGGTCCTCTGGATTGTAAACTTCTTTTATTTGGGAAGAAAGGCATTTTTTCTAAAGTGTTTGACGGTACCAGATGAATAAGCACCGGCTAACTCCGTGCCAGCAGCCGCGGTAATACGGAGGGTGCAAGCGTTATCCGGATTCACTGGGTTTAAAGGGTGCGTAGGTGGGCAGTTAAGTCAGTGGTGAAATCTCCGGGCTTAACCCGGAAACTGCCATTGATACTATCTGTCTTGAATATCGTGGAGGTAAGCGGAATATGTCATGTAGCGGTGAAATGCTTAGATATGACATAGAACACCAATTGCGAAGGCAGCTTACTACCC…
OTU_54	k__Bacteria	p__Planctomycetes	c__Phycisphaerae	o__WD2101	f__	g__	s__	51	36	70	50	44	122	25	20	23	34	21	23	11	21	13	19	12	41	240	333	132	193	27	103	0	0	0	7	0	3	0	3	0	0	18	CCTACGGGGGGCTGCAGTAACGAATCTTCCGCAATGCACGAAAGTGTGACGGAGCGACGCCGCGTGTAGGACGAAGCCCTTCGGGGTGTAAACTACTGTCAGGGGTTAGAAAGTTCTGATCAACCCCAGAGGAAGGCACGGCTAACTCTGTGCCAGCAGCCGCGGTAAGACAGAGGTGCCAAGCGTTAGGCGGAATCACTGGGCTTAAAGCGTGTGTAGGCGGATTTGTAAGTACCTTGTGAAATCCCACGGCTCAACCGTGGAACTGCTCGGTATACTGCTCATCTTGAGCCACTTAGGGGCTACCGGAACAAATGGTGGAGCGGTGAAATGCGTAGATATCATTTGGAACGCCAATGGTGAAAACAGGTAGCTGGGAGTGTGCTGACGCTGAGACAC…
OTU_55	k__Bacteria	p__Verrucomicrobia	c__[Spartobacteria]	o__[Chthoniobacterales]	f__[Chthoniobacteraceae]	g__DA101	s__	34	24	12	109	70	104	120	35	104	49	44	19	32	71	53	50	27	88	153	95	162	47	42	139	94	52	111	24	78	64	33	32	19	0	2	CCTACGGGTGGCAGCAGTCGAGAATTTTTCACAATGGGGGCAACCCTGATGGAGCGACGCCGCGTGGAGGATGAAGGCTTTCGGGTTGTAAACTCCTGTCATTTGGGAACAAGGTGCATCGATTAACTGTCGATGCATTGATAGTACCAGAAGAGGAAGAGACGGCTAACTCTGTGCCAGCAGCCGCGGTAATACAGAGGTCTCAAGCGTTGTTCGGATTCATTGGGCGTAAAGGGTGCGTAGGTGGCGGGGTAAGTCAGGTGTGAAATTTCGGAGCTTAACTCCGAAACTGCATTTGATACTGCCTTGCTTGAGGACTGGAGAGGAGATTGGAATTCACGGTGTAGCAGTGAAATGCGTAGATATCGTGAGGAAGACCAGTGGCGAAGGCGGATCTCT…
OTU_56	k__Bacteria	p__Bacteroidetes	c__[Saprospirae]	o__[Saprospirales]	f__Chitinophagaceae	g__Segetibacter	s__	1	0	0	1	3	0	47	19	21	11	19	3	5	9	13	15	6	36	89	131	101	37	39	81	234	151	181	175	185	101	402	78	319	0	0	CCTACGGGAGGCAGCAGTAAGGAATATTGGTCAATGGAGGCAACTCTGAACCAGCCATGCCGCGTGAAGGATGAAGGCCCTCCGGGTTGTAAACTTCTTTTATGTGGGAAGAAATGCCTGTTTTTTAACGGGTTTGACGGTACCATAGGAATAAGCACCGGCTAACTCCGTGCCAGCAGCCGCGGTAATACGGAGGGTGCAAGCGTTATCCGGATTCACTGGGTTTAAAGGGTGCGTAGGTGGGAATGTAAGTCAGTGGTGAAATCTCCGTGCTTAACATGGAAACTGCCATTGATACTATGTTTCTTGAATTTTCCGGAGGTAAGCGGAATATGTCATGTAGCGGTGAAATGCTTAGATATGACATAGAACACCAATTGCGAAGGCAGCTTACTACAG…
OTU_57	k__Bacteria	p__Bacteroidetes	c__Cytophagia	o__Cytophagales	f__Cytophagaceae	g__Rhodocytophaga	s__	13	11	2	17	7	6	97	112	118	51	58	27	46	22	87	79	24	139	90	78	98	68	48	114	0	0	0	0	0	0	0	0	0	0	0	CCTACGGGAGGCAGCAGTAGGGAATATTGGGCAATGGAGGCAACTCTGACCCAGCCATGCCGCGTGCAGGAAGAAGGCCTTCTGGGTTGTAAACTGCTTTTGGAAGTGAACAAAAAGACACTGCGGTGTAAATTGAGTGTAGCTTCAGAATAAGCACCGGCTAACTCCGTGCCAGCAGCCGCGGTAATACGGAGGGTGCAAGCGTTGTCCGGATTTATTGGGTTTAAAGGGTGCGTAGGCGGCTACTTAAGTCAGGGGTGAAAGACGATTGCTTAACAATCGCAGTGCCTTTGATACTGAGTAGCTTGAGTACAGATGAGGCAGGCGGAATGGGTGGTGTAGCGGTGAAATGCATAGATACCATCCAGAACACCGATTGCGAAGGCAGCCTGCTAAACT…
OTU_58	k__Bacteria	p__Planctomycetes	c__Phycisphaerae	o__WD2101	f__	g__	s__	5	1	2	5	18	5	132	96	145	66	56	102	65	64	48	127	42	144	257	169	200	102	89	157	18	5	14	5	42	4	8	11	2	0	0	CCTACGGGGGGCTGCAGTAACGAATCTTCCGCAATGCACGCAAGTGTGACGGAGCGACGCCGCGTGTGGGACGAAGTTCTTCGGAATGTAAACCACTGTCAGGGGCCACCAAGTTCTGAGGGGCCCCAGAGGAAGGCACGGCTAACTCTGTGCCAGCAGCCGCGGTAATACAGAGGTGCCGAGCGTTAGGCGGAATCACTGGGCTTAAAGCGTGTGTAGGCGGACCGGTAAGTGCCTTGTGAAATCCTGCGGCTCAACCGCAGAACGGCTGGGCATACTGTCGGTCTTGAGCAGCTTAGGGGCAGACGGAACAAGTGGTGGAGCGGTGAAATGCGTAGATATCACTTGGAACGCCGACGGTGAAAACAGTCTGCTGGGAGCTTGCTGACGCTGAGACAC…
OTU_59	k__Bacteria	p__Bacteroidetes	c__[Saprospirae]	o__[Saprospirales]	f__Chitinophagaceae	g__Segetibacter	s__	49	27	12	8	18	28	76	68	89	131	48	46	135	45	96	55	49	140	71	113	51	51	42	6	18	19	23	56	126	135	473	42	359	0	0	CCTACGGGAGGCAGCAGTAAGGAATATTGGTCAATGGAGGCAACTCTGAACCAGCCATGCCGCGTGAAGGATGAAGGTCCTCTGGATTGTAAACTTCTTTTATGTGGGAAGAAATGCATTCTTTATAGAGTGTTTGACGGTACCATAGGAATAAGCACCGGCTAACTCCGTGCCAGCAGCCGCGGTAATACGGAGGGTGCGAGCGTTATCCGGATTCACTGGGTTTAAAGGGTGCGTAGGTGGGGAAGTAAGTCAGTGGTGAAATCTCCGTGCTTAACATGGAAACTGCCATTGATACTATTTTTCTTGAATTTTCCGGAGGTTAGCGGAATATGTCATGTAGCGGTGAAATGCTTAGATATGACATAGAACACCAATTGCGAAGGCAGCTAACTACAG…
OTU_60	k__Bacteria	p__Proteobacteria	c__Alphaproteobacteria	o__Sphingomonadales	f__Sphingomonadaceae	g__	s__	20	14	8	19	16	11	125	136	109	79	50	52	59	90	62	60	39	69	66	214	260	170	55	303	42	20	36	65	85	82	52	29	40	0	0	CCTACGGGAGGCAGCAGTGGGGAATATTGGACAATGGGCGAAAGCCTGATCCAGCAATGCCGCGTGAGTGATGAAGGCCTTAGGGTTGTAAAGCTCTTTTACCCGGGATGATAATGACAGTACCGGGAGAATAAGCCCCGGCTAACTCCGTGCCAGCAGCCGCGGTAATACGGAGGGGGCTAGCGTTGTTCGGAATTACTGGGCGTAAAGCGTACGTAGGCGGCTTCGCAAGTCAGAGGTGAAAGCCTGGAGCTCAACTCCAGAATTGCCTTTGAGACTGCGTCGCTTGATCACGGGAGAGGTGAGTGGAATTCCGAGTGTAGAGGTGAAATTCGTAGATATTCGGAAGAACACCAGTGGCGAAGGCGGCTCACTGGACCGTAGATGACGCTGAGGTAC…
OTU_61	k__Bacteria	p__Proteobacteria	c__Alphaproteobacteria	o__Rhizobiales	f__Beijerinckiaceae	g__	s__	40	22	25	17	16	19	54	152	24	44	38	56	30	29	62	70	24	78	74	128	86	74	42	72	35	21	11	8	73	23	63	8	24	0	0	CCTACGGGAGGCAGCAGTGGGGAATATTGGACAATGGGCGCAAGCCTGATCCAGCCATGCCGCGTGAGTGATGAAGGCCTTAGGGTTGTAAAGCTCTTTCGTCCGGGACGATAATGACGGTACCGGAAGAAGAAGCCCCGGCTAACTTCGTGCCAGCAGCCGCGGTAATACGAAGGGGGCTAGCGTTGCTCGGAATCACTGGGCGTAAAGGGCGCGTAGGCGGCCATTCAAGTCAGAGGTGAAAGCCCAAGGCTCAACCTTGGAATTGCCTTTGATACTGTTTGGCTTGAGACCGGAAGAGGTTAGTGGAACTGCGAGTGTAGAGGTGAAATTCGTAGATATTCGCAAGAACACCAGTGGCGAAGGCGGCTAACTGGTCCGGTTCTGACGCTGAGGCGC…
OTU_62	k__Bacteria	p__FBP	c__	o__	f__	g__	s__	6	2	3	7	9	4	27	62	80	54	85	82	30	66	35	62	38	69	111	53	131	110	58	52	0	0	0	0	0	0	0	0	0	0	0	CCTACGGGAGGCTGCAGTCGAGAATCTTGGGCAATGCACGAAAGTGTGACCCAGCGACGCCGCGTGATGGATGAAGGCCCTCTGGGTCGTAAACATCTTTTATGGGGAAAGAATAAATGACGGTACCCCATGAATAAGCCACGGCTAACTACGTGCCAGCAGCCGCGGTAATACGTAGGTGGCAAGCGTTGTCCGGATTTACTGGGCGTAAAGGGTATGCAGGCGGATACTTAAGTAGGAAGTGAAAGGTTGGAGCTCAACTCCAACACTGCTTCCTATACTGGGTGTCTTGAGTGGCGGAGAGGAAGATGGAACAAATCGTGTAGCGGTGAAATGCGTAGATATGATTTGGAACACCAATGGCGAAAGCAATCTTCTGGACGCAAACTGACGCTGAGA…
OTU_63	k__Bacteria	p__FBP	c__	o__	f__	g__	s__	20	26	22	17	20	56	31	104	154	80	29	124	15	47	13	71	32	112	94	86	59	58	20	31	0	0	0	3	0	7	0	0	0	0	0	CCTACGGGAGGCTGCAGTCGAGAATCTTGGTCAATGCACGAAAGTGTGAACCAGCGACGCCGCGTGGAGGATGAAGGCGCTCTGCGTTGTAAACTCCTTTTAAGAGGAAAGAAGGAAGGGGCAACCCTTCTTGACGGTACCTCTTGAATAAGCCACGGCTAACTACGTGCCAGCAGCCGCGGTAATACGTAGGTGGCAAGCGTTGTCCGGATTTACTGGGCGTAAAGCGTATGCAGGCGGATGCTTAAGTAGGAAGTGAAAGGTTGGAGCTCAACTCTAACACTGCTCCCTATACTGGGTGTCTTGAGTGCCGGAGAGGAAGATGGAACTGCACGTGTAGCGGTGAAATGCGTTGAGATGTGCAGGAACACCAATGGCGAAAGCAGTCTTCTGGACGGA…
OTU_64	k__Bacteria	p__Planctomycetes	c__Phycisphaerae	o__WD2101	f__	g__	s__	20	11	10	20	33	3	81	77	104	58	41	54	28	53	39	116	35	58	125	85	98	88	79	63	2	0	2	1	0	7	2	4	0	0	0	CCTACGGGGGGCTGCAGTAATGAATCTTCCGCAATGCACGAAAGTGTGACGGAGCGACGCCGAGTGAAGGATGAAGTCTTTCGGGATGTAAACTTCTAAAACCTGTTAGAAAGTTCTGATCAGCAGGCTATAAGTGGCGACTAACTCTGTGCCAGCAGTCGCGGTAATACAGAGGCCACGAGCGTTAGGCGGAATCACTGGGCTTAAAGCGTGTGTAGGTGGATCGGTAAGTACCTTGTGAAATCCCACGACTCAATCGTGGAACTGCTTGGTATACTGCCAGTCTTGAGGTACTCAGGGGCAAGCGGAACAGATGGTGGAGCGGTGAAATGCGTAGATATCATCTGGAACGCCAATGGTGAAGACAGCTTGCTGGGGGTATTCTGACACTGAGACACG…
OTU_65	k__Bacteria	p__Cyanobacteria	c__Oscillatoriophycideae	o__Chroococcales	f__Chroococcidiopsidaes	g__Chroococcidiopsis	s__	2	1	0	3	91	0	0	2	0	2	0	7	0	1	0	1	0	0	0	0	0	1	0	0	287	247	504	146	172	2631	378	132	744	0	0	CCTACGGGAGGCTGCAGTGGGGAATTTTCCGCAATGGGCGAAAGCCTGACGGAGCAATACCGCGTGAGGGAGGAAGGCTCTTGGGTTGTAAACCTCTTTTCTCAGGGAAGAACACAATGACGGTACCTGAGGAATAAGCATCGGCTAACTCCGTGCCAGCAGCCGCGGTAATACGGAGGATGCAAGCGTTATCCGGAATTATTGGGCGTAAAGCGTCCGCAGGTGGCAGTTCAAGTCTGCTGTCAAAGGTCAGGGCTCAACCCTGAACAGGCAGTGGAAACTGAACAGCTAGAGTGCGGTAGGGGCAGAGGGAATTCCCAGTGTAGCGGTGAAATGCGTAGAGATTGGGAAGAACACCGGTGGCGAAAGCGCTCTGCTAGGCCTGCACTGACACTCAGG…
OTU_66	k__Bacteria	p__Planctomycetes	c__Phycisphaerae	o__WD2101	f__	g__	s__	14	9	27	30	17	10	52	33	78	27	37	36	41	44	39	48	17	60	113	66	90	46	27	53	2	2	0	1	0	11	4	3	0	0	0	CCTACGGGGGGCTGCAGTAATGAATCTTCCGCAATGCACGAAAGTGTGACGGAGCGACACCGAGTGAAGGATGAAGTTCTTCGGAATGTAAACTTCTAAAACCTGTTAGAAAGTTCTGATCGACAGGCTATAAGTGGCGACTAACTCTGTGCCAGCAGTCGCGGTAATACAGAGGCCACGAGCGTTAGGCGGAATCACTGGGCTTAAAGCGTGTGTAGGTGGATGAGTAAGTACCTTGTGAAATCCCACGGCTCAACCGTGGAACTGCTTGGTATACTGCTTGTCTTGAGGCACTCAGGGGCGAGCGGAACAGATGGTGGAGCGGTGAAATGCGTAGATATCATCTGGAACGCCAATGGTGAAGACAGCTCGCTGGGGGTGTACTGACACTGAGACACG…
OTU_67	k__Bacteria	p__Cyanobacteria	c__Oscillatoriophycideae	o__Oscillatoriales	f__Phormidiaceae	g__Phormidium	s__	0	0	0	0	0	1	167	33	246	83	109	30	42	22	100	39	21	95	105	70	90	43	46	392	0	0	0	1	0	0	0	0	0	0	0	CCTACGGGAGGCAGCAGTGGGGAATTTTCCGCAATGGGCGAAAGCCTGACGGAGCAATACCGCGTGAGGGAGGAAGGCTCTTGGGTTGTAAACCTCTTTTATCAGGGAAGAACCAAATGACGGTACCTGAAGAATCAGCATCGGCTAACTCCGTGCCAGCAGCCGCGGTAATACGGAGGATGCAAGCGTTATCCGGAATTATTGGGCGTAAAGCGTCCGCAGGTGGCTCATCAAGTCTGCTGTCAAAGGCAGGGGCTTAACCCCTGAAAGGCAGTGGAAACTGGAGAGCTAGAGTGCAGTAGGGGTAGAGGGAATTCCCGGTGTAGCGGTGAAATGCGTAGAGATCGGGAAGAACATCGGTGGCGAAAGCGCTCTGCTGGACTGCAACTGACACTAAAG…
OTU_68	k__Bacteria	p__Verrucomicrobia	c__[Spartobacteria]	o__[Chthoniobacterales]	f__[Chthoniobacteraceae]	g__	s__	10	1	3	27	9	1	191	125	246	82	107	36	55	107	90	116	25	121	190	172	330	83	77	87	14	0	12	6	0	0	0	1	0	0	0	CCTACGGGTGGCAGCAGTCGAGAATTTTTCTCAATGGGGGAAACCCTGAAGGAGCGACGCCGCGTGGAGGATGAAGGTCTTCGGATTGTAAACTCCTGTCATTTGGGAACAATGTGCATTGGTTAACTGCCGGTGTATTGATAGTACCAGAAGAGGAAGAGACGGCTAACTCTGTGCCAGCAGCCGCGGTAATACAGAGGTCTCAAGCGTTGTTCGGATTCATTGGGCGTAAAGGGTGCGTAGGTGGCGAGGCAAGTCGGATGTGAAATCCCGGAGCTCAACTCCGGAACTGCATTCGATACTGCTTTGCTCGAGTACTGGAGAGGAGATTGGAATTTACGGTGTAGCAGTGAAATGCGTAGATATCGTAAGGAAGACCAGTGGCGAAGGCGAATCTCT…
OTU_69	k__Bacteria	p__Armatimonadetes	c__Armatimonadia	o__Armatimonadales	f__Armatimonadaceae	g__	s__	53	44	37	23	28	79	9	39	101	31	63	22	19	77	37	51	59	85	61	81	99	83	38	27	13	2	17	2	0	17	0	4	0	0	0	CCTACGGGGGGCAGCAATTAGGAATCTTGCGCAATGGGCGAAAGCCTGACGCAGCGACGCCGCGTGCGGGATGAAGGCCTTCGGGTCGTAAACCGCTTTTCTCAAGGAAGAAGAATGTGACGGTACTTGAGGAATAAGCCCCGGCTAACTACGTGCCAGCAGCCGCGGTAATACGTAGGGGGCGAGCGTTGTCCGAAGTTACTGGGCGTAAAGCGCGCGTAGGCGGCTTTCTAAGTCTGATGTGAAAGGTTCAGGGCTCAACCCGAACAGTGCATTGGATACTGGCAAGCTTGAGGACGGGAGAGGGAAGCGGAATTCCAGGTGTAGCGGTGAAATGCGTAGATATCTGGAGGAACACCGATGGCGAAGGCAGCTTCCTGGCCTGTTTCTGACGCTGAG…
OTU_70	k__Bacteria	p__Bacteroidetes	c__[Saprospirae]	o__[Saprospirales]	f__Chitinophagaceae	g__Flavisolibacter	s__	24	5	4	33	21	6	33	25	67	63	32	34	19	58	75	69	27	74	73	18	68	68	63	25	0	0	0	0	0	9	4	7	0	0	0	CCTACGGGAGGCAGCAGTAAGGAATATTGGTCAATGGACGCAAGTCTGAACCAGCCATGCCGCGTGAAGGATGAAGGTCCTCTGGATTGTAAACTTCTTTTATATGGGACGAAATCACTTATTCTTAAGTGTCTGACGGTACCATACGAATAAGCACCGGCTAACTCCGTGCCAGCAGCCGCGGTAATACGGAGGGTGCAAGCGTTATCCGGATTCACTGGGTTTAAAGGGTGCGTAGGAGGGCAGGTAAGTCAGTGGTGAAATCTCCAAGCTTAACTTGGAAACTGCCGTTGATACTATCTGTCTTGAATACTGTGGAGGTGAGCGGAATATGTCATGTAGCGGTGAAATGCTTAGATATGACATAGAACACCAATTGCGAAGGCAGCTCACTACACA…
OTU_71	k__Bacteria	p__FBP	c__	o__	f__	g__	s__	0	4	0	0	5	4	11	46	58	42	15	36	5	33	10	33	11	39	93	28	37	15	29	8	97	42	60	74	206	51	309	17	221	0	0	CCTACGGGAGGCTGCAGTCGAGAATCTTGGGCAATGCACGAAAGTGTGACCCAGCGACGCCGCGTGGAGGATGAAGGCCCTCTGGGTTGTAAACTCCTTTTACGGGAGAAGAATCAATGACGGTATCCCGTGAATAAGCCACGGCTAACTACGTGCCAGCAGCCGCGGTAATACGTAGGTGGCAAGCGTTGTCCGGATTTACTGGGCGTAAAGCGAACGCAGGCGGACTTTTAAGTAGGAAGTGAAAGGTCGGAGCTCAACTCCAACATTGCTCCCTATACTGGAAGTCTTGAGTAGCGGAGAGGAAGGGGGAACGACACGTGTAGCGGTGAAATGCGTTGATATGTGTCGGAACACCCATGGCGAAAGCACCCTTCTGGACGCAAACTGACGCTCAGG…
OTU_72	k__Bacteria	p__Actinobacteria	c__Actinobacteria	o__Actinomycetales	f__Micrococcaceae	g__	s__	25	13	2	9	9	6	52	53	32	82	15	65	235	41	131	120	23	54	9	28	11	151	18	10	176	46	126	28	11	48	4	12	3	0	10	CCTACGGGGGGCAGCAGTGGGGAATATTGCACAATGGGCGCAAGCCTGATGCAGCGACGCCGCGTGAGGGATGAAGGCCTTCGGGTTGTAAACCTCTTTCAGTAGGGAAGAAGCGAAAGTGACGGTACCTGCAGAAGAAGCGCCGGCTAACTACGTGCCAGCAGCCGCGGTAATACGTAGGGCGCAAGCGTTATCCGGAATTATTGGGCGTAAAGAGCTCGTAGGCGGTTTGTCGCGTCTGCCGTGAAAGTCCGGGGCTTAACTCCGGATCTGCGGTGGGTACGGGCAGACTAGAGTGCAGTAGGGGAGACTGGAATTCCTGGTGTAGCGGTGAAATGCGCAGATATCAGGAGGAACACCGATGGCGAAGGCAGGTCTCTGGGCTGTAACTGACGCTGA…
OTU_73	k__Bacteria	p__Planctomycetes	c__Phycisphaerae	o__WD2101	f__	g__	s__	20	15	19	31	40	30	114	58	63	31	63	79	21	82	18	60	17	60	114	99	128	61	39	107	20	26	26	0	0	8	2	0	0	0	0	CCTACGGGGGGCTGCAGTAACGAATCTTCCGCAATGCACGAAAGTGTGACGGAGCGACGCCGCGTGTGGGACGAAGCCCTTCGGGGTGTAAACCACTGTCAGGGGTAGGAAAGTTCTGATCCACCCCAGAGGAAGGCACGGCTAACTCTGTGCCAGCAGCCGCGGTAAGACAGAGGTGCCGAGCGTTAGGCGGAATCACTGGGCTTAAAGCGTGTGTAGGCGGATCGTTAAGTACCTTGTGAAATCCCACGGCTCAACCGTGGAACTGCTGGGTATACTGGCGATCTTGAGCCACTTAGGGGCTGTCGGAACAGACGGTGGAGCGGTGAAATGCGTAGATATCGTCTGGAACGCCAACGGTGAAAACAGACAGCTGGGAGTGCGCTGACGCTGAGACAC…
OTU_74	k__Bacteria	p__Bacteroidetes	c__[Saprospirae]	o__[Saprospirales]	f__Chitinophagaceae	g__Flavisolibacter	s__	75	63	34	66	81	64	71	242	233	152	183	43	55	172	119	220	83	189	272	129	242	154	120	74	37	32	61	21	110	48	160	100	138	0	0	CCTACGGGAGGCAGCAGTAAGGAATATTGGTCAATGGACGCAAGTCTGAACCAGCCATGCCGCGTGAAGGATGAAGGTCCTCTGGATTGTAAACTTCTTTTATAGGGGAAGAAACCCGGAAATTCTTTTCCGGTTGACGGTACCCTGGGAATAAGCACCGGCTAACTCCGTGCCAGCAGCCGCGGTAATACGGAGGGTGCAAGCGTTATCCGGATTCACTGGGTTTAAAGGGTGCGTAGGTGGGTCTGTAAGTCAGTGGTGAAATCTCCAAGCTTAACTTGGAAACTGCCGTTGATACTATAGATCTTGAATGCTGTGGAGGTGAGCGGAATATGTCATGTAGCGGTGAAATGCTTAGATATGACATAGAACACCAATTGCGAAGGCAGCTCACTACCC…
OTU_75	k__Bacteria	p__Bacteroidetes	c__Cytophagia	o__Cytophagales	f__Cytophagaceae	g__Adhaeribacter	s__	1	0	0	0	0	0	0	2	0	0	0	0	0	0	0	0	0	0	0	2	0	0	4	0	0	0	0	17	11	61	396	18	383	0	0	CCTACGGGAGGCAGCAGTAGGGAATATTGGGCAATGGAGGCAACTCTGACCCAGCCATGCCGCGTGCCGGATGAAGGCCTTCTGGGTTGTAAACGGCTTTTACCAGGGAAGAAAAAGCTCTTGCGAGAGGAATTGACGGTACCTGGTGAATAAGCACCGGCTAACTCCGTGCCAGCAGCCGCGGTAATACGGAGGGTGCAAGCGTTGTCCGGATTTATTGGGTTTAAAGGGTGCGTAGGCGGCTTAATAAGTCCGTGGTGAAAGCCAACAGCTCAACTGTTGAACTGCCATGGATACTGTTAGGCTTGAGTACAGACGAGGTAGGCGGAATGGATGGTGTAGCGGTGAAATGCATAGATACCATCCAGAACACCGATTGCGAAGGCAGCTTACTAGACT…
OTU_76	k__Bacteria	p__Proteobacteria	c__Alphaproteobacteria	o__Rhodobacterales	f__Rhodobacteraceae	g__Rubellimicrobium	s__	19	6	6	25	6	21	26	54	78	66	47	61	60	85	58	89	66	95	114	71	104	57	70	88	0	0	0	0	0	0	0	0	0	0	0	CCTACGGGAGGCAGCAGTGGGGAATCTTGGACAATGGGGGCAACCCTGATCCAGCCATGCCGCGTGGGTGATGAAGGCCTTAGGGTCGTAAAGCCCTTTCGCTGGGGAAGACAATGACGGTACCCAGAGAAGAAGCCCCGGCTAACTCCGTGCCAGCAGCCGCGGTAATACGGAGGGGGCTAGCGTTGTTCGGAATGACTGGGCGTAAAGCGCGCGTAGGCGGATCTGCAAGTCGGGGGTGAAATCCCGGGGCTCAACCCCGGAACGGCCTTCGAGACTGTGGGTCTTGAGTTCGAGAGAGGTGGGTGGAATTCCGAGTGTAGAGGTGAAATTCGTAGATATTCGGAGGAACACCAGTGGCGAAGGCGGCCCACTGGCTCGACACTGACGCTGAGGCGC…
OTU_77	k__Bacteria	p__Bacteroidetes	c__[Saprospirae]	o__[Saprospirales]	f__Chitinophagaceae	g__Flavisolibacter	s__	27	21	13	40	22	25	75	90	152	62	71	65	61	73	120	137	28	71	72	47	93	82	31	27	1	2	0	0	0	2	0	4	0	0	0	CCTACGGGAGGCAGCAGTAAGGAATATTGGTCAATGGACGCAAGTCTGAACCAGCCATGCCGCGTGAAGGATGAAGGTCCTCTGGATTGTAAACTTCTTTTATGTGGGACGAAAACTTCTTTTCTAAGAAGACTGACGGTACCATAGGAATAAGCACCGGCTAACTCCGTGCCAGCAGCCGCGGTAATACGGAGGGTGCAAGCGTTATCCGGATTCACTGGGTTTAAAGGGTGCGTAGGAGGGCAGGTAAGTCAGTGGTGAAATCTTCGAGCTTAACTCGGAAACTGCCGTTGATACTATCTGTCTTGAATACCGTGGAGATGAGCGGAATATGTCATGTAGCGGTGAAATGCTTAGATATGACATAGAACACCAATTGCGAAGGCAGCTCGTTACACG…
OTU_78	k__Bacteria	p__Firmicutes	c__Clostridia	o__Clostridiales	f__Clostridiaceae	g__Clostridium	s__	0	1	0	0	0	0	340	0	0	0	0	0	187	0	214	0	0	7	0	263	0	214	0	77	0	0	0	0	0	0	0	0	0	0	0	CCTACGGGAGGCAGCAGTGGGGAATATTGCACAATGGGCGAAAGCCTGATGCAGCAACGCCGCGTGAGTGATGAAGGCCTTCGGGTTGTAAAGCTCTGTCTTCTGGGACGATAATGACGGTACCAGAGGAGGAAGCCACGGCTAACTACGTGCCAGCAGCCGCGGTAATACGTAGGTGGCAAGCGTTGTCCGGATTTACTGGGCGTAAAGGATGCGTAGGCGGATATTTAAGTCAGATGTGAAATTCCCGGGCTCAACTTGGGAGCTGCATTTGAAACTGGATATCTAGAGTGCGGGAGAGGAGAGTGGAATTCCTAGTGTAGCGGTGAAATGCGTAGAGATTAGGAAGAACACCAGTGGCGAAGGCGACTCTCTGGACCGTAACTGACGCTGAGGCAT…
OTU_79	k__Bacteria	p__Planctomycetes	c__Phycisphaerae	o__WD2101	f__	g__	s__	7	0	1	16	7	1	14	43	52	18	9	33	33	45	36	93	20	48	55	8	66	45	30	22	0	0	0	0	3	0	0	0	0	0	0	CCTACGGGGGGCTGCAGTAACGAATCTTCCGCAATGCACGCAAGTGTGACGGAGCGACGCCGCGTGGAGGTTAAGTCCTTCGGGATGTAAACTCCTGTCAGGGGTTACCAAGATCTGAGGAGCCCCAGAGGAAGGCACGGCTAACTCTGTGCCAGCAGCCGCGGTAATACAGAGGTGCCAAGCGTTAGGCGGAATCACTGGGCTTAAAGCGCGTGTAGGTGGACGGGTAAGTATCTTGTGAAATCCCACGGCTCAACCGTGGAACTGCTGGATATACTGCTTGTCTTGAGGCACTTAGGGGCAGCTGGAACAAATGGTGGAGCGGTGAAATGCGTAGATATCATTTGGAACGCCAAAGGCGAAAGCAGGCTGCTGGGAGTGATCTGACACTGAGACGCG…
OTU_80	k__Bacteria	p__Armatimonadetes	c__Armatimonadia	o__Armatimonadales	f__Armatimonadaceae	g__	s__	18	6	0	11	7	10	5	52	40	61	39	30	3	16	5	15	13	17	46	17	40	27	27	9	24	6	24	39	226	3	23	19	6	0	0	CCTACGGGGGGCAGCAATTAGGAATCTTGCGCAATGGGCGAAAGCCTGACGCAGCGACGCCGCGTGGGGGAGGAAGGCCTTCGGGTCGTAAACCCCTTTTAACGGGGAAGAAGAATGTGACGGTACCCGTTGAATAAGCCCCGGCTAACTACGTGCCAGCAGCCGCGGTAATACGTAGGGGGCGAGCGTTGTCCGAAGTTACTGGGCGTAAAGCGCGCGTAGGCGGTCATTTAAGTCTGGGGTGAAAGGTTCAGCGCTCAACGCGAACAGTGCCTTGGATACTGGGTGACTTGAGTGTCAGAGAGGGAAGTGGAATTCCTGGTGTAGCGGTGAAATGCGTAGATATCAGGAGGAACACCGGTGGCGAAGGCGGCTTCCTGGCTGACAACTGACGCTGAG…
OTU_81	k__Bacteria	p__Proteobacteria	c__Alphaproteobacteria	o__Sphingomonadales	f__Sphingomonadaceae	g__	s__	2	0	0	3	0	0	62	73	21	32	25	25	38	27	35	40	15	54	55	62	63	50	36	75	0	0	0	0	0	0	0	0	0	0	0	CCTACGGGAGGCAGCAGTGGGGAATATTGGACAATGGGCGAAAGCCTGATCCAGCAATGCCGCGTGAGTGATGAAGGCCTTAGGGTTGTAAAGCTCTTTTACCCGGGAAGATAATGACGGTACCGGGAGAATAAGCCCCGGCTAACTCCGTGCCAGCAGCCGCGGTAATACGGAGGGGGCTAGCGTTGTTCGGAATTACTGGGCGTAAAGCGCACGTAGGCGGTTACTCAAGTCAGAGGTGAAAGCCTGGAGCTCAACTCCAGAACTGCCTTTGAAACTAGGTGACTTGAATCATGGAGAGGCGGGTGGAATTCCGAGTGTAGAGGTGAAATTCGTAGATATTCGGAAGAACACCAGTGGCGAAGGCGGCCCGCTGGACATGTATTGACGCTGAGGTGC…
OTU_82	k__Bacteria	p__Actinobacteria	c__Rubrobacteria	o__Rubrobacterales	f__Rubrobacteraceae	g__Rubrobacter	s__	63	52	17	77	50	64	72	100	77	110	48	25	107	79	95	41	50	93	54	88	86	23	33	57	167	87	143	454	118	370	104	128	50	0	0	CCTACGGGAGGCAGCAGCCAGGAATCTTGGGCAATGGGCGAAAGCCTGACCCAGCAACACCGTGTGGGCGATGAAGGCCTTAGGGTCGTAAAGCCCTGTTGATAGGGACGAAGGGCGAAGGGTTAATAGCCCCTAGCTTGACGGTACCTTTCGAGGAAGCCCCGGCTAACTACGTGCCAGCAGCCGCGGTAATACGTAGGGGGCGAGCGTTGTCCGGAATTATTGGGCGTAAAGAGCGTGTAGGCGGTTCGGTAAGTCTGCTGTGAAATCCTGGGGCTCAACCCTGGGCGTGCAGCGGATACTGCCGGGCTAGAGGGTGGTAGAGGCGAGTGGAATTCCGAGTGTAGCGGTGAAATGCGCAGATATTCGGAGGAACACCAGTAGCGAAGGCGGCTCGCT…
OTU_83	k__Bacteria	p__Armatimonadetes	c__Armatimonadia	o__Armatimonadales	f__Armatimonadaceae	g__	s__	146	38	35	104	60	82	24	47	100	110	105	52	50	61	32	76	69	54	81	62	144	59	75	16	0	0	0	7	9	59	3	9	5	0	0	CCTACGGGGGGCAGCAATTAGGAATCTTGCGCAATGGGCGAAAGCCTGACGCAGCGACGCCGCGTGGGGGAGGAAGGCCTTCGGGTCGTAAACCCCTTTTAACGGGGAAGAAGAATGTGACGGTACCCGTTGAATAAGCCCCGGCTAACTACGTGCCAGCAGCCGCGGTAATACGTAGGGGGCGAGCGTTGTCCGAAGTTACTGGGCGTAAAGCGCGCGTAGGCGGCTTGGCAAGTCTGAGGTGAAAGGTTCAACGCTCAACGTGAACAGTGCCTTGGAGACTGCCTGGCTTGAGGACGGAAGAGGAAAGCGGAATTCCGGGTGTAGCGGTGAAATGCGTAGATATCCGGAGGAACACCAATGGCGAAGGCAGCTTTCTGGTCCGTATCTGACGCTGAG…
OTU_84	k__Bacteria	p__Planctomycetes	c__Phycisphaerae	o__WD2101	f__	g__	s__	13	5	8	36	15	45	18	18	18	43	23	20	6	13	8	21	16	37	30	24	37	18	13	13	35	35	67	0	0	21	0	6	0	0	0	CCTACGGGGGGCTGCAGTAACGAATCTTCCGCAATGCACGCAAGTGTGACGGAGCGACGCCGCGTGTGGGACGAAGCCCTTCGGGGTGTAAACCACTGTCAGGGGAAAGAAAGTTCTGATCTACCCCAGAGGAAGGCACGGCTAACTCTGTGCCAGCAGCCGCGGTAAGACAGAGGTGCCGAGCGTTAGGCGGAATCACTGGGCTTAAAGCGTGTGTAGGCGGGCCGTTAAGTACCCGTGTGAAATCCCACGGCTTAACCGTGGAACGGCCGGGTATACTGGCGGTCTTGGGCCACTTAGGGGCTGTCGGAACAGGCGGTGGAGCGGTGAAATGCGTAGATATCGCCTGGAACGCCAACGGTGAAAACAGACAGCTGGGAGTGTGCCGACGCTGAGACA…
OTU_85	k__Bacteria	p__Proteobacteria	c__Deltaproteobacteria	o__Myxococcales	f__	g__	s__	10	0	0	20	6	4	106	104	76	72	95	29	23	58	76	124	60	155	141	52	135	82	59	86	0	0	0	0	0	0	0	0	0	0	0	CCTACGGGAGGCAGCAGTGGGGAATATTGGGCAATGGGCGCAAGCCTGACCCAGCCACGCCGCGTGAGTGATGAAGGCCTTCGGGTCGTAAAGCTCTGTGGGGAGGGAAGAAAAGCTACGGGTTAATACCCCGGAGTCTTGACGGTACCTCCTTAGCAAGCACCGGCTAACCACGTGCCAGCAGCCGCGGTAATACGTGGGGTGCAAACGTTGCTCGGAATTATTGGGCGTAAAGCGCACGTAGGCGGCCTTTTAAGTCGGATGTGAAAGCCCCAGGCTTAACCTGGGAAGTGCATCCGATACTGGAAGGCTTGAGTACTAGAGGGGGTCGCGGAATTCCCGGTGTAGAGGTGAAATTCGTAGATATCGGGAGGAACACCAGTGGCGAAGGCGGCGACC…
OTU_86	k__Bacteria	p__Bacteroidetes	c__[Saprospirae]	o__[Saprospirales]	f__Chitinophagaceae	g__Flavisolibacter	s__	44	31	14	41	36	34	92	127	162	104	106	69	64	79	127	216	71	154	106	84	135	73	54	36	24	27	24	6	0	0	9	4	3	0	0	CCTACGGGAGGCAGCAGTAAGGAATATTGGTCAATGGACGCAAGTCTGAACCAGCCATGCCGCGTGAAGGATGAAGGTCCTCTGGATTGTAAACTTCTTTTATGGGGGACGAAACCTCTTTTTCTAAAGAGACTGACGGTACCCTAGGAATAAGCACCGGCTAACTCCGTGCCAGCAGCCGCGGTAATACGGAGGGTGCAAGCGTTATCCGGATTCACTGGGTTTAAAGGGTGCGTAGGAGGGCAGGTAAGTCAGTGGTGAAATCTCCGAGCTTAACTTGGAAACTGCCGTTGATACTATCTGTCTTGAATACCGTGGAGGTGAGCGGAATATGTCATGTAGCGGTGAAATGCTTAGATATGACATAGAACACCAATTGCGAAGGCAGCTCACTACACG…
OTU_87	k__Bacteria	p__Proteobacteria	c__Alphaproteobacteria	o__Rhodospirillales	f__Acetobacteraceae	g__Roseococcus	s__	13	5	3	7	10	15	70	68	123	65	56	66	43	76	69	90	40	63	79	142	173	142	91	103	0	0	0	0	0	0	0	0	0	0	0	CCTACGGGTGGCAGCAGTGGGGAATATTGGACAATGGGCGCAAGCCTGATCCAGCAATTCCGCGTGGGTGAAGAAGGTCTTCGGATTGTAAAGCCCTTTCGGCGGGGACGATGATGACGGTACCCGCAGAAGAAGCCCCGGCTAACTTCGTGCCAGCAGCCGCGGTAATACGAAGGGGGCTAGCGTTGCTCGGAATGACTGGGCGTAAAGGGCGCGTAGGCGGCACGGACAGTCAGGCGTGAAATTCCTGGGCTTAACCTGGGGGCTGCGTTTGATACGTTCGAGCTAGAGGATGGAAGAGGCTCGTGGAATTCCCAGTGTAGAGGTGAAATTCGTAGATATTGGGAAGAACACCGGTGGCGAAGGCGGCGAGCTGGTCCATTACTGACGCTGAGGCGC…
OTU_88	k__Bacteria	p__Bacteroidetes	c__Cytophagia	o__Cytophagales	f__Cytophagaceae	g__Spirosoma	s__	163	66	9	90	93	44	153	224	436	278	150	195	100	90	142	261	117	194	81	91	209	182	109	68	19	6	37	6	0	2	10	9	4	0	0	CCTACGGGAGGCAGCAGTAGGGAATATTGGGCAATGGAGGCAACTCTGACCCAGCCATGCCGCGTGCAGGATGAAGGCGCTCAGCGTCGTAAACTGCTTTTATCTACGAAGAACGGCAGGCCTGCGGGCTTGTGTGACGGTAGTAGAGGAATAAGCACCGGCTAACTCCGTGCCAGCAGCCGCGGTAATACGGAGGGTGCAAGCGTTGTCCGGATTTATTGGGTTTAAAGGGTGCGTAGGTGGCATCTTAAGTCTGGTTTGAAAGCAGGCGGCTTAACCGTCTGATGTGGCTGGAAACTGGGGTGCTTGAATGCGTTGGCGGTAGCCGGAACGGGTCATGTAGCGGTGAAATGCATAGATATGACCCAGAACACCGATTGCGAAGGCAGGCTACTACGA…
OTU_89	k__Bacteria	p__Bacteroidetes	c__[Saprospirae]	o__[Saprospirales]	f__Chitinophagaceae	g__Flavisolibacter	s__	11	23	5	14	20	10	0	4	3	3	5	6	6	3	12	10	10	49	0	5	3	3	4	0	59	24	74	51	194	61	302	43	240	0	0	CCTACGGGAGGCAGCAGTAAGGAATATTGGTCAATGGACGCAAGTCTGAACCAGCCATGCCGCGTGGAGGATGAAGGTCCTCTGGATTGTAAACTTCTTTTATCTGGGAAGAAATCCTTATTTTCTAATGAGGTTGACGGTACCAGATGAATAAGCACCGGCTAACTCCGTGCCAGCAGCCGCGGTAATACGGAGGGTGCAAGCGTTATCCGGATTCACTGGGTTTAAAGGGTGCGTAGGTGGGTCTGTAAGTCCGTGGTGAAATCTCCAAGCTTAACTTGGAAACTGCCATGGATACTATAGGTCTTGAATACCGTGGAGGTGAGCGGAATATGTCATGTAGCGGTGAAATGCTTAGATATGACATAGAACACCAATTGCGAAGGCAGCTCACTACAC…
OTU_90	k__Bacteria	p__Cyanobacteria	c__	o__	f__	g__	s__	13	7	3	2	4	7	34	24	42	122	29	36	56	60	94	64	59	50	39	26	56	10	49	24	3	0	30	0	0	1	6	19	0	0	0	CCTACGGGAGGCAGCAGTGGGGAATTTTCCGCAATGGGCGAAAGCCTGACGGAGCAATACCGCGTGAGGGAGGAAGGCTCTTGGGTTGTAAACCTCTTTTCTCAGGGAAGAACACAATGACGGTACCTGAGGAATAAGCATCGGCTAACTCCGTGCCAGCAGCCGCGGTAATACGGAGGATGCAAGCGTTATCCGGAATGATTGGGCGTAAAGCGTTCGTAGGTGGTCCTTCAAGTCTGCTGTCAAAGCGCAGGGCTTAACTCTGTAAAGGCGGTGGAAACTGAAGAGCTAGAGTGCGGTAGGGGTAGAGGGAATTCCCGGTGTAGCGGTGAAATGCGTAGAGATCGGGAAGAACACCAGCAGCGAAAGCGCTCTACTGGGCCTGCACTGACACTGAGG…
OTU_91	k__Bacteria	p__Planctomycetes	c__Phycisphaerae	o__WD2101	f__	g__	s__	22	0	2	9	5	19	24	29	32	49	26	39	14	15	16	24	3	46	55	41	33	23	13	31	0	0	0	3	0	14	0	1	0	0	0	CCTACGGGGGGCTGCAGTAACGAATCTTCCGCAATGCACGCAAGTGTGACGGAGCGACGCCGCGTGTGGGACGAAGCCCTTCGGGGTGTAAACCACTGTCAGGGGGAAGAAAGTTCTGATCTACCCCAGAGGAAGGCACGGCTAACTCTGTGCCAGCAGCCGCGGTAAGACAGAGGTGCCGAGCGTTAGGCGGAATCACTGGGCTTAAAGCGTGTGTAGGCGGGCCCGTAAGTACCTTGTGAAATCCCACGGCTTAACCGTGGAACTGCTGGGTATACTGCGGGTCTTGAGCGGTTTAGGGGCTGTCGGAACAAACGGTGGAGCGGTGAAATGCGTAGATATCGTTTGGAACGCCGAAGGTGAAAACAGACAGCTGGGAACCTGCTGACGCTGAGACAC…
OTU_92	k__Bacteria	p__Planctomycetes	c__Phycisphaerae	o__WD2101	f__	g__	s__	67	115	113	133	58	174	3	5	7	2	7	0	10	5	12	9	25	45	10	7	10	15	4	0	0	0	0	0	0	0	0	0	0	0	4	CCTACGGGGGGCTGCAGTAACGAATCTTCCGCAATGCACGAAAGTGTGACGGAGCGACGCCGCGTGTAGGACGAAGCCCTTCGGGGTGTAAACTACTGTCAGGGGAAAGAAAGTTCTGATCTACCCCAGAGGAAGGGACGGCTAACTCTGTGCCAGCAGCCGCGGTAAGACAGAGGTCCCGAGCGTTAGGCGGAATCACTGGGCTTAAAGCGTGTGTAGGCGGATGCCTAAGTACCTTGTGAAATCCCACGGCTCACCCGTGGAACTGCTCGGTATACTGGGTGTCTTGAGCCACTTAGGGGCTACCGGAACAAATGGTGGAGCGGTGAAATGCGTAGATATCATTTGGAACGCCAATGGTGAAAACAGGTAGCTGGGAGTGTGCTGACGCTGAGACAC…
OTU_93	k__Bacteria	p__Bacteroidetes	c__[Saprospirae]	o__[Saprospirales]	f__Chitinophagaceae	g__	s__	20	9	6	11	2	4	17	32	58	25	19	20	31	28	25	43	41	39	33	13	43	37	46	20	0	0	0	0	0	0	0	0	0	0	0	CCTACGGGAGGCAGCAGTAAGGAATATTGGGCAATGGACGAGAGTCTGACCCAGCCATGCCGCGTGAAGGATGAAGGTCCTCAGGATTGTAAACTTCTTTTATCTGGGACGAAAAAAGGCTATTATTAGTCACTTGACGGTACCAGAGGAATAAGCACCGGCTAACTCCGTGCCAGCAGCCGCGGTAATACGGAGGGTGCAAGCGTTATCCGGATTTACTGGGTTTAAAGGGTGCGTAGGCGGGTAGGTAAGTCAGTGGTGAAATCTTCAAGCTTAACTTGGAAATTGCCGTTGATACTATTTATCTTGAATATCGTTGAGGTTTGCGGAATATGTCATGTAGCGGTGAAATGCTTAGAGATGACATAGAACACCTATTGCGAAGGCAGCAGGCTAAAC…
OTU_94	k__Bacteria	p__Cyanobacteria	c__Nostocophycideae	o__Nostocales	f__Nostocaceae	g__Nostoc	s__	0	0	0	0	3	0	53	38	54	37	28	24	14	51	37	20	9	58	35	55	44	26	37	11	0	0	0	0	0	0	0	0	0	0	0	CCTACGGGAGGCAGCAGTGGGGAATTTTCCGCAATGGGCGAAAGCCTGACGGAGCAATACCGCGTGAGGGAGGAAGGCTCTTGGGTCGTAAACCTCTTTTCTCAGGGAAGAACACAATGACGGTACCTGAGGAATAAGCATCGGCTAACTCCGTGCCAGCAGCCGCGGTAATACGGAGGATGCAAGCGTTATCCGGAATGATTGGGCGTAAAGCGTCCGCAGGTGGCGATGTAAGTCTGCTGTTAAAGAGTGAGGCTCAACCTCATAAGAGCAGTGGAAACTACATAGCTAGAGTACGTTCGGGGCAGAGGGAATTCCTGGTGTAGCGGTGAAATGCGTAGAGATCAGGAAGAACACCAGTGGCGAAGGCGCTCTGCTAGGCCGTAACTGACACTGAGG…
OTU_95	k__Bacteria	p__Proteobacteria	c__Alphaproteobacteria	o__Rhodospirillales	f__Acetobacteraceae	g__	s__	29	22	13	26	28	11	35	44	43	87	15	58	67	45	63	59	14	75	30	45	51	43	43	79	38	39	38	52	16	52	7	6	7	0	0	CCTACGGGAGGCAGCAGTGGGGAATATTGGGCAATGGGCGCAAGCCTGACCCAGCAATTCCGCGTGGGTGAAGAAGGTCTTCGGATTGTAAAGCCCTTTCGGCGGGGACGATGGTGACGGTACCCGCAGAAGAAGCCCCGGCTAACTTCGTGCCAGCAGCCGCGGTAATACGAAGGGGGCTAGCGTTGCTCGGAATCATTGGGCGTAAAGGGCGCGTAGGCGGCGCAGCTAGTCAGGCGTGAAACCCCCGGGCTCAACCCGGGGACTGCGTTTGATACGGCTGTGCTAGAGGATGGAAGAGGGCCGCGGAATTCCCAGTGTAGAGGTGAAATTCGTAGATATTGGGAAGAACACCGGTGGCGAAGGCGGCGGCCTGGTCCATTACTGACGCTGAGGCGC…
OTU_96	k__Bacteria	p__Bacteroidetes	c__Cytophagia	o__Cytophagales	f__Cytophagaceae	g__Hymenobacter	s__	0	0	0	0	0	0	0	0	0	0	0	0	0	0	0	0	0	0	0	0	0	0	0	0	128	29	89	30	222	31	445	142	195	0	0	CCTACGGGAGGCAGCAGTAGGGAATATTGGGCAATGGTCGAGAGACTGACCCAGCCATGCCGCGTGCAGGATGAAGGCTTTCTGAGTCGTAAACTGCTTTTATCAGGGAAGAATAAGGGCGATGCGTCGCTTGATGACGGTACCTGAGGAATAAGCACCGGCTAACTCCGTGCCAGCAGCCGCGGTAATACGGAGGGTGCGAGCGTTGTCCGGATTTATTGGGTTTAAAGGGTGCGTAGGCGGTTTGATAAGTCTGGGGTGAAAGCCCGCTGCTCAACAGCGGAACTGCCCTGGATACTGTCGGACTTGAGGACAGACGAGGTTGGCGGAATGGAGGGTGTAGCGGTGAAATGCATAGATACCCTCCAGAACCCCGATTGCGAAGGCAGCTGACTAGAC…
OTU_97	k__Bacteria	p__Planctomycetes	c__Phycisphaerae	o__WD2101	f__	g__	s__	18	9	3	14	9	7	27	41	30	31	4	49	35	48	36	22	19	31	31	37	50	16	21	20	19	17	19	0	0	4	0	1	1	0	0	CCTACGGGGGGCTGCAGTAACGAATCTTCCGCAATGCACGAAAGTGTGACGGAGCGACGCCGCGTGGAGGACGAAGTCCTTCGGGATGTAAACTCCTGTCAGGGGCTACCAAGTTCTGAGGGGCCCCAGAGGAAGGCACGGCTAACTCTGTGCCAGCAGCCGCGGTAAGACAGAGGTGCCGAGCGTTAGGCGGAATCACTGGGCTTAAAGCGTGTGTAGGCGGACCCGTCAGTGTCTTGTGAAATCCCACCGCTCAACGGTGGAACGGCTGGGCATACTGCGGGTCTTGGGCCACCCAGGGGCTGTCGGAACAAGCGGTGGAGCGGTGAAATGCGTAGATATCGCTTGGAACGCCGGCGGTGAAAACGGACAGCTGGGGGTGTGCCGACGCTGAGACAC…
OTU_98	k__Bacteria	p__Chloroflexi	c__Chloroflexi	o__AKIW781	f__	g__	s__	20	27	7	7	5	31	72	2	17	12	0	9	12	3	6	17	10	22	8	8	6	6	1	2	0	0	0	19	17	801	0	0	1	0	0	CCTACGGGTGGCAGCAGCAAGGAATCTTCCGCAATGGGCGCAAGCCTGACGGAGCAACGCCGCGTGGAGGACGACGGCTTTCGGGTTGTAAACTCCTTTTCCCAGGGACGAAACGGACGGTACCTGGGGAATCAGCCCCGGCTAACTCTGTGCCAGCAGCCGCGGTAAGACAGAGGGGGCAAGCGTTGTCCGGATTTACTGGGCGTACAGCGCGCGCAGGCGGTGGTGTAGGTACCTGGTGACAGTCTCGGGCTCAACTCGAGGGGGTCTGGGTAGACCGCACCGCTGGAGGCAGGGAGAGGGATGTGGAATACCCGGTGGAGCGGTGAAATGCGTAGAGATCGGGTGGAACACCAGTGGCGAAGGCGGCATCCTGGCCCTGACCTGACGCTGAGGCGC…
OTU_99	k__Bacteria	p__Armatimonadetes	c__[Fimbriimonadia]	o__[Fimbriimonadales]	f__[Fimbriimonadaceae]	g__Fimbriimonas	s__	3	0	6	15	4	6	9	6	4	4	5	2	0	5	5	8	0	3	16	13	19	8	5	13	69	45	61	10	26	32	26	20	39	0	0	CCTACGGGTGGCAGCAGTTGGGAATCTTGCACAATGGGGGAAACCCTGATGCAGCGACGCCGCGTGGAGGACGAAGGGTCTAGGCCTGTAAACTCCTTTTATGGGGAAAGACTTAGGACGGTACCCCATGAATAAGGACCGGCTAACTACGTGCCAGCAGCCGCGGTAAGACGTAGGGTCCAAGCGTTGTCCGGATTTACTGGGCGTAAAGAGCGCGTAGGCGGCTCGTTAAGTGTGGAGTGAAAGCTCGGGGCTCAACCCCGAAACCGCTCCGCATACTGGCGAGCTGGAGGGATGCAGAGGTATGTGGAATTCCTGGTGTAGCGGTGAAATGCGTTGATATCAGGAGGAACACCCATGGCGAAGGCAGCATACTGGGCATCATCTGACGCTGAGGCG…
OTU_100	k__Bacteria	p__Bacteroidetes	c__Cytophagia	o__Cytophagales	f__Cytophagaceae	g__Sporocytophaga	s__	6	0	0	4	10	0	76	100	102	85	55	49	69	50	87	70	58	110	133	71	99	68	175	50	0	0	0	0	0	0	0	0	0	0	0	CCTACGGGAGGCAGCAGTAGGGAATATTGGGCAATGGCCGAGAGGCTGACCCAGCCATGCCGCGTGTAGGATGAAGGCTTTCTGAGTTGTAAACTACTTTTGATCGGGAACAAAAAGGCTATGCGTAGCAAATTGAGTGTACCGATAGAATAAGCACCGGCTAACTCCGTGCCAGCAGCCGCGGTAATACGGAGGGTGCAAGCGTTGTCCGGATTTATTGGGTTTAAAGGGTGCGTAGGCGGCCCTGTAAGTCAGTGGTGAAATGCGGCAGCTTAACTGTCGAACTGCCATTGATACTGCAGGGCTTGAGTACAGACGAGGTAGGCGGAATTTATGGTGTAGCGGTGAAATGCATAGATACCATAAAGAACACCTATTGCGAAGGCAGCTTACTAGGCT…
OTU_101	k__Bacteria	p__Chloroflexi	c__Chloroflexi	o__AKIW781	f__	g__	s__	0	0	0	0	0	0	0	0	0	0	0	0	0	0	0	0	0	0	0	0	0	0	0	0	683	401	932	57	126	68	89	114	42	0	0	CCTACGGGTGGCAGCAGCAAGGAATCTTCCCCAATGGACGCAAGTCTGAGGGAGCAACGCCGCGTGGAGGATGACGGCTTTCGGGTTGTAAACTCCTTTTCCACAGGATGACACGGACAGTACTGTGGGAATAAGCCCCGGCTAACTCTGTGCCAGCAGCCGCGGTAAGACAGAGGGGGCAAGCGTTGTCCGGAATTACTGGGCGTAAAGCGCGCGCAGACGGCTCGCTATGTGCCTGGTGACAGTCCGCCGCTTAACGGCGGGAGGTCTGGGTAGACAGGCGAGCTAGCAGTAGGGAGAGGGGTGTGGAATACCCGGTGGAGCGGTGAAATGCGTAGAGATCGGGTGGAACACCAGTGGCGAAGGCGGCACCCTGGCCCTATATGGACGTTGAGGCGC…
OTU_102	k__Bacteria	p__Acidobacteria	c__[Chloracidobacteria]	o__RB41	f__Ellin6075	g__	s__	70	55	54	124	103	115	59	87	191	88	131	101	34	73	137	111	101	214	208	85	153	114	106	70	18	18	10	77	413	91	64	88	105	0	1	CCTACGGGAGGCAGCAGTCGGGAATTTTGGGCAATGGGCGAAAGCCTGACCCAGCAACGCCGCGTGAAGGACGAAGTCTTTCGGGATGTAAACTTCGTAAGAATAGGAAGAATAAATGACGGTACTATTTGTAAGGTCCGGCTAACTACGTGCCAGCAGCCGCGGTAATACGTAGGGACCAAGCGTTGTTCGGATTTACTGGGCGTAAAGGGCGCGTAGGCGGCAATTCAAGTCAGTTGTGAAATCTCAGGGCTTAACCCTGAACGGTCAACTGATACTGCTTTGCTAGAGTACAGAAGGGGCAATCGGAATTCTTGGTGTAGCGGTGAAATGCGTAGATATCAAGAGGAACACCTGAGGTGAAGACGGGTTGCTGGGCTGATACTGACGCTGAGGCGC…
OTU_103	k__Bacteria	p__Cyanobacteria	c__	o__	f__	g__	s__	0	0	0	0	0	0	14	12	126	30	17	28	26	15	19	56	13	18	7	55	32	13	10	25	0	0	0	0	0	0	0	0	0	0	0	CCTACGGGGGGCAGCAGTGGGGAATTTTCCGCAATGGGCGAAAGCCTGACGGAGCAATACCGCGTGAGGGAGGAAGGCTCTTGGGTTGTAAACCTCTTTTCTCAGGGAAGAACAAAATGACGGTACCTGAGGAATAAGCATCGGCTAACTCCGTGCCAGCAGCCGCGGTAATACGGAGGATGCAAGCGTTATCCGGAATCATTGGGCGTAAAGCGTCCGCAGGTGGCTAATCAAGTCTGCCGTCAAAGACCGTAGCTCAACTACGGAAAGGCGGTGGAAACTGATAAGCTAGAGTGCAGTAGGGGTAGAGGGAATTCCCAGTGTAGCGGTGAAATGCGTAGAGATTGGGAAGAACACCGGTGGCGAAAGCGCTCTGCTGGACTGCAACTGACACTCATG…
OTU_104	k__Bacteria	p__Planctomycetes	c__Phycisphaerae	o__WD2101	f__	g__	s__	5	1	2	7	12	5	47	41	43	17	45	53	22	15	4	29	6	25	36	16	30	44	40	48	0	0	0	9	0	0	0	2	2	0	3	CCTACGGGGGGCTGCAGTAACGAATCTTCCACAATGCACGAAAGTGTGATGGAGCGACGCCGAGTGTGGGACGAAGTCCTTCGGGATGTAAACCACTGTCAGGGGAAAGAAAGATCTGATCTACCCCAGAGGAAGTGGCGACTAACTCTGTGCCAGCAGTCGCGGTAATACAGAGGCCACAAGCGTTAGACGGAATCACTGGGCTTAAAGCGTGTGTAGGCGGGTTGGTAAGTACCTTGTGAAATCCCACGGCTTAACCGTGGAATTGCTTGGTATACTGCCGATCTTGAGTCATCTAGGGGCAGCCGGAACAGATGGTGGAGCGGTGAAATGCATAGATATCATCTGGAACGCCAATGGTGCAGACAGGCTGCTGGGGATGTACTGACGCTGAGGCAC…
OTU_105	k__Bacteria	p__Chloroflexi	c__Chloroflexi	o__AKIW781	f__	g__	s__	0	0	0	0	0	0	0	0	0	0	0	0	0	0	0	0	0	0	0	0	0	0	0	0	387	335	389	420	79	523	234	5	156	0	0	CCTACGGGTGGCAGCAGCAAGGAATCTTCCCCAATGGACGCAAGTCTGAGGGAGCAACGCCGCGTGGAGGATGACGGCCTTCGGGTTGTAAACTCCTTTTCGGTGGGATGATAGTGACAGTACCACCGGAATCAGCCCCGGCTAACTCTGTGCCAGCAGCCGCGGTAAGACAGAGGGGGCAAGCGTTGTCCGGAATTACTGGGCGTAAAGCGCGCGCAGGCGGCCTAGCATGTGCCTGGTGACAGTCCGCCGCTCAACGGCGGGAGGCCTGGGTAGACAGGTAGGCTAGCGGCAGGGAGAGGGCAGTGGAATACCCGGTGGAGCGGTGAAATGCGTAGAGATCGGGTGGAACACCAGTGGCGAAGGCGGCTGCCTGGCCCTGAAACGGACGCTGAGGCG…
OTU_106	k__Bacteria	p__Proteobacteria	c__Alphaproteobacteria	o__Sphingomonadales	f__Sphingomonadaceae	g__	s__	18	4	5	31	32	18	108	102	67	87	111	53	47	58	59	170	52	51	79	103	85	87	112	73	0	0	0	0	0	0	2	0	0	0	0	CCTACGGGAGGCAGCAGTGGGGAATATTGGACAATGGGCGAAAGCCTGATCCAGCAATGCCGCGTGAGTGAAGAAGGCCTTCGGGTTGTAAAGCTCTTTTGCCCGGGACGATAATGACGGTACCGGGAGAATAAGCCCCGGCTAACTCCGTGCCAGCAGCCGCGGTAATACGGAGGGGGCTAGCGTTGTTCGGAATTACTGGGCGTAAAGCGCACGTAGGCGGCTTTGTAAGTTAGAGGTGAAAGCCCAGGGCTCAACCCTGGAACTGCCTTTAAGACTGCGAGGCTTGATCACGGGAGAGGTGAGTGGAATTCCGAGTGTAGAGGTGAAATTCGTAGATATTCGGAAGAACACCAGTGGCGAAGGCGGCTCACTGGACCGTTGATGACGCTGAGGTGC…
OTU_107	k__Bacteria	p__FBP	c__	o__	f__	g__	s__	18	14	20	27	17	17	11	22	16	17	28	11	2	15	7	5	9	32	33	13	22	13	13	21	2	5	0	6	12	3	3	0	31	0	0	CCTACGGGAGGCTGCAGTCGAGAATCTTGGGCAATGCACGAAAGTGTGACCCAGCGACGCCGCGTGGAGGATGAAGGCCCTTGGGTTGTAAACTCCTTTTATGGAAGAAGAACGTCCCTTCGGGGACTTGACGGTACTCCATGAATAAGCCACGGCTAACTACGTGCCAGCAGCCGCGGTAATACGTAGGTGGCAAGCGTTGTCCGGATTTACTGGGCGTAAAGCGTGTGTAGGCGGACCTTTAAGTAGAAAGTGAAAGGTAGGAGCTCAACTCCTACATTGCTCTCTATACTGGAGGTCTTGAGTGTCGGAGAGGAAGATGGAACTGCACGTGTAGCGGTGAAATGCGTTGAGATGTGCAGGAACACCAATGGCGAAGGCAATCTTCTGGACGAAAAC…
OTU_108	k__Bacteria	p__Armatimonadetes	c__Armatimonadia	o__Armatimonadales	f__Armatimonadaceae	g__	s__	34	18	15	13	22	51	3	53	53	26	42	22	1	10	11	16	8	43	25	36	64	12	8	7	5	2	7	0	0	3	0	0	0	0	0	CCTACGGGGGGCAGCAATTAGGAATCTTGCGCAATGGGCGAAAGCCTGACGCAGCGACGCCGCGTGGAGGATGACGGGTTTCGGCCTGTAAACTCCTTTTGACAGAGAAGAAGAATGTGACGGTATCTGTCGAATAAGCCCCGGCTAACTACGTGCCAGCAGCCGCGGTAATACGTAGGGGGCGAGCGTTGTCCGAAGTTACTGGGCGTAAAGCGCGCGTAGGCGGGCCTTTAAGTCTGGCGTGAAAGGTTCAGGGCTCAACCCGAACAGTGCGCTGGATACTGGGGGTCTTGAGTGCGGGAGAGGGGGGTGGAATTCCTGGTGTAGCGGTGAAATGCGTAGATATCAGGAGGAACACCGATGGCGAAGGCAGCCCCCTGGCCCGCAACTGACGCTGAG…
OTU_109	k__Bacteria	p__Armatimonadetes	c__Armatimonadia	o__Armatimonadales	f__Armatimonadaceae	g__	s__	0	0	0	5	1	0	18	39	51	20	30	8	6	17	22	25	6	19	20	12	9	5	4	0	0	0	0	0	0	0	0	0	0	0	0	CCTACGGGGGGCAGCAATTAGGAATCTTGCACAATGGGGGAAACCCTGATGCAGCGACGTCGCGTGGAGGATGACGGCCTTCGGGTTGTAAACTCCTTTTGGCAGGGAAGAAGAAAGTGACGGTACCTGTCGAATAAGCCCCGGCTAACTACGTGCCAGCAGCCGCGGTAATACGTAGGGGGCGAGCGTTGTCCGAAGTTACTGGGCGTAAAGGGCGCGTAGGCGGCCTGTTAAGTTTGAGGTGAAAGGTTCAACGCTCAACGTGAACAGTGCCTTGAATACTGGCAGGCTTGAATTTGGGAGAGGATGACGGAATTCCTGGTGTAGCGGTGAAATGCGTAGATATCAGGAGGAACCCCGGTGGCGAAGGCGGTCATCTGGCCTAAAATTGACGCTGAG…
OTU_110	k__Bacteria	p__Bacteroidetes	c__Cytophagia	o__Cytophagales	f__Cytophagaceae	g__	s__	8	1	0	4	9	1	33	30	56	18	8	34	18	31	71	52	48	90	250	317	67	199	62	520	0	8	8	1	0	0	0	0	0	0	0	CCTACGGGAGGCAGCAGTAGGGAATATTGGGCAATGGCGGAAACGCTGACCCAGCCATGCCGCGTGCAGGAAGAAGGCGCTCAGCGTTGTAAACTGCTTTTGCCGGGGAAGAACGACTCTTACGTGTAAGGGGAATGACGGTACCTGGTGAATAAGCACCGGCTAACTCCGTGCCAGCAGCCGCGGTAATACGGAGGGTGCAAGCGTTGTCCGGATTTATTGGGTTTAAAGGGTGCGTAGGTGGCTTGTTAAGTCTGGGGTGAAAGGCAGTGGCTCAACCACTCGCAGGGCCCTGGATACTGGCAGGCTGGAGTGTAGGTGAGGCCGGTGGAACGGGTGGTGTAGCGGTGAAATGCATAGATACCATCCAGAACACCGATTGCGGAGGCAGCCGGCTAA…
OTU_111	k__Bacteria	p__[Thermi]	c__Deinococci	o__Deinococcales	f__Deinococcaceae	g__Deinococcus	s__	0	0	0	0	0	0	0	0	0	0	0	0	0	0	0	0	0	0	0	0	0	0	0	0	112	114	186	28	286	48	344	13	174	0	0	CCTACGGGAGGCAGCAGTTAGGAATCTTCCCCAATGGACGAAAGTCTGAGGGAGCGACGCCGCGTGAGGGATGAAGGTTTTCGGATCGTAAACCTCTGAATCCACGACGAAAGACCCGCAAGGGGGATGACGGTAGTGGAGTAATAGCACCGGCTAACTCCGTGCCAGCAGCCGCGGTAATACGGAGGGTGCAAGCGTTACCCGGAATCACTGGGCGTAAAGGGCGTGTAGGCGGGTGTCTAAGTCCGACTTTAAAGACCGGAGCTCAACTCCGGGCGTGGGTTGGATACTGGGCGTCTTGACCTCTGGAGAGAGAACTGGAATTCCTGGTGTAGCGGTGGAATGCGTAGATACCAGGAGGAACACCGATGGCGAAGGCAGGTTCTTGGACAGAAGGTG…
OTU_112	k__Bacteria	p__Proteobacteria	c__Alphaproteobacteria	o__Rhodobacterales	f__Rhodobacteraceae	g__Rubellimicrobium	s__	5	0	0	7	2	0	51	42	17	47	17	13	13	24	14	36	4	45	63	95	35	27	56	95	29	16	63	25	33	8	15	4	1	0	0	CCTACGGGAGGCAGCAGTGGGGAATCTTAGACAATGGGCGAAAGCCTGATCTAGCCATGCCGCGTGGGTGATGAAGGCCTTAGGGTCGTAAAGCCCTTTCGCCGGGGAAGATAATGACGGTACCCGGTAAAGAAACCCCGGCTAACTCCGTGCCAGCAGCCGCGGTAATACGGAGGGGGTTAGCGTTGTTCGGAATGACTGGGCGTAAAGCGCGCGTAGGCGGATCGCAAAGTTGGGGGTGAAAGCCCAGGGCTCAACCCTGGAATTGCCTTCAAGACTCGCGGTCTGGAGTTCGAGAGAGGTGGGTGGAATTCCGAGTGTAGAGGTGAAATTCGTAGATATTCGGAGGAACACCAGTGGCGAAGGCGGCCCACTGGCTCGACACTGACGCTGAGGCGC…
OTU_113	k__Bacteria	p__Bacteroidetes	c__Sphingobacteriia	o__Sphingobacteriales	f__Sphingobacteriaceae	g__	s__	31	4	2	23	24	5	36	56	101	15	35	2	19	23	45	24	17	52	133	69	182	127	48	32	0	0	0	0	0	4	0	0	1	0	0	CCTACGGGAGGCAGCAGTAAGGAATATTGGTCAATGGAGGCAACTCTGAACCAGCCATGCCGCGTGCAGGAAGACGGCCCTACGGGTTGTAAACTGCTTTTGTCGGGGAATAAACCCTTCTACGTGTAGGAGGTTGAATGTACTCGAAGAATAAGGATCGGCTAACTCCGTGCCAGCAGCCGCGGTAATACGGAGGATCCAAGCGTTATCCGGATTTATTGGGTTTAAAGGGTGCGTAGGCGGCCTATTAAGTCAGGGGTGAAAGACGGTGGCTCAACCATCGCAGTGCCTTTGATACTGATAGGCTTGAATGAACTTGAGGTAGGCGGAATGTGACAAGTAGCGGTGAAATGCATAGATATGTCACAGAACACCAATTGCGAAGGCAGCTTACTAAGG…
OTU_114	k__Bacteria	p__Armatimonadetes	c__Armatimonadia	o__Armatimonadales	f__Armatimonadaceae	g__	s__	40	16	42	41	26	69	11	22	97	23	22	57	3	4	6	33	9	95	36	137	113	11	3	36	0	0	0	0	0	0	0	0	0	0	0	CCTACGGGGGGCAGCAATTAGGAATCTTGCGCAATGGGGGCAACCCTGACGCAGCGACGCCGCGTGCGGGATGACGGCCTTCGGGCTGTAAACCGCTTTTGAAGGGGAAGAAGAATGTGACGGTACCCTTCGAATAAGCCCCGGCTAACTACGTGCCAGCAGCCGCGGTAATACGTAGGGGGCGAGCGTTGTCCGAAGTTACTGGGCGTAAAGCGCGCGTAGGCGGTTTTCTAAGTCCGGCGTGAAAGGTTCAGGGCTCAACCCGAACAGTGCGCTGGAGACTGGAGAGCTTGAGGACGGGAGAGGGAAGCGGAATTCCGGGTGTAGCGGTGAAATGCGTAGATATCCGGAGGAACACCGATGGCGAAGGCAGCTTCCTGGCCCGTATCTGACGCTGAG…
OTU_115	k__Bacteria	p__Cyanobacteria	c__	o__	f__	g__	s__	0	0	0	0	2	0	174	23	129	68	54	34	20	18	60	44	16	55	109	70	72	9	32	343	0	0	0	0	0	0	0	0	0	0	0	CCTACGGGAGGCAGCAGTGGGGAATTTTCCGCAATGGGCGAAAGCCTGACGGAGCAAGACCGCGTGAGGGAGGAAGGCTCTTGGGTCGTAAACCTCTTTTGTCAGGGAAGAACACAATGACGGTACCTGACGAATCAGCATCGGCTAACTCCGTGCCAGCAGCCGCGGTAATACGGAGGATGCAAGCGTTATCCGGAATTATTGGGCGTAAAGCGTCCGTAGATGGTTTTGCCAGTCGGCTGTCAAAGCACAGGGCTTAACCCTGCAAAGGCAGTGGAAACTACAAGACTAGAGTGCAGTAGGGGCAGAGGGAATTCCCAGTGTAGCGGTGAAATGCGTAGAGATTGGGAAGAACACCCGTGGCGAAAGCGCTCTGCTGGACTGCAACTGACATTGAGG…
OTU_116	k__Bacteria	p__Armatimonadetes	c__Armatimonadia	o__Armatimonadales	f__Armatimonadaceae	g__	s__	2	3	0	0	3	0	28	39	100	44	14	14	10	28	24	34	14	23	12	28	39	15	13	3	1	3	3	0	0	0	0	0	0	0	0	CCTACGGGGGGCAGCAATTAGGAATCTTGCACAATGGACGAAAGTCTGATGCAGCGACGTCGCGTGGAGGATGACGGCCTTCGGGTTGTAAACTCCTTTTGGCAGGGAAGAAGAAAGTGACGGTACCTGTCGAATAAGCCCCGGCTAACTACGTGCCAGCAGCCGCGGTAATACGTAGGGGGCGAGCGTTGTCCGAAGTTACTGGGCGTAAAGGGCGCGTAGGCGGCCAATTAAGTTTGGGGTGAAAGGTTCAACGCTTAACGTGAACAGTGCCTTGAATACTGGTTGGCTTGAATGAGGGAGAGGATAGCGGAATTCCTGGTGTAGCGGTGAAATGCGTAGATATCAGGAGGAACCCCGGTGGCGAAGGCGGCTATCTGGCCTATCATTGACGCTGAG…
OTU_117	k__Bacteria	p__Cyanobacteria	c__Chloroplast	o__Streptophyta	f__	g__	s__	0	0	0	0	0	27	1	23	9	0	6	10	0	0	0	8	7	1	4	4	2	3	30	28	209	73	203	48	10	38	7	14	7	0	0	CCTACGGGAGGCAGCAGTGGGGAATTTTCCGCAATGGGCGAAAGCCTGACGGAGCAATGCCGCGTGGAGGTAGAAGGCCCACGGGTCGTAAACTCCTTTTCTCAGAGAAGAAGCAATGACGGTATCTGAGGAATAAGCATCGGCTAACTCTGTGCCAGCAGCCGCGGTAAGACAGAGGATGCAAGCGTTATCCGGAATGATTGGGCGTAAAGCGTCTGTAGGTGGCTTTTTAAGTCTGCTGTCAAATCCCAGGGCTCAACCCTGGACAGGCGGTGGAAACTACCAAGCTGGAGTACGGTAGGGGCAGAGGGAATTTCCGGTGGAGCGGTGAAATGCGTAGAGATCGGAAAGAACACCAACGGCGAAAGCACTCTGCTGGGCCGACACTGACACTGAGAG…
OTU_118	k__Bacteria	p__FBP	c__	o__	f__	g__	s__	0	0	0	0	2	0	15	15	56	12	4	5	2	0	2	15	8	3	48	19	30	42	31	22	34	18	52	5	15	2	14	5	5	0	0	CCTACGGGAGGCTGCAGTCGAGAATCTTGGGCAATGCACGAAAGTGTGACCCAGCGACGCCGCGTGAAGGATGAAGGCCCTCTGGGTTGTAAACTTCTTTTACGGGAGAAGAAACAATGACGGTATCCCGTGAATAAGCCACGGCTAACTACGTGCCAGCAGCCGCGGTAATACGTAGGTGGCAAGCGTTGTCCGGATTTACTGGGCGTAAAGCGAGCGCAGGCGGATGGTTAAGTAGGAAGTGAAAGGTTGGAGCTCAACTCCAACATTGCTCCCTATACTGGCTATCTTGAGTCCCGGAGGGGAAAGCGGAACGATACGTGTAGCGGTGAAATGCGTTGATATGTATCGGAACACCAATGGCGAAGGCAGCTTTCTGGACGGGAACTGACGCTCAGG…
OTU_119	k__Bacteria	p__Bacteroidetes	c__[Saprospirae]	o__[Saprospirales]	f__Chitinophagaceae	g__	s__	48	58	65	91	75	125	12	15	19	22	30	5	13	32	32	42	25	80	34	15	56	113	10	28	15	5	10	0	0	3	2	2	0	0	0	CCTACGGGAGGCAGCAGTAAGGAATATTGGTCAATGGACGCAAGTCTGAACCAGCCATGCCGCGTGGAGGATTAAGGCCCTCTGGGTTGTAAACTCCTTTTATCTGGGAAGAAATGCATTTTTTCTAAAGTGCTTGACGGTACCAGAGGAATAAGCACCGGCTAACTCCGTGCCAGCAGCCGCGGTAATACGGAGGGTGCAAGCGTTATCCGGATTCACTGGGTTTAAAGGGTGCGTAGGCGGGCAGGTAAGTCCGTGGTGAAATCTCTGAGCTTAACTCAGAAACTGCCATGGATACTATTTGTCTTGAATATTGTGGAGGTAAGCGGAATATGTCATGTAGCGGTGAAATGCTTAGATATGACATAGAACACCAATTGCGAAGGCAGCTTACTACAC…
OTU_120	k__Bacteria	p__FBP	c__	o__	f__	g__	s__	22	21	21	15	39	41	30	73	118	80	22	74	10	8	8	38	20	54	38	41	45	45	9	14	0	0	0	0	0	3	0	0	0	0	0	CCTACGGGAGGCTGCAGTCGAGAATCTTGGTCAATGCACGAAAGTGTGAACCAGCGACGCCGCGTGAAGGATGAAGGACCTCTGGTTCGTAAACTTCTTTTAGGGGGGAAGAATGGGCTTTATGCCTTTGACGGTACCCCCTGAATAAGCCACGGCTAACTACGTGCCAGCAGCCGCGGTAATACGTAGGTGGCAAGCGTTGTCCGGATTTACTGGGCGTAAAGCGTATGCAGGCGGATACTTAAGTAGGAAGTGAAAGGTGGGAGCTCAACTCCCACATTGCTCCCTATACTGGGTGTCTTGAGTGGCGGAGAGGGAGATGGAACGACACGTGTAGCGGTGAAATGCGTTGATATGTGTCGGAACACCAATGGCGAAAGCAATCTCCTGGACGCAAAC…
OTU_121	k__Bacteria	p__Chloroflexi	c__Chloroflexi	o__AKIW781	f__	g__	s__	0	0	0	1	0	0	0	0	0	0	0	0	0	0	0	0	0	0	0	0	0	0	0	0	508	358	610	186	73	126	36	94	23	0	0	CCTACGGGTGGCAGCAGCAAGGAATCTTCCCCAATGGACGCAAGTCTGAGGGAGCAACGCCGCGTGGAGGATGACGGCCTTCGGGTTGTAAACTCCTTTTCGGTGGGATGATACGGACAGTACCATCGGAATAAGCCCCGGCTAACTCTGTGCCAGCAGCCGCGGTAAGACAGAGGGGGCAAGCGTTGTCCGGAATTACTGGGCGTAAAGCGCGCGCAGACGGCCCATGATGTGCCTGGTGACAGTCCGCCGCTTAACGGCGGGAGGTCTGGGTAGACACACGGGCTAGCAGATGGGAGAGGGGTGTGGAATACCCGGTGGAGCGGTGAAATGCGTAGAGATCGGGTGGAACACCAGTGGCGAAGGCGGCACCCTGGCCCATAATGGACGTTGAGGCGC…
OTU_122	k__Bacteria	p__Planctomycetes	c__Phycisphaerae	o__WD2101	f__	g__	s__	0	5	0	3	0	1	27	23	73	23	18	27	12	27	20	27	10	36	28	82	114	38	41	26	0	0	0	0	0	0	0	1	0	0	0	CCTACGGGGGGCTGCAGTAACGAATCTTCCACAATGCACGAAAGTGTGATGGAGCGACGCCGCGTGTGGGATGAAGTCCTTCGGGATGTAAACCACTGTCATGGGAAAGAAAGATCTGATCTACCCAAGAGGAAGTGGCGACTAACTCTGTGCCAGCAGTCGCGGTAATACAGAGGCCACAAGCGTTAGGCGGAATCACTGGGCTTAAAGCGTGTGTAGGCGGGTTGGTAAGTACCTTGTGAAATCCCACGGCTTAACCGTGGAAATGCTTGGTATACTGCCGATCTTGAATCACCTAGGGGCAGCTGGAACTGATGGTGGAGCGGTGAAATGCATAGATATCATCAGGAACGCCAATGGTGCAGACAAGCTGCTGGGGGTGTATTGACGCTGAGGCAC…
OTU_123	k__Bacteria	p__Planctomycetes	c__Phycisphaerae	o__WD2101	f__	g__	s__	11	0	3	14	25	3	60	44	51	55	48	27	59	58	53	116	33	46	115	101	136	72	46	52	0	0	0	0	3	1	0	0	0	0	0	CCTACGGGGGGCTGCAGTAACGAATCTTCCGCAATGCCCGCAAGGGTGACGGAGCGACGCCGCGTGGAGGTTAAGTCCCTCGGGATGTAAACTCCTGTCAGGGGCCACCAAGTTCTGAGGGGCCCCAGAGGAAGGCACGGCTAACTCTGTGCCAGCAGCCGCGGTAATACAGAGGTGCCGAGCGTTAGGCGGAATCACTGGGCTTAAAGCGCGCGTAGGCGGGCGTCTAAGTGTCTTGTGAAATCCCACGGCTCAACCGTGGAACTGTTGGGCATACTGGACGCCTTGAGGCACACAGGGGCGAGCGGAACAAGTGGTGGAGCGGTGAAATGCGTAGATATCACTTGGAACGCCGACGGTGAAAACAGCTCGCTGGGTGTGTTCTGACGCTGAGGCGCG…
OTU_124	k__Bacteria	p__FBP	c__	o__	f__	g__	s__	5	2	0	8	11	0	52	109	165	107	59	39	38	34	40	65	28	49	62	50	91	145	74	39	0	0	0	0	0	0	0	0	0	0	0	CCTACGGGGGGCTGCAGTCGAGAATCTTGGGCAATGCACGAAAGTGTGACCCAGCGACGCCGCGTGATGGATGAAGGCCCTCTGGGTCGTAAACATCTTTTATGGGGAAAGAAAAGCTCGCAAGAGCCTTGACGGTACCCCATGAATAAGCCACGGCTAACTACGTGCCAGCAGCCGCGGTAATACGTAGGTGGCAAGCGTTGTCCGGATTTACTGGGCGTAAAGGGTATGCAGGCGGATGCTTAAGTAGAGAGTGAAAGGCGGGAGCTCAACTCCTGGACTGCTCCCTATACTGGGCGTCTTGAGTGGCGGAGAGGAAGATGGAACTCCATGTGTAGCGGTGAAATGCGTAGATATATGGAGGAACACCAATGGCGAAAGCAATCTTCTGGACGCAAA…
OTU_125	k__Bacteria	p__FBP	c__	o__	f__	g__	s__	2	0	0	0	5	0	3	13	29	14	12	7	2	6	5	14	10	12	13	0	9	20	2	1	88	38	15	28	169	15	116	21	35	0	0	CCTACGGGAGGCTGCAGTCGAGAATCTTGCACAATGCACGAAAGTGTGATGCAGCGACGCCGCGTGAAGGATGAAGGCCCTTGGGTCGTAAACTTCTTTTAGAGGGGAAGAATCAATGACGGTACCCTCTGAATAAGCCACGGCTAACTACGTGCCAGCAGCCGCGGTAATACGTAGGTGGCAAGCGTTGTCCGGATTTACTGGGTGTAAAGGGTGCGCAGGCGGACCTTTAAGTAGAAAGTGAAAGGTTGGAGCTCAACTCCGACACTGCTTCCTATACTGGGGGTCTTGAGTCTTGGAGGGGGAAGCGGAACGACACGTGTAGCGGTGAAATGCGTTGATATGTGTCGGAACACCAATGGCGAAAGCAGCTTCCTGGACAAGTACTGACGCTCAGGC…
OTU_126	k__Bacteria	p__Acidobacteria	c__[Chloracidobacteria]	o__RB41	f__	g__	s__	2	0	0	3	5	10	45	110	99	32	48	45	10	23	22	51	4	18	78	6	84	18	51	13	3	5	4	4	3	7	15	10	2	0	0	CCTACGGGAGGCAGCAGTCGGGAATTTTGGGCAATGGGCGCAAGCCTGACCCAGCAACGCCGCGTGAAGGATGAAGCATTTCGGTGTGTAAACTTCGCAAGAATAGGAAGAATAAGCTATGGATAACACCCACAGCGATGACGGTACTATTTATAAGCTCCGGCTAACTTCGTGCCAGCAGCCGCGGTAATACGAGGGGAGCAAGCGTTGTTCGGATTTACTGGGCGTAAAGGGTGCGTAGGCGGCACCACAAGTCACTTGTGAAATCTTTGGGCTTAACCCAAAGCGGTCAAGTGATACTGTGGAGCTAGAGTGCAGAAGGGGCAACTGGAATTCCCGGTGTAGCGGTGAAATGCGTAGATATCGGGAGGAACACCTGCGGCGAAGGCGGGTTGCTGG…
OTU_127	k__Bacteria	p__Planctomycetes	c__Phycisphaerae	o__WD2101	f__	g__	s__	5	0	0	15	12	9	17	10	23	9	15	46	12	9	17	17	12	13	11	17	13	10	7	4	0	0	0	0	0	0	0	0	0	0	0	CCTACGGGGGGCTGCAGTAACGAATCTTCCGCAATGCACGCAAGTGTGACGGAGCGACGCCGCGTGGAGGTTAAGTCCTTCGGGATGTAAACTCCTGTCAGGGGTTACCAAGTTCTGAGGAGCCCCAGAGGAAGGCACGGCTAACTCTGTGCCAGCAGCCGCGGTAATACAGAGGTGCCGAGCGTTAGGCGGAATCACTGGGCTTAAAGCGCGTGTAGGTGGACGGGTAAGTACCTTGTGAAATCCCACGGCTCAACCGTGGAACTGCTGGGTATACTGCCCGCCTTGAGGCACTCAGGGGCGAGCGGAACAAATGGTGGAGCGGTGAAATGCGTAGATATCATTTGGAACGCCCATGGTGAAAACAGCTCGCTGGGGGTGACCTGACACTGAGACGCG…
OTU_128	k__Bacteria	p__Planctomycetes	c__Phycisphaerae	o__WD2101	f__	g__	s__	37	53	47	113	82	94	41	62	52	48	49	56	30	52	64	100	32	78	119	38	104	61	52	41	0	0	0	0	0	25	0	0	0	0	17	CCTACGGGGGGCTGCAGTAACGAATCTTCCCCAATGCACGCAAGTGTGAGGGAGCGACGCCGCGTGTGGGACGAAGTCCTTCGGGATGTAAACCACTGTCAGGGGATACCAAGTTCTGAGGATCCCCAGAGGAAGGGGCGGCTAACTCTGTGCCAGCAGCCGCGGTAAGACAGAGGCCCCAAGCGTTAGGCGGAATCACTGGGCTTAAAGCGTGTGTAGGCGGATCGTTAAGTGTCTTGTGAAATCCCACGGCTCACCCGTGGAACTGCTGGGCATACTGGCGATCTTGGGCCAACTAGGGGCAGTCGGAACAAGCGGTGGAGCGGTGAAATGCGTAGATATCGCTTGGAACGCCGAAGGTGAAAACAGACTGCTGGGGTTGTGCCGACGCTGAGACAC…
OTU_129	k__Bacteria	p__Bacteroidetes	c__[Saprospirae]	o__[Saprospirales]	f__Chitinophagaceae	g__Flavisolibacter	s__	24	11	6	16	23	5	19	14	55	29	33	33	25	40	66	59	43	67	53	21	25	15	17	14	0	0	0	2	0	0	0	0	0	0	0	CCTACGGGAGGCAGCAGTAAGGAATATTGGTCAATGGACGCAAGTCTGAACCAGCCATGCCGCGTGAAGGATGAAGGTCCTCTGGATTGTAAACTTCTTTTATAGGGGACGAAATCTTTTATTCTTAAAAGTCTGACGGTACCCTAGGAATAAGCACCGGCTAACTCCGTGCCAGCAGCCGCGGTAATACGGAGGGTGCAAGCGTTATCCGGATTCACTGGGTTTAAAGGGTGCGTAGGAGGGCAGGTAAGTCAGTGGTGAAATCTCTGGGCTCAACCCGGAAACTGCCGTTGATACTATCTGTCTTGAATACCGTGGAGGTGAGCGGAATATGTCATGTAGCGGTGAAATGCTTAGATATGACATAGAACACCAATTGCGAAGGCAGCTCACTACACG…
OTU_130	k__Bacteria	p__Acidobacteria	c__[Chloracidobacteria]	o__RB41	f__	g__	s__	19	6	2	27	6	11	26	43	75	27	23	25	8	26	25	44	21	34	39	30	56	32	14	23	0	0	0	2	0	2	1	0	0	0	0	CCTACGGGAGGCAGCAGTCGGGAATTTTGGGCAATGGGCGCAAGCCTGACCCAGCAACGCCGCGTGAAGGAAGAAGTCCTTCGGGATGTAAACTTCGAAAGAATGGGAAGAAACAAATGACGGTACCATTATTAAGCCCCGGCTAACTCCGTGCCAGCAGCCGCGGTAATACGGAGGGGGCAAGCGTTGTTCGGATTTACTGGGCGTAAAGGGCGCGTAGGCGGTTGGTCAAGTCACTTGTGAAATCTCTGAGCTTAACTCAGAACGGCCAAGTGATACTGATTGACTAGAGTGCAGAAGGGGCAACTGGAATTCTTGGTGTAGCGGTGAAATGCGTAGATATCAAGAGGAACACCTGAGGCGAAGGCGGGTTGCTGGGCTGACACTGACGCTGAGGCG…
OTU_131	k__Bacteria	p__Planctomycetes	c__Phycisphaerae	o__WD2101	f__	g__	s__	68	34	41	114	71	83	124	152	87	105	123	105	53	109	54	112	54	103	157	116	167	110	92	108	2	6	4	0	3	1	0	0	0	0	0	CCTACGGGGGGCTGCAGTAACGAATCTTCCGCAATGCACGAAAGTGTGACGGAGCGACGCCGCGTGTGGGACGAAGCCCTTCGGGGTGTAAACCACTGTCAGGGGTTACCAAGTTCTGAGGAGCCCCAGAGGAAGGCACGGCTAACTCTGTGCCAGCAGCCGCGGTAAGACAGAGGTGCCAAGCGTTAGGCGGAATCACTGGGCTTAAAGCGTGTGTAGGCGGACCCCTAAGTACCTTGTGAAATCCCACGGCTCAACCGTGGAACTGCTCGGTATACTGGGGGTCTTGAGCCACTTAGGGGTCGTCGGAACAAGCGGTGGAGCGGTGAAATGCGTAGATATCGCTTGGAACGCCAACGGTGAAAACAGACGACTGGGAGTGCGCTGACGCTGAGACAC…
OTU_132	k__Bacteria	p__Planctomycetes	c__Phycisphaerae	o__WD2101	f__	g__	s__	17	7	18	28	21	47	44	32	27	45	39	43	19	31	13	43	8	45	83	61	92	44	28	38	2	0	0	0	0	0	0	0	0	0	5	CCTACGGGGGGCTGCAGTAACGAATCTTCCGCAATGCACGAAAGTGTGACGGAGCGACGCCGCGTGTGGGACGAAGTCCTTCGGGATGTAAACCACTGTCAGGGGTAAGAAAGTTCTGATCTACCCCAGAGGAAGGCACGGCTAACTCTGTGCCAGCAGCCGCGGTAAGACAGAGGTGCCGAGCGTTAGGCGGAATCACTGGGCTTAAAGCGTGTGTAGGCGGATTTGTAAGTACCTTGTGAAATCCCACGGCTCAACCGTGGAACTGCTCGGTATACTGCTTATCTTGAGCCACTTAGGGGCAGTCGGAACAGATGGTGGAGCGGTGAAATGCGTAGATATCATCTGGAACGCCAAAGGTGAAAACAGACTGCTGGGAGTGTGCTGACGCTGAGACAC…
OTU_133	k__Bacteria	p__Proteobacteria	c__Betaproteobacteria	o__Burkholderiales	f__Oxalobacteraceae			17	4	3	19	12	5	86	143	32	397	16	353	21	30	37	59	10	61	22	149	48	848	69	47	15	1	26	0	1	38	3	7	2	0	0	CCTACGGGAGGCAGCAGTGGGGAATTTTGGACAATGGGCGCAAGCCTGATCCAGCAATGCCGCGTGAGTGAAGAAGGCCTTCGGGTTGTAAAGCTCTTTTGTCAGGGAAGAAACGGCTGAGGTTAATACCTTTGGCTAATGACGGTACCTGAAGAATAAGCACCGGCTAACTACGTGCCAGCAGCCGCGGTAATACGTAGGGTGCAAGCGTTAATCGGAATTACTGGGCGTAAAGCGTGCGCAGGCGGTTTTGTAAGTCTGTCGTGAAAGCCCCGGGCTCAACCTGGGAATTGCGATGGAGACTGCAAGGCTTGAATCTGGCAGAGGGGGGTAGAATTCCACGTGTAGCAGTGAAATGCGTAGAGATGTGGAGGAACACCGATGGCGAAGGCAGCCCCC…
OTU_134	k__Bacteria	p__Verrucomicrobia	c__[Spartobacteria]	o__[Chthoniobacterales]	f__[Chthoniobacteraceae]	g__Ellin506	s__	0	1	0	15	2	0	60	34	111	79	35	8	11	73	30	65	24	46	157	49	174	51	145	40	0	0	0	0	0	0	0	0	0	0	0	CCTACGGGTGGCAGCAGTCGAGAATTTTTCGCAATGGGGGAAACCCTGACGGAGCGACGCCGCGTGGAGGATGAAGGTCTTCGGATTGTAAACTCCTGTCATTGGTGAACAAGGTGCTTCGATTAACTGTCGAGGTAATTGCTAGTAGCCGAAGAGGAAGGGACGGCTAACTCTGTGCCAGCAGCCGCGGTAATACAGAGGTCCCGAGCGTTGTTCGGATTCATTGGGCGTAAAGGGTGCGTAGGCGGCTGGGTAAGTTTGATGTGAAATCCTGGGGCTCAACCCTGGAACTGCATTGAATACTGCCTGGCTAGAGTACTGGAGAGGAAACTGGAATTTACGGTGTAGCAGTGAAATGCGTAGAGATCGTAAGGAAGACCAGTGGCGAAGGCGAGTTTC…
OTU_135	k__Bacteria	p__Bacteroidetes	c__Cytophagia	o__Cytophagales	f__Cytophagaceae	g__Hymenobacter	s__	2	0	0	2	0	0	38	42	48	27	22	11	14	3	31	44	34	39	40	18	17	25	49	29	0	0	0	0	0	0	0	0	0	0	0	CCTACGGGAGGCAGCAGTAGGGAATATTGGGCAATGGGCGAGAGCCTGACCCAGCCATGCCGCGTGCCGGATGAAGGCCTTCTGGGTTGTAAACGGCTTTTCTCAGGGAAGAAAAAGACCCTGCGGGGTACACTGACGGTACCTGAGGAATAAGCACCGGCTAACTCCGTGCCAGCAGCCGCGGTAATACGGAGGGTGCAAGCGTTGTCCGGATTTATTGGGTTTAAAGGGTGCGTAGGCGGCCCGTTAAGTCCGGGGTGAAAGCCTCTTGCTCAACAAGAGAACTGCCCTGGATACTGGCGGGCTTGAGTCCAGACGAGGTTGGCGGAATGGATGCTGTAGCGGTGAAATGCATAGATAGCATCCAGAACCCCGATTGCGTAGGCAGCTGACTAGGCT…
OTU_136	k__Bacteria	p__Proteobacteria	c__Alphaproteobacteria	o__Rhizobiales	f__Beijerinckiaceae	g__	s__	6	16	8	17	12	11	16	29	8	31	11	9	12	14	6	17	7	22	8	20	11	16	11	14	196	130	145	82	112	115	63	37	83	0	0	CCTACGGGAGGCAGCAGTGGGGAATATTGGACAATGGGCGCAAGCCTGATCCAGCCATGCCGCGTGAGTGATGAAGGCCTTAGGGTTGTAAAGCTCTTTCGGCGGGGACGATAATGACGGTACCCGCAGAAGAAGCCCCGGCTAACTTCGTGCCAGCAGCCGCGGTAATACGAAGGGGGCTAGCGTTGCTCGGAATCACTGGGCGTAAAGGGCGCGTAGGCGGACGTTTAAGTCAGAGGTGAAAGCCCAGGGCTCAACCCTGGAATTGCCTTTGATACTGAATGTCTTGAGACCGGTAGAGGTAAGTGGAACTGCGAGTGTAGAGGTGAAATTCGTAGATATTCGCAAGAACACCAGTGGCGAAGGCGGCTTACTGGACCGGTTCTGACGCTGAGGCGC…
OTU_137	k__Bacteria	p__Planctomycetes	c__Phycisphaerae	o__WD2101	f__	g__	s__	0	0	0	0	0	0	1	0	1	0	4	0	0	1	0	1	0	0	0	0	2	1	0	2	106	106	75	0	3	21	0	16	0	0	0	CCTACGGGGGGCTGCAGTAACGAATCTTCCGCAATGCGCGAAAGCGTGACGGAGCGACGCCGCGTGCGGGACGAAGTCCTTCGGGATGTAAACCGCTGTCAGGGGCCACCAAGTTCTGAGGGGCCCCAGAGGAAGGCACGGCTAACTCTGTGCCAGCAGCCGCGGTAAGACAGAGGTGCCGAGCGTTAGGCGGAATCACTGGGCTTAAAGCGTGTGTAGGCGGACCCGTAAGTGCCTTGTGAAATCCCGCGGCTCAACCGCGGAACGGCTGGGCATACTGCGGGTCTTGAGCGGCTTAGGGGCAGACGGAACAAGTGGTGGAGCGGTGAAATGCGTAGATATCACTTGGAACGCCGACGGTGAAAACAGTCTGCTGGGAGCTCGCTGACGCTGAGACAC…
OTU_138	k__Bacteria	p__Verrucomicrobia	c__[Spartobacteria]	o__[Chthoniobacterales]	f__[Chthoniobacteraceae]	g__	s__	7	2	6	9	6	8	55	38	76	56	46	23	35	85	74	50	20	139	70	35	65	44	30	28	0	0	0	0	0	0	0	0	0	0	0	CCTACGGGTGGCAGCAGTCGAGAATTTTTCTCAATGGGCGAAAGCCTGAAGGAGCGACGCCGCGTGAAGGATGAAGGTCTTCGGATTGTAAACTTCTGTCATTAGAGAACAATGCGTGTGGGAGTAACTACCTGCACGTTGATAGTACCTGAAGAGGAAGAGACGGCTAACTCTGTGCCAGCAGCCGCGGTAATACAGAGGTCTCAAGCGTTGTTCGGATTCATTGGGCGTAAAGGGTGCGTAGGTGGCGAGGTAAGTCGGATGTGAAATCCTGGGGCTCAACCCTAGAACTGCATTCGATACTGCTTTGCTCGAGTACTGGAGAGGAGATTGGAATTTATGGTGTAGCAGTGAAATGCGTAGATATCATAAGGAAGACCAGTGGCGAAGGCGGATCTC…
OTU_139	k__Bacteria	p__Planctomycetes	c__Phycisphaerae	o__WD2101	f__	g__	s__	6	3	1	1	4	1	25	20	33	41	17	31	5	9	19	21	4	3	23	26	15	16	26	24	0	0	0	0	0	0	0	0	0	0	0	CCTACGGGGGGCTGCAGTAACGAATCTTCCGCAATGCACGAAAGTGTGACGGAGCGACGCCGAGTGTGGGATGAATTCCTTCGGGATGTAAACCACTGTCAAGAGAAAGAAAGTTCTGATCTACTCTAAAGGAAGTGGCGACTAACTCTGTGCCAGCAGTCGCGGTAATACAGAGGCCACAAGCGTTAGGCGGAATCACTGGGCTTAAAGCGTGTGTAGGCGGGATGGTAAGTACTTTGTGAAATCCCACGGCTTAACCGTGGAATTGCTTGGTATACTGCCGTTCTTGAGTCATCTAGGGGCAGCCGGAACAGATGGTGGAGCGGTGAAATGCGTAGATATCATCTGGAACGCCAATGGTGCAGACAGGCTGCTGGGGATGTACTGACGCTGAGGCAC…
OTU_140	k__Bacteria	p__Proteobacteria	c__Alphaproteobacteria	o__Caulobacterales	f__Caulobacteraceae	g__	s__	4	5	0	2	5	1	37	37	25	14	12	9	9	0	18	4	7	25	16	34	42	11	7	27	61	30	65	18	9	8	15	12	12	0	0	CCTACGGGGGGCAGCAGTGGGGAATCTTGCGCAATGGGCGAAAGCCTGACGCAGCCATGCCGCGTGAATGATGAAGGTCTTAGGATTGTAAAATTCTTTCAGCAGGGACGATAATGACGGTACCTGCAGAAGAAGCCCCGGCTAACTTCGTGCCAGCAGCCGCGGTAATACGAAGGGGGCTAGCGTTGCTCGGATTTACTGGGCGTAAAGGGCGCGTAGGCGGATCAGCAAGTTGGGGGTGAAAGCCCGGGGCTCAACCTCGGAACTGCCCTCAAAACTGTTGATCTAGAGTTTGGGAGAGGTGTGTGGAACTCCGAGTGTAGAGGTGAAATTCGTAGATATTCGGAAGAACACCAGTGGCGAAGGCGACACACTGGCCCAATACTGACGCTGAGGCGC…
OTU_141	k__Bacteria	p__FBP	c__	o__	f__	g__	s__	2	0	0	1	4	3	22	71	119	80	77	50	19	46	28	104	28	51	101	26	100	79	58	52	0	0	0	0	0	0	0	0	0	0	0	CCTACGGGAGGCTGCAGTCGAGAATCTTGGGCAATGCACGAAAGTGTGACCCAGCGACGCCGCGTGAAGGATGAAGGCCCTCTGGGTCGTAAACTTCTTTTATGGGGAAAGAAAAGCTCGCAAGAGCCTTGACGGTACCCCATGAATAAGCCACGGCTAACTACGTGCCAGCAGCCGCGGTAATACGTAGGTGGCAAGCGTTGTCCGGATTTACTGGGCGTAAAGCGAACGCAGGCGGATGGTTAAGTCCAAAGTGAAAGGTAGGAGCTCAACTCCTACACTGCTTGGGATACTGGCCGTCTTGAGTAGCGGAGAGGGAGATGGAACGACACGTGTAGCGGTGAAATGCGTTGATATGTGTCGGAACACCAATGGCGAAAGCAATCTCCTGGACGCAAA…
OTU_142	k__Bacteria	p__Bacteroidetes	c__[Saprospirae]	o__[Saprospirales]	f__Chitinophagaceae	g__	s__	8	8	6	6	3	7	53	65	42	41	39	10	3	4	7	29	11	46	55	70	52	26	39	44	0	0	0	0	0	1	0	0	0	0	0	CCTACGGGAGGCAGCAGTAAGGAATATTGGTCAATGGACGCAAGTCTGAACCAGCCATGCCGCGTGGAGGATGAAGGTCCTCTGGATTGTAAACTTCTTTTATCTGGGAAGAAATGCCAGAATTCTTTTTGGTTTGACGGTACCAGATGAATAAGCACCGGCTAACTCCGTGCCAGCAGCCGCGGTAATACGGAGGGTGCAAGCGTTATCCGGATTCACTGGGTTTAAAGGGTGCGTAGGTGGGCAGTTAAGTCAGTGGTGAAATCTCCGGGCTTAACCCGGAAACTGCCATTGATACTATCTGTCTTGAATACCGTGGAGGTAAGCGGAATATGTCATGTAGCGGTGAAATGCTTAGATATGACATAGAACACCAATTGCGAAGGCAGCTTACTACAC…
OTU_143	k__Bacteria	p__Proteobacteria	c__Alphaproteobacteria	o__Sphingomonadales	f__Erythrobacteraceae	g__	s__	2	3	0	12	0	2	65	23	37	14	11	9	11	14	32	42	4	42	35	31	24	21	14	25	0	0	0	0	0	0	3	3	0	0	16	CCTACGGGAGGCAGCAGTGGGGAATATTGGACAATGGGCGAAAGCCTGATCCAGCAATGCCGCGTGAGTGATGAAGGCCTTAGGGTTGTAAAGCTCTTTTACCAGGGATGATAATGACAGTACCTGGAGAATAAGCTCCGGCTAACTCCGTGCCAGCAGCCGCGGTAATACGGAGGGAGCTAGCGTTGTTCGGAATTACTGGGCGTAAAGCGCACGTAGGCGGCTATTTAAGTCAGGGGTGAAATCCCGGGGCTCAACCCCGGAACTGCCTCTGAAACTGGATAGCTAGAATCTTGGAGAGGTCAGTGGAATTCCGAGTGTAGAGGTGAAATTCGTAGATATTCGGAAGAACACCAGTGGCGAAGGCGACTGACTGGACAAGTATTGACGCTGAGGTGC…
OTU_144	k__Bacteria	p__FBP	c__	o__	f__	g__	s__	4	0	0	0	4	1	0	2	7	9	0	0	0	3	0	3	5	2	6	1	11	8	3	4	20	9	12	3	73	18	257	0	195	0	0	CCTACGGGAGGCTGCAGTCGAGAATCTTGGGCAATGCACGAAAGTGTGACCCAGCGACGCCGCGTGGAGGATGAAGGCCCTTGGGTTGTAAACTCCTTTTATGGGGGAAGAATCAATGACGGTACCCCATGAATAAGCCACGGCTAACTACGTGCCAGCAGCCGCGGTAATACGTAGGTGGCAAGCGTTGTCCGGATTTACTGGGCGTAAAGCGTGCGCAGGCGGACTCTTAAGTAGGAAGTGAAAGGTTGAAGCTCAACTTCAACACTGCTCCCTATACTGGGGGTCTTGAATGCCGGAGAGGAAGAGGGAACGACACGTGTAGCGGTGAAATGCGTTGAGATGTGTCGGAACACCAATGGCGAAAGCACTCTTCTGGACGGAAATTGACGCTCATGC…
OTU_145	k__Bacteria	p__Acidobacteria	c__[Chloracidobacteria]	o__RB41	f__	g__	s__	319	272	359	267	154	601	8	11	32	46	20	26	15	51	78	36	18	101	29	28	21	19	10	14	0	0	0	0	3	3	0	1	0	0	2	CCTACGGGAGGCAGCAGTCGGGAATTTTGGGCAATGGGCGAAAGCCTGACCCAGCAACGCCGCGTGAAGGATGAAGCTTTTCGGAGTGTAAACTTCATAAGAATGGGACGAATAAGGAGGGGTTAACACCCCCTTTGATGACGGTACCATTTGTAAGCTCCGGCTAACTCCGTGCCAGCAGCCGCGGTAATACGGGGGGAGCAAGCGTTGTTCGGATTTACTGGGCGTAAAGGGCGCGTAGGCGGCGCAACAAGTCACTTGTGAAATCTCCGGGCTTAACCCGGAGCGGCCAAGTGATACTGTCGTGCTAGAGTGCGGAAGGGGCTACTGGAATTCTCGGTGTAGCGGTGAAATGCGTAGATATCGAGAGGAACACCTGCGGCGAAGGCGGGTAGCTGG…
OTU_146	k__Bacteria	p__Cyanobacteria	c__Oscillatoriophycideae	o__Oscillatoriales	f__Phormidiaceae	g__Phormidium	s__	0	0	0	0	0	0	43	37	96	104	55	89	138	66	173	73	31	109	23	78	54	46	27	77	0	0	0	1	0	0	0	0	0	0	0	CCTACGGGTGGCAGCAGTGGGGAATTTTCCGCAATGGGCGAAAGCCTGACGGAGCAAGACCGCGTGGGGGAAGAAGGCTCTTGGGTTGTAAACTCCTTTTCTCTGGGAAGAACAAAATGACGGTACCAGAGGAATCAGCATCGGCTAACTCCGTGCCAGCAGCCGCGGTAAGACGGAGGATGCAAGCGTTATCCGGAATGATTGGGCGTAAAGCGTCCGCAGGTGGCAGTTCAAGTCTGCTGTCAAAGACCGGGGCTCAACCTCGGAAAGGCAGTGGAAACTGAACAGCTAGAGTATGGTAGGGGCAAAGGGAATTCCTGGTGTAGCGGTGAAATGCGTAGAGATCAGGAAGAACATCGGTGGCGAAGGCGCTTTGCTGGACCATAACTGACACTCAGG…
OTU_147	k__Bacteria	p__Proteobacteria	c__Alphaproteobacteria	o__Rhodobacterales	f__Rhodobacteraceae	g__Rubellimicrobium	s__	32	11	7	21	15	14	45	32	33	43	22	10	64	38	62	57	28	60	56	41	72	53	27	32	0	0	0	0	0	0	0	0	0	0	0	CCTACGGGAGGCAGCAGTGGGGAATCTTAGACAATGGGGGCAACCCTGATCTAGCCATGCCGCGTGGGTGATGAAGGCCTTAGGGTCGTAAAGCCCTTTCGCTGGGGAAGATAATGACGGTACCCAGTAAAGAAGCCCCGGCTAACTCCGTGCCAGCAGCCGCGGTAATACGGAGGGGGCTAGCGTTGTTCGGAATGACTGGGCGTAAAGCGCGCGTAGGCGGATTGGCAAGTTGGGGGTGAAATCCCGGGGCTCAACCTCGGAATGGCCTTCAAGACTGCTGGTCTTGAGTTCGAGAGAGGTGAGTGGAATTCCGAGTGTAGAGGTGAAATTCGTAGATATTCGGAGGAACACCAGTGGCGAAGGCGGCTCACTGGCTCGACACTGACGCTGAGGTGC…
OTU_148	k__Bacteria	p__Acidobacteria	c__[Chloracidobacteria]	o__RB41	f__	g__	s__	0	1	1	5	8	3	1	13	4	6	4	6	0	5	0	6	0	3	0	1	2	0	0	0	185	83	135	10	81	34	3	29	2	0	0	CCTACGGGAGGCAGCAGTCGGGAATTTTGGGCAATGGGCGAAAGCCTGACCCAGCAACGCCGCGTGAAGGATGAAGCATTTCGGTGTGTAAACTTCGCAAGAATAGGAAGAATAAGAGTGGTCAAATAAATCACTCGATGACGGTACTATTTGTAAGCTCCGGCTAACTCCGTGCCAGCAGCCGCGGTAATACGGGGGGAGCAAGCGTTGTTCGGATTTACTGGGCGTAAAGGGTGCGTAGGCGGCACCACAAGTCACTTGTGAAATCTTTGGGCTTAACCCAAAGCGGCCAAGTGATACTGTGGAGCTAGAGTGCAGAAGGGGCAACTGGAATTCTCGGTGTAGCGGTGAAATGCGTAGATATCGAGAGGAACACCTGCGGCGAAGGCGGGTTGCTGG…
OTU_149	k__Bacteria	p__Bacteroidetes	c__[Saprospirae]	o__[Saprospirales]	f__Chitinophagaceae	g__Segetibacter	s__	32	16	9	32	39	13	31	28	46	27	29	27	36	33	65	50	44	57	53	54	95	50	26	29	40	16	46	8	76	7	38	13	77	0	0	CCTACGGGAGGCAGCAGTAAGGAATATTGGTCAATGGACGCAAGTCTGAACCAGCCATGCCGCGTGAAGGATGAATGCCCTCTGGGTTGTAAACTTCTTTTATCTGGGAAGAAATGCTTGTTTTCTAACGAGTTTGACGGTACCAGAGGAATAAGCACCGGCTAACTCCGTGCCAGCAGCCGCGGTAATACGGAGGGTGCAAGCGTTATCCGGATTCACTGGGTTTAAAGGGTGCGTAGGTGGGTTGGTAAGTCAGTGGTGAAATCTCCGTGCTTAACATGGAAACTGCCATTGATACTACTGGTCTTGAATTTTCTGGAGGTAAGCGGAATATGTCATGTAGCGGTGAAATGCTTAGATATGACATAGAACACCAATTGCGAAGGCAGCTTACTACAG…
OTU_150	k__Bacteria	p__Planctomycetes	c__Phycisphaerae	o__WD2101	f__	g__	s__	21	13	10	15	27	27	61	84	21	61	53	42	21	36	14	40	25	42	63	52	82	71	35	58	70	45	6	0	0	11	0	0	0	0	0	CCTACGGGGGGCTGCAGTAACGAATCTTCCGCAATGCACGAAAGTGTGACGGAGCGACGCCGCGTGTGGGACGAAGCCCTTCGGGGTGTAAACCACTGTCAGGGGGTACCAAGTTCTGAGGACCCCCAGAGGAAGGCACGGCTAACTCTGTGCCAGCAGCCGCGGTAAGACAGAGGTGCCGAGCGTTAGGCGGAATCACTGGGCTTAAAGCGTGTGTAGGCGGACTTCTAAGTGCCTTGTGAAATCCCACGGCTCAACCGTGGAACTGCTGGGCATACTGGGAGTCTTGAGCCACTCAGGGGCCGTCGGAACAAACGGTGGAGCGGTGAAATGCGTAGATATCGTTTGGAACGCCAATGGTGAAAACAGACGGCTGGGGGTGTGCTGACGCTGAGACAC…
OTU_151	k__Bacteria	p__Armatimonadetes	c__Armatimonadia	o__Armatimonadales	f__Armatimonadaceae	g__	s__	24	1	0	14	6	1	122	275	415	161	182	46	48	106	44	90	50	181	152	77	164	81	115	67	3	6	11	1	0	9	0	0	0	0	0	CCTACGGGGGGCAGCAATTAGGAATCTTGCGCAATGGGCGGAAGCCTGACGCAGCGACGCCGCGTGAGGGATGACGGCCTTCGGGTTGTAAACCTCTTTTGCCGGGGAAGAAGAACGTGACGGTACCCGGTGAATAAGCCCCGGCTAACTACGTGCCAGCAGCCGCGGTAATACGTAGGGGGCGAGCGTTGTCCGAAGTTACTGGGCGTAAAGCGCGCGTAGGCGGCTTCTTAAGTCTAGGGTGAAAGGTTCAGCGCTCAACGCGAACAGTGCCTTGGATACTGGGAGGCTTGAATGTGGCAGAGGATAGTGGAATGGCTGGTGTAGCGGTGAAATGCGTAGATATCAGTCGGAACACCCATGGCGAAGGCAGCTATCTGGGCTAACATTGACGCTGAG…
OTU_152	k__Bacteria	p__Planctomycetes	c__Phycisphaerae	o__WD2101	f__	g__	s__	136	113	154	240	160	379	59	50	142	113	37	141	57	48	62	78	49	159	64	84	111	95	30	41	0	0	0	3	0	20	0	0	0	0	4	CCTACGGGGGGCTGCAGTAACGAATCTTCCGCAATGCACGAAAGTGTGACGGAGCGACGCCGCGTGTGGGACGAAGTCCTTCGGGATGTAAACCACTGTCAGGGGTTACCAAGTTCTGAGGAGCCCCAGAGGAAGGCACGGCTAACTCTGTGCCAGCAGCCGCGGTAAGACAGAGGTGCCAAGCGTTAGGCGGAATCACTGGGCTTAAAGCGTGTGTAGGCGGATCGTTAAGTACCTTGTGAAATCCCACGGCTCAACCGTGGAACTGCTCGGTATACTGGCGATCTTGAGCCACCTAGGGGCAACTGGAACAAGCGGTGGAGCGGTGAAATGCGTAGATATCGCTTGGAACGCCAACGGTGAAAACAGGTTGCTGGGGGTGTGCTGACGCTGAGACAC…
OTU_153	k__Bacteria	p__Bacteroidetes	c__Cytophagia	o__Cytophagales	f__Cytophagaceae	g__Rudanella	s__	26	8	5	32	9	11	14	22	81	98	39	35	41	25	43	60	65	74	19	13	59	12	18	0	0	0	0	0	0	0	3	0	0	0	0	CCTACGGGAGGCAGCAGTAGGGAATATTGGGCAATGGACGCAAGTCTGACCCAGCCATGCCGCGTGCAGGAAGACGGCCCTCTGGGTTGTAAACTGCTTTTATCAGGGAAGAAGAGCACTGATGCGTCAGTGTGTGACGGTACCTGAGGAATAAGCACCGGCTAACTCCGTGCCAGCAGCCGCGGTAATACGGAGGGTGCAAGCGTTGTCCGGATTTATTGGGTTTAAAGGGTGCGTAGGTGGCCTTTTAAGTCAGCTTTGAAAGCTGGTCGCTTAACGATCAGGGGTGGGTTGATACTGGAAGGCTTGGATCAGGTGGCGGTTTCTGGAACGGGTCGTGTAGCGGTGAAATGCATAGATATGACCCAGAACTCCGATTGCGAAGGCAGGAGGCTACGC…
OTU_154	k__Bacteria	p__Actinobacteria	c__Rubrobacteria	o__Rubrobacterales	f__Rubrobacteraceae	g__Rubrobacter	s__	1	0	2	11	8	1	0	0	2	1	0	0	4	0	0	0	0	8	0	0	1	0	1	0	47	19	37	154	107	119	310	11	166	0	0	CCTACGGGAGGCAGCAGTCGGGAATCTTGCGCAATGGGCGAAAGCCTGACGCAGCAACACCGTGTGTGTGAGGAAGGCCTTCGGGTCGTAAAGCACTGTTGTTGGGGACGAAGGGCGAAGGGTTAATAGCCCCGAGCTTGACGGTACCCTTCGAGGAAGCCCCGGCTAACTACGTGCCAGCAGCCGCGGTAATACGTAGGGGGCGAGCGTTGTCCGGAATTATTGGGCGTAAAGAGCGTGTAGGCGGTTCGGTAAGTCTGTTGTGAAATCCTGGGGCTCAACCCCGGGCGTGCAACGGATACTGCCGGGCTAGAGGGTGGTAGAGGCAAGTGGAATTCCGAGTGTAGCGGTGAAATGCGCAGATATTCGGAGGAACACCAGTAGCGAAGGCGGCTTGCT…
OTU_155	k__Bacteria	p__Proteobacteria	c__Betaproteobacteria	o__Burkholderiales	f__Burkholderiaceae	g__	s__	9	4	7	6	1	12	31	38	32	22	16	33	14	16	20	36	4	67	44	60	61	57	30	40	0	0	1	0	0	0	0	0	0	0	0	CCTACGGGAGGCAGCAGTGGGGAATTTTGGACAATGGGCGCAAGCCTGATCCAGCAATGCCGCGTGTGTGATGAAGGCCTTCGGGTTGTAAAGCACTTTTAGTGGGAACGAAACGGTCCGGGCTAATACCCTGGACTACTGACGGTACCCGCAGAATAAGCACCGGCTAACTACGTGCCAGCAGCCGCGGTAATACGTAGGGTGCAAGCGTTAATCGGAATTACTGGGCGTAAAGCGTGCGCAGGCGGTTTTGTAAGACCGATGTGAAATCCCCGGGCTTAACCTGGGAACTGCATTGGTGACTGCAAGGCTTGAGTGTGTCAGAGGGAGGTGGAATTCCGCGTGTAGCAGTGAAATGCGTAGATATGCGGAGGAACACCGATGGCGAAGGCAGCCTCC…
OTU_156	k__Bacteria	p__Bacteroidetes	c__Cytophagia	o__Cytophagales	f__Cytophagaceae	g__	s__	0	1	0	6	3	2	35	32	70	63	74	75	32	28	35	116	27	49	63	19	77	39	45	18	0	0	0	0	0	0	0	0	0	0	0	CCTACGGGAGGCAGCAGTAGGGAATATTGGGCAATGGAGGCAACTCTGACCCAGCCATGCCGCGTGCAGGAAGAAGGCGCTCAGCGTTGTAAACTGCTTTTGCCGGGGAAGAATGAGCCCTACGTGTAGGGAAAGTGACGGTACCCGGTGAATAAGCACCGGCTAACTCCGTGCCAGCAGCCGCGGTAATACGGAGGGTGCAAGCGTTGTCCGGATTTATTGGGTTTAAAGGGTGCGCAGGTGGCTTTGTAAGTCCGGGGTGAAAGGCGGTGGCTCAACCATCAGCAGGGCCCCGGATACTGCAGGGCTCGAGTACGTGTAAGGCCGGTGGAACGGGTGGTGTAGCGGTGAAATGCATAGATACCATCCAGAACACCGATTGCGAAGGCAGCCGGCTGA…
OTU_157	k__Bacteria	p__Actinobacteria	c__Rubrobacteria	o__Rubrobacterales	f__Rubrobacteraceae	g__Rubrobacter	s__	96	102	65	76	43	76	23	25	44	39	17	33	38	30	27	22	5	85	16	54	24	27	11	13	117	64	72	204	93	356	142	31	96	0	0	CCTACGGGAGGCAGCAGTCGGGAATCTTGCGCAATGGGCGAAAGCCTGACGCAGCAACACCGTGTGAGCGACGAAGGCCTTCGGGTCGTAAAGCTCTGTTGTTGGGGACGAAGGGTTAGGGGTTAATAGCCCCGAGCCTGACGGTACCCTTCGAGGAAGCCCCGGCTAACTACGTGCCAGCAGCCGCGGTAATACGTAGGGGGCGAGCGTTGTCCGGAATTATTGGGCGTAAAGAGCGTGTAGGCGGTTCGGTAAGTCTGCCGTGAAAACCCAGGGCTCAACCCTGGGCGTGCGGTGGATACTGCCGGGCTAGAGGGTGGTAGAGGCGAGTGGAATTCCCGGTGTAGCGGTGAAATGCGCAGATATCGGGAGGAACACCAGTAGCGAAGGCGGCTCGCT…
OTU_158	k__Bacteria	p__Actinobacteria	c__Actinobacteria	o__Actinomycetales	f__Pseudonocardiaceae	g__Amycolatopsis	s__	0	0	0	0	0	1	0	0	0	0	0	0	0	0	0	0	0	0	3	0	0	0	0	0	0	0	0	316	5	14	8	0	0	0	18	CCTACGGGAGGCAGCAGTGGGGAATATTGCACAATGGGCGAAAGCCTGATGCAGCGACGCCGCGTGAGGGATGACGGCCTTCGGGTTGTAAACCTCTTTCGCACGGGACGAAGCGAGAGTGACGGTACCGTGAGAAGAAGCACCGGCTAACTACGTGCCAGCAGCCGCGGTAATACGTAGGGTGCGAGCGTTGTCCGGAATTATTGGGCGTAAAGAGCTCGTAGGCGGTTTGTCGCGTCTATCGTGAAAACTGGAGGCTTAACTTTCAGCGTGCGGTGGATACGGGCAGACTTGAGTTCGGTAGGGGAGTCTGGAATTCCTGGTGTAGCGGTGAAATGCGCAGATATCAGGAGGAACACCGGTGGCGAAGGCGGGACTCTGGGCCGATACTGACGCTGA…
OTU_159	k__Bacteria	p__Proteobacteria	c__Alphaproteobacteria	o__Rhizobiales	f__Hyphomicrobiaceae	g__Devosia	s__	16	11	16	27	21	16	4	23	15	13	18	9	13	3	28	24	12	35	29	43	20	19	29	24	0	0	1	0	0	0	0	1	0	0	90	CCTACGGGAGGCAGCAGTGGGGAATATTGGACAATGGGCGCAAGCCTGATCCAGCCATGCCGCGTGAGTGATGAAGGCCTTAGGGTTGTAAAGCTCTTTCGGTGGGGAAGATAATGACGGTACCCACAGAAGAAGCCCCGGCTAACTTCGTGCCAGCAGCCGCGGTAATACGAAGGGGGCTAGCGTTGTTCGGATTTACTGGGCGTAAAGCGCACGTAGGCGGATTGTTAAGTCAGGGGTGAAATCCTGGAGCTCAACTCCAGAACTGCCTTTGATACTGGCAATCTCGAGTCCGGAAGAGGTGAGTGGAACTCCTAGTGTAGAGGTGGAATTCGTAGATATTAGGAAGAACACCAGTGGCGAAGGCGGCTCACTGGTCCGGAACTGACGCTGAGGTGC…
OTU_160	k__Bacteria	p__Bacteroidetes	c__Cytophagia	o__Cytophagales	f__Cytophagaceae	g__	s__	2	0	0	8	4	0	85	164	144	137	114	40	114	139	130	186	124	253	273	119	256	116	119	213	0	0	0	0	0	0	0	0	0	0	0	CCTACGGGAGGCAGCAGTAGGGAATATTGGGCAATGGAGGAGACTCTGACCCAGCCATGCCGCGTGCAGGAAGAAGGCGCTACGCGTTGTAAACTGCTTTTCTTGGGGAAGAAAAAGAGGATGCGTCCTCCACTGACGGTACCCAAGGAATAAGCACCGGCTAACTCCGTGCCAGCAGCCGCGGTAATACGGAGGGTGCAAGCGTTGTCCGGATTCATTGGGTTTAAAGGGTGCGCAGGCGGGAAATTAAGTCGGGGGTGAAAGACGGTTGCTCAACAATCGCAGTGCCTTCGATACTGGTTTTCTTGGGTGAAGTTGAGGTAGGCGGAATTCAAGGTGTAGCGGTGAAATGCATAGATACCTTGAAGAACTCCGATTGCGAAGGCAGCCTACTGGACT…
OTU_161	k__Bacteria	p__Bacteroidetes	c__Cytophagia	o__Cytophagales	f__Cytophagaceae	g__Adhaeribacter	s__	4	0	0	2	10	1	37	45	66	29	18	27	35	32	54	60	11	28	33	60	27	42	22	19	32	8	23	3	19	8	2	15	8	0	0	CCTACGGGAGGCAGCAGTAGGGAATATTGGGCAATGGCGGAAACGCTGACCCAGCCATGCCGCGTGCAGGATGAAGGCCTTCTGGGTTGTAAACTGCTTTTACCAGGGAAGAAAATACCTTTGCGAAGGGAACTGACGGTACCTGGTGAATAAGCACCGGCTAACTCCGTGCCAGCAGCCGCGGTAATACGGAGGGTGCAAGCGTTGTCCGGATTTATTGGGTTTAAAGGGTGCGTAGGCGGCTTGATAAGTCCGTGGTGAAAGCCAACAGCTCAACTGTTGAACTGCCATGGATACTGTCAGGCTTGAGTACAGACGAGGTAGGCGGAATGGATCGTGTAGCGGTGAAATGCATAGATACGATCCAGAACTCCGATTGCGAAGGCAGCTTACTAGGCT…
OTU_162	k__Bacteria	p__Cyanobacteria	c__Nostocophycideae	o__	f__	g__	s__	1	0	0	0	0	0	72	131	46	42	13	39	10	39	14	9	4	44	51	38	51	11	38	46	0	0	0	0	0	0	0	0	0	0	0	CCTACGGGTGGCAGCAGTGAGGAATTTTCCGCAATGGGCGAAAGCCTGACGGAGCAATACCGCGTGAGGGAGGAAGGTTCTTGGATTGTAAACCTCTTTTCTCAGAGAAGAATAATGACGGTATCTGAGGAATAAGCATCGGCTAACTCCGTGCCAGCAGCCGCGGTAATACGGAGGATGCAAGCGTTATCCGGAATGATTGGGCGTAAAGGGTCTGTAGGTGGTTGTTCAAGTCTGCTGTTAAAGCGTCTGGCTTAACCAGATAAAGGCGGTGGAAACTGAACGACTAGAGTGCGGTAGGGGTAGAGGGAATTCCCAGTGTAGCGGTGAAATGCGTAGATCTTGGGAAGAACACCTGTGGCGAAAGCGCTCTACTGGACCGCGACTGACACTCATGGA…
OTU_163	k__Bacteria	p__Bacteroidetes	c__Cytophagia	o__Cytophagales	f__Cytophagaceae	g__Hymenobacter	s__	0	0	0	0	0	0	41	30	36	24	11	16	17	19	24	46	19	23	32	20	18	19	30	11	0	0	0	0	0	0	0	0	0	0	0	CCTACGGGAGGCAGCAGTAGGGAATATTGGGCAATGGGCGCGAGCCTGACCCAGCCATGCCGCGTGCCGGATGAAGGCCTTCTGGGTTGTAAACGGCTTTTCTCAGGGAAGAAAAAGGCCCTGCGGGGCACACTGACGGTACCTGAGGAATAAGCACCGGCTAACTCCGTGCCAGCAGCCGCGGTAATACGGAGGGTGCAAGCGTTGTCCGGATTTATTGGGTTTAAAGGGTGCGTAGGTGGCCCGGCAAGTCCGTGGTGAAAGCCTCCTGCTCAACAGGAGAACTGCCATGGATACTACCGGGCTTGAGTCCAGGCGAGGTTGGCGGAATGGACGGTGTAGCGGTGAAATGCATAGATACCGTCCAGAACCCCGATTGCGTAGGCAGCTGACTAGGCT…
OTU_164	k__Bacteria	p__Acidobacteria	c__[Chloracidobacteria]	o__RB41	f__Ellin6075	g__	s__	12	7	3	13	6	13	22	35	41	55	50	93	28	43	56	114	45	66	54	36	49	26	31	29	47	22	61	18	108	45	210	81	55	0	0	CCTACGGGAGGCAGCAGTCGGGAATTTTGGGCAATGGGCGAAAGCCTGACCCAGCAACGCCGCGTGAAGGACGAAGTCTTTCGGGATGTAAACTTCGTAAAAATGGGAAGAATAAATGACGGTACCATTTGTAAGCCCCGGCTAACTACGTGCCAGCAGCCGCGGTAATACGTAGGGGGCAAGCGTTGTTCGGATTTACTGGGCGTAAAGGGCGCGTAGGCGGCGTGACAAGTCAGTTGTGAAATCTCTGAGCTTAACTCAGAACGGTCAACTGATACTGTTGTGCTAGAGTGCAGAAGGGGCAACCGGAATTCTTGGTGTAGCGGTGAAATGCGTAGATATCAAGAGGAACACCTGAGGTGAAGACGGGTTGCTGGGCTGACACTGACGCTGAGGCGC…
OTU_165	k__Bacteria	p__Actinobacteria	c__Rubrobacteria	o__Rubrobacterales	f__Rubrobacteraceae	g__Rubrobacter	s__	5	4	4	3	7	2	0	0	1	0	0	0	0	0	0	2	3	1	0	0	0	3	0	0	72	42	58	53	71	67	117	14	116	0	0	CCTACGGGAGGCAGCAGTCGGGAATCTTGCGCAATGGGCGAAAGCCTGACGCAGCAACACCGTGTGAGCGATGAAGGCCTTAGGGTCGTAAAGCTCTGTTGTTGGGGACGAAGGGCGAAGGGTTAATAGCCCCTAGCTTGACGGTACCCTTCGAGGAAGCCCCGGCTAACTACGTGCCAGCAGCCGCGGTAATACGTAGGGGGCGAGCGTTGTCCGGAATTATTGGGCGTAAAGAGCGTGTAGGCGGTTCGGTAAGTCTGCCGTGAAAACCTGGGGCTCAACCCCGGGCGTGCGGTGGATACTGCCGGGCTAGAGGACGGTAGAGGCGAGTGGAATTCCCAGTGTAGCGGTGAAATGCGCAGATATTGGGAGGAACACCCGTAGCGAAGGCGGCTCGCT…
OTU_166	k__Bacteria	p__Verrucomicrobia	c__[Spartobacteria]	o__[Chthoniobacterales]	f__[Chthoniobacteraceae]	g__Chthoniobacter	s__	20	15	21	29	20	60	37	29	41	23	39	12	25	56	62	39	26	104	119	27	102	30	30	59	13	6	6	0	2	0	0	1	0	0	4	CCTACGGGTGGCAGCAGTCGAGAATTTTTCTCAATGGGGGAAACCCTGAAGGAGCGACGCCGCGTGGAGGATGAAGGTCTTCGGATTGTAAACTCCTGTCATTTGGGAACAATGTGCACTGATTAACTGTCGGTGTATTGATAGTACCAGAAGAGGAAGAGACGGCTAACTCTGTGCCAGCAGCCGCGGTAATACAGAGGTCTCAAGCGTTGTTCGGATTCATTGGGCGTAAAGGGTGCGTAGGTGGCGGGGTAAGTCAGGTGTGAAATCTCGGGGCTCAACCCCGAAACTGCATTTGATACTGCCTTGCTCGAGTACTGGAGAGGAGATTGGAATTTACGGTGTAGCAGTGAAATGCGTAGATATCGTAAGGAAGACCAGTGGCGAAGGCGAATCTCT…
OTU_167	k__Bacteria	p__Cyanobacteria	c__Synechococcophycideae	o__Pseudanabaenales	f__Pseudanabaenaceae	g__Leptolyngbya	s__	0	0	0	0	0	0	0	0	0	0	0	0	4	0	0	0	0	0	0	0	0	0	0	0	6	7	354	0	0	0	0	0	0	0	0	CCTACGGGAGGCAGCAGTGGGGAATTTTCCGCAATGGGCGCAAGCCTGACGGAGCAAGACCGCGTGGGGGAGGAAGGTCTGTGGATTGTAAACCCCTTTTGACTGGGAAGAACACAATGACGGTACCAGTCGAATCAGCCTCGGCTAACTCCGTGCCAGCAGCCGCGGTAATACGGAGGAGGCAAGCGTTATCCGGATTTATTGGGCGTAAAGCGTCCGCAGGTGGTTTGTCAAGTCTGCTGTCAAAGCGCGAAGCTTAACTTCGTACAGGCAGTGGAAACTGGTGAACTTGAGTGTGATAGGGGCAGAGGGAATTCCCAGTGTAGCGGTGAAATGCGTAGAGATTGGGAAGAACACCGGTGGCGAAAGCGCTCTGCTGGGTCATGACTGACACTGAGG…
OTU_168	k__Bacteria	p__Planctomycetes	c__Planctomycetia	o__Gemmatales	f__Isosphaeraceae	g__	s__	86	48	195	76	95	214	141	441	164	296	179	16	182	188	172	191	149	387	299	366	273	168	189	275	22	3	26	66	23	29	2	19	4	0	4	CCTACGGGAGGCTGCAGTCGAGAATCTTCGGCAATGGGCGCAAGCCTGACCGAGCGACGCCGCGTGGAGGACGAAGGCCTTCGGGTTGTAAACTCCTGTCGAGGGGAAGGAAGGGGCCCTCGGGCCCTTGACCGCTCCCTGGAGGAAGCACGGGCTAAGTTCGTGCCAGCAGCCGCGGTAAGACGAACCGTGCGAACGTTATTCGGAATCACTGGGCTTAAAGCGCGTGTAGGCGGGTCGGTGCGTCGGCCGCTGAAATCCCCCGGCTCAACCGGGGAAGGGGCGCCGATACGACCGGCCTGGAGCGACGTAGGGGGGACTGGAACTTCCGGTGGAGCGGTGAAATGCGTTGAGATCGGAAGGAACGCCCGTGGCGAAAGCGAGTCCCTGGACGTCGGC…
OTU_169	k__Bacteria	p__Proteobacteria	c__Alphaproteobacteria	o__Sphingomonadales	f__Erythrobacteraceae	g__	s__	13	9	12	18	11	7	3	13	14	25	10	34	5	14	12	23	13	62	30	21	20	12	10	8	3	4	0	0	0	0	0	0	0	0	7	CCTACGGGTGGCAGCAGTGGGGAATATTGGACAATGGGCGAAAGCCTGATCCAGCAATGCCGCGTGAGTGATGAAGGCCTTAGGGTTGTAAAGCTCTTTTACCAGGGATGATAATGACAGTACCTGGAGAATAAGCTCCGGCTAACTCCGTGCCAGCAGCCGCGGTAATACGGAGGGAGCTAGCGTTGTTCGGAATTACTGGGCGTAAAGCGCACGTAGGCGGCGATTCAAGTCAGAGGTGAAAGCCCGGGGCTCAACTCCGGAACTGCCTTTGAAACTAGATTGCTAGAATCTTGGAGAGGCGAGTGGAATTCCGAGTGTAGAGGTGAAATTCGTAGATATTCGGAAGAACACCAGTGGCGAAGGCGACTCGCTGGACAAGTATTGACGCTGAGGTGC…
OTU_170	k__Bacteria	p__[Thermi]	c__Deinococci	o__Deinococcales	f__Deinococcaceae	g__Deinococcus	s__	0	0	0	0	0	0	3	0	0	6	0	0	2	0	0	0	0	3	0	7	2	0	2	6	121	73	105	50	64	16	26	6	31	0	0	CCTACGGGAGGCAGCAGTTAGGAATCTTCCACAATGGGGGCAACCCTGATGGAGCGACGCCGCGTGAGGGATGAAGGTTTTCGGATCGTAAACCTCTGAATCAGAGACGAAAGGCCCCGACAAGGGGAGATGACGGTATCTGAGTAATAGCACCGGCTAACTCCGTGCCAGCAGCCGCGGTAATACGGAGGGTGCAAGCGTTACCCGGAATCACTGGGCGTAAAGGGCGTGTAGGCGGGATGTTAAGTCTGGTTTTAAAGACCGAGGCTCAACCTCGGGAGTGGACTGGATACTGGCACTCTAGACCTCTGGAGAGAGAACTGGAATTCCTGGTGTAGCGGTGGAATGCGTAGATACCAGGAGGAACACCGATGGCGAAGGCAGGTTCTTGGACAGAAG…
OTU_171	k__Bacteria	p__Planctomycetes	c__Phycisphaerae	o__WD2101	f__	g__	s__	167	138	217	177	134	302	43	129	75	102	64	136	46	59	39	96	53	98	129	123	133	88	54	118	2	4	0	12	0	21	6	4	0	0	18	CCTACGGGTGGCTGCAGTAACGAATCTTCCGCAATGCACGAAAGTGTGACGGAGCGACGCCGCGTGTGGGACGAAGCCCTTCGGGGTGTAAACCACTGTCAGGGGTTACCAAGTTCTGAGGAGCCCCAGAGGAAGGCACGGCTAACTCTGTGCCAGCAGCCGCGGTAAGACAGAGGTGCCAAGCGTTAGGCGGAATCACTGGGCTTAAAGCGTGTGTAGGCGGACTGGTAAGTACCTTGTGAAATCCCACGGCTCAACCGTGGAACTGCTCGGTATACTGCCGGTCTTGAGCCACTTAGGGGCTGTCGGAACAAACGGTGGAGCGGTGAAATGCGTAGATATCGTTTGGAACGCCAACGGTGAAAACAGACAGCTGGGAGTGTGCTGACGCTGAGACAC…
OTU_172	k__Bacteria	p__FBP	c__	o__	f__	g__	s__	3	5	0	2	2	0	28	34	52	24	15	21	1	29	10	17	17	30	159	178	43	36	21	20	0	0	0	0	0	0	0	0	0	0	0	CCTACGGGAGGCTGCAGTCGAGAATCTTGGGCAATGCACGAAAGTGTGACCCAGCGACGCCGCGTGGAGGATGAAGGCCCTTGGGTCGTAAACTCCTTTTATGAGGGAAGAACGGGCGTAAGCCCTTGACGGTACCTCATGAATAAGCCACGGCTAACTACGTGCCAGCAGCCGCGGTAATACGTAGGTGGCAAGCGTTGTCCGGATTTACTGGGCGTAAAGCGTATGCAGGCGGATCATTAAGTAGGAAGTGAAAGGTTGGAGCTCAACTCCGACACTGCTCCCTATACTGGTGGTCTTGAGTACCGGAGAGGAAGAGGGAACGACACGTGTAGCGGTGAAATGCGTTGAGATGTGTCGGAACACCAATGGCGAAAGCACTCTTCTGGACGGAAACTG…
OTU_173	k__Bacteria	p__Verrucomicrobia	c__[Spartobacteria]	o__[Chthoniobacterales]	f__[Chthoniobacteraceae]	g__	s__	25	6	6	36	33	11	55	61	50	39	81	18	45	54	71	96	20	53	77	64	102	60	37	48	0	0	0	0	0	0	0	0	0	0	0	CCTACGGGTGGCAGCAGTCGAGAATTTTTCTCAATGGGCGAAAGCCTGAAGGAGCGACGCCGCGTGGAGGATGAAGGTCTTCGGATTGTAAACTCCTGTCATTGGTGAACAAGGCCATCGGAGTAACTGCCGTTTGGTTTGATAGTAGCCGAAGAGGAAGAGACGGCTAACTCTGTGCCAGCAGCCGCGGTAATACAGAGGTCTCAAGCGTTGTTCGGATTCATTGGGCGTAAAGGGTGCGTAGGTGGCGGGGCAAGTTTGGTGTGAAATCCCGGGGCTCAACCCTGGAACTGCACTGAATACTGCTTTGCTAGAGTACTGGAGAGGGAACTGGAATTTACGGTGTAGCAGTGAAATGCGTAGATATCGTAAGGAAGACCAGTGGCGAAGGCGAGTTCC…
OTU_174	k__Bacteria	p__Cyanobacteria	c__Synechococcophycideae	o__Pseudanabaenales	f__Pseudanabaenaceae	g__Leptolyngbya	s__frigida	0	0	0	0	0	0	17	69	338	89	14	15	9	45	12	10	9	9	12	12	21	1	28	5	0	0	0	20	7	22	2	0	0	0	0	CCTACGGGTGGCAGCAGTGGGGAATTTTCCGCAATGGGCGCAAGCCTGACGGAGCAAGACCGCGTGAGGGAGGAAGGCTCTTGGGTTGTAAACCTCTTTTATCAGGGAAGAAGACAGTGACGGTACCTGATGAATCAGCATCGGCTAACTCCGTGCCAGCAGCCGCGGTAATACGGAGGATGCAAGCGTTATCCGGATTTATTGGGCGTAAAGCGTCCGCAGGTGGTTGTTCAAGTCTGCTGTTAAAGCGCGAGGCTTAACCTCGTACAGGCAGTGGAAACTGAGCGACTAGAGTATGGTAGGGGTAGCGGGAATTCCCAGTGTAGCGGTGAAATGCGTAGATATTGGGAAGAACACCAGCGGCGAAAGCGCGCTACTGGGCCATTACTGACACTCATG…
OTU_175	k__Bacteria	p__FBP	c__	o__	f__	g__	s__	18	14	1	12	4	11	2	28	10	21	12	20	3	36	15	23	10	28	54	0	84	27	11	16	3	0	1	0	3	4	0	3	0	0	4	CCTACGGGAGGCTGCAGTCGAGAATCTTGGTCAATGCACGAAAGTGTGAACCAGCGACGCCGCGTGAAGGATGAAGGCCCTCTGGGTCGTAAACTTCTTTTACGGGAGAAGAACACAATGACGGTATCCCGTGAATAAGCCACGGCTAACTACGTGCCAGCAGCCGCGGTAATACGTAGGTGGCAAGCGTTGTCCGGATTTACTGGGCGTAAAGCGAACGCAGGCGGATCTTTAAGTAGGAAGTGAAAGGTTGGAGCTCAACTCCAACACTGCTCCCTATACTGGAGATCTTGAGTGCCGGAGAGGAAAACGGAACAAGTTGTGTAGCGGTGAAATGCGTTGATATAACTTGGAACACCAATGGCGAAAGCAGTTTTCTGGACGGATACTGACGCTCAT…
OTU_176	k__Bacteria	p__Proteobacteria	c__Alphaproteobacteria	o__Rhodospirillales	f__Acetobacteraceae	g__	s__	2	0	0	3	1	0	1	0	0	2	0	0	0	0	0	0	0	6	0	2	3	2	0	5	41	14	42	45	219	62	112	18	65	0	0	CCTACGGGAGGCAGCAGTGGGGAATATTGGGCAATGGGCGCAAGCCTGACCCAGCAATGCCGCGTGGGTGAAGAAGGTCTTCGGATTGTAAAGCCCTTTCGGCGGGGACGATGGTGACGGTACCCGCAGAAGAAGCCCCGGCCAACTTCGTGCCAGCAGCCGCGGTAATACGAAGGGGGCTAGCGTTGCTCGGAATCACTGGGCGTAAAGGGCGCGTAGGCGGCGCCGCAAGTCGGGCGTGAAATCCCCGGGCTCAACCCGGGGGCTGCGCCCGTGACTGCGGGGCTGGAGGGCGGGAGAGGCTCGCGGAATTCCCAGTGTAGAGGTGAAATTCGTAGATATTGGGAAGAACACCGGTGGCGAAGGCGGCGAGCTGGCCCGTTTCTGACGCTGAGGCGC…
OTU_177	k__Bacteria	p__Proteobacteria	c__Alphaproteobacteria	o__Rhizobiales				7	10	6	9	7	5	9	14	4	9	14	16	11	22	13	11	2	2	24	20	18	17	21	19	26	10	42	11	98	23	51	7	28	0	0	CCTACGGGAGGCAGCAGTGGGGAATATTGGACAATGGGGGCAACCCTGATCCAGCCATGCCGCGTGAGTGATGAAGGCCTTAGGGTTGTAAAGCTCTTTCGCACGCGACGATAATGACGGTAGCGTGAGAAGAAGCCCCGGCTAACTTCGTGCCAGCAGCCGCGGTAATACGAAGGGGGCTAGCGTTGCTCGGAATCACTGGGCGTAAAGCGCGCGTAGGCGGATCTTTAAGTCAGGGGTGAAATCCCGGGGCTCAACCCCGGAACTGCCTTTGATACTGGGGATCTTGAGTTCGAGAGAGGTTGGTGGAACTGCGAGTGTAGAGGTGAAATTCGTAGATATTCGCAAGAACACCAGTGGCGAAGGCGGCCAACTGGCTCGACACTGACGCTGAGGCGC…
OTU_178	k__Bacteria	p__Chloroflexi	c__Chloroflexi	o__AKIW781	f__	g__	s__	2	0	0	0	0	0	0	0	0	0	0	0	0	0	0	0	0	0	0	0	0	0	0	0	216	129	119	69	155	43	67	19	35	0	0	CCTACGGGTGGCAGCAGCAAGGAATCTTCCCCAATGGGCTCACGCCTGAGGGAGCAACGCCGCGTGGAGGATGACGGCCTTCGGGTTGTAAACTCCTTTTCCGCAGGATGATACGGACAGTACTGCGGGAATAAGCCCCGGCTAACTCTGTGCCAGCAGCCGCGGTAAGACAGAGGGGGCAAGCGTTGTCCGGAATTACTGGGCGTAAAGCGCGCGCAGACGGCTGATGATGTGCCTGGTGACAGTCCGCCGCTTAACGGCGGGAGGTCTGGGTAAACACATGAGCTAGCAGTAGGGAGAGGGGTGTGGAATACCCGGTGGAGCGGTGAAATGCGTAGAGATCGGGTGGAACACCAGTGGCGAAGGCGGCACCCTGGCCCTATATGGACGTTGAGGCGC…
OTU_179	k__Bacteria	p__Bacteroidetes	c__Cytophagia	o__Cytophagales	f__Cytophagaceae	g__Hymenobacter	s__	10	0	2	0	2	3	6	2	24	4	6	10	28	28	32	66	15	76	15	12	25	23	1	21	0	0	1	0	0	0	0	0	0	0	0	CCTACGGGAGGCAGCAGTAGGGAATATTGGGCAATGGAAGAGATTCTGACCCAGCCATGCCGCGTGCAGGACGAAGGCTTTCTGAGTCGTAAACTGCTTTTGCCAGGGAAGAATAAGGGGGATGCGTCCTCCGACGACGGTACCTGGTGAATAAGCACCGGCTAACTCCGTGCCAGCAGCCGCGGTAATACGGAGGGTGCAAGCGTTGTCCGGATTTATTGGGTTTAAAGGGTGCGTAGGCGGTGCTTTAAGTCCGGGGTGAAAGCCCGTTGCTCAACAACGGAACTGCCCTGGAAACTGGAGCACTTGAGTACAGACGAGGGCGGCGGAATGGATGGTGTAGCGGTGAAATGCATAGATACCATCCAGAACCCCGATTGCGAAGGCAGCTGCCTAGAC…
OTU_180	k__Bacteria	p__[Thermi]	c__Deinococci	o__Deinococcales	f__Deinococcaceae	g__Deinococcus	s__	0	0	0	0	0	0	0	0	0	0	0	0	0	0	0	0	0	0	0	0	0	0	0	0	111	81	96	21	32	13	20	74	33	0	0	CCTACGGGAGGCAGCAGTTAGGAATCTTCCCCAATGGACGAAAGTCTGAGGGAGCGACGCCGCGTGAGGGACGAAGGTCTTCGGATCGTAAACCTCTGAACTGACGACGAAAGGCCCGCAAGGGAGATGACGGTAGTCAGGTAATAGCACCGGCTAACTCCGTGCCAGCAGCCGCGGTAATACGGAGGGTGCAAGCGTTACCCGGAATCACTGGGCGTAAAGGGCGTGTAGGCGGATCACTCAGTCTGGTTTTAAAGACCGCCGCTCAACGGCGGGCGTGGACTGGATACTGGTGGTCTGGACCTCTGGAGAGAGAACTGGAATTCCTGGTGTAGCGGTGGAATGCGTAGATACCAGGAGGAACACCGATGGCGAAGGCAGGTTCTTGGACAGAAGGTG…
OTU_181	k__Bacteria	p__Bacteroidetes	c__[Saprospirae]	o__[Saprospirales]	f__Chitinophagaceae	g__	s__	28	38	78	43	18	115	17	30	22	33	17	13	9	6	3	15	4	43	39	12	16	6	20	7	0	0	0	0	0	0	0	0	0	0	3	CCTACGGGAGGCAGCAGTAAGGAATATTGGGCAATGGACGCAAGTCTGACCCAGCCATGCCGCGTGGAGGATGAAGGTCCTCTGGATTGTAAACTTCTTTTATTTGGGAAGAAACCCATATTTTCTAATGTGGTTGACGGTACCAGATGAATAAGCACCGGCTAACTCCGTGCCAGCAGCCGCGGTAATACGGAGGGTGCAAGCGTTATCCGGATTCACTGGGTTTAAAGGGTGCGTAGGTGGGCAGGTAAGTCAGTGGTGAAATCTCCGGGCTTAACCCGGAAACTGCCGTTGATACTATCTGTCTTGAATATCGTGGAGGTTAGCGGAATATGTCATGTAGCGGTGAAATGCTTAGATATGACATAGAACACCGATTGCGAAGGCAGCTAACTACAC…
OTU_182	k__Bacteria	p__FBP	c__	o__	f__	g__	s__	0	0	0	0	4	0	11	12	29	24	12	11	0	9	3	10	0	8	48	7	23	6	22	18	0	0	0	0	0	0	0	0	0	0	0	CCTACGGGAGGCTGCAGTCGAGAATCTTGGGCAATGCACGAAAGTGTGACCCAGCGACGCCGCGTGAAGGATGAAGGCCCTCCGGGTCGTAAACTTCTTTTATAGGGGAAGAACACAATGACGGTACCCTATGAATAAGCCACGGCTAACTACGTGCCAGCAGCCGCGGTAATACGTAGGTGGCAAGCGTTGTCCGGATTTACTGGGCGTAAAGGGCAGGCAGGCGGGCTGTTAAGTAGAAAGTGAAAGGTCGGGGCTCAACCCCAACATTGCTTTTTATACTGGCAGCCTTGAATCCCGGAGGGGAAAGCGGAACGACACGTGTAGCGGTGAAATGCGTTGATATGTGTCGGAACACCAATGGCGAAGGCAGCTTTCTGGACGGGGATTGACGCTCAA…
OTU_183	k__Bacteria	p__FBP	c__	o__	f__	g__	s__	0	1	0	0	2	0	4	7	26	35	2	33	5	14	9	15	8	17	31	13	41	13	20	10	0	0	1	0	9	3	0	1	6	0	0	CCTACGGGGGGCTGCAGTCGAGAATCTTGGGCAATGCACGAAAGTGTGACCCAGCGACGCCGCGTGAAGGATGAAGGCCCTCTGGGTTGTAAACTTCTTTTACGGGAGAAGAATCAATGACGGTATCCCGTGAATAAGCCACGGCTAACTACGTGCCAGCAGCCGCGGTAATACGTAGGTGGCAAGCGTTGTCCGGATTTACTGGGCGTAAAGCGAACGCAGGCGGATTGTTAAGTAGAAAGTGAAAGGTCGGAGCTCAACTCCAACATTGCTTTCTATACTGGCTATCTTGAGTAGCGGAGAGGAAGGGGGAACGACACGTGTAGCGGTGAAATGCGTTGATATGTGTCGGAACACCCATGGCGAAAGCACCCTTCTGGACGCAAACTGACGCTCATG…
OTU_184	k__Bacteria	p__Bacteroidetes	c__[Saprospirae]	o__[Saprospirales]	f__Chitinophagaceae	g__Segetibacter	s__	2	2	0	1	1	0	0	0	0	0	0	3	0	0	0	0	0	0	0	0	0	0	0	0	116	59	129	24	80	10	134	42	153	0	0	CCTACGGGAGGCAGCAGTAAGGAATATTGGTCAATGGAGGCAACTCTGAACCAGCCATGCCGCGTGAAGGATGAAGGTCCTCTGGATTGTAAACTTCTTTTATGTGGGACGAAATGCATTTTTTCTAAAGTGTTTGACGGTACCATAGGAATAAGCACCGGCTAACTCCGTGCCAGCAGCCGCGGTAATACGGAGGGTGCAAGCGTTATCCGGATTCACTGGGTTTAAAGGGTGCGTAGGTGGGCTTGTAAGTCAGTGGTGAAATCTCCGGGCTTAACCCGGAAACTGCCATTGATACTACAGGTCTTGAATATTCTGGAGGTTAGCGGAATATGTCATGTAGCGGTGAAATGCTTAGATATGACATAGAACACCAATTGCGAAGGCAGCTAACTACAG…
OTU_185	k__Bacteria	p__Gemmatimonadetes	c__Gemm-3	o__	f__	g__	s__	5	5	2	15	14	6	19	131	11	24	15	5	8	4	11	39	45	49	172	246	381	13	6	495	2	8	40	0	5	16	0	1	1	0	0	CCTACGGGAGGCAGCAGTGGGGAATCTTGCGCAATGGGCGAAAGCCTGACGCAGCGACGCCGCGTGGGGGAGGAAGCTTTTCGGAGTGTAAACCCCTGTCAGGAGGGAAGAACGGTCTTGGGAGGAAATGCCTGAGATTTGACGGTACCTCCAGAGGAAGCACCGGCTAACTCTGTGCCAGCAGCCGCGGTAATACAGAGGGTGCGAGCGTTGTTCGGAATTACTGGGCGTAAAGCGCGCGTAGGCGGTCGTTTAAGTCTTACCGTGAAATGCCGGGGCTCAACCCCGCGCACGTCGGGGGATACTGGACGACTGGAGACAAGTAGAGGCGAGCGGAATTCCGGGTGTAGCGGTGGAATGCGTAGAGATCCGGAAGAACACCAGAGGCGAAGGCGGCTC…
OTU_186	k__Bacteria	p__Proteobacteria	c__Alphaproteobacteria	o__Rhodospirillales	f__Rhodospirillaceae	g__	s__	36	58	88	32	29	70	0	0	0	0	2	0	3	0	0	0	2	5	0	0	1	0	3	0	0	0	0	0	0	0	0	0	0	0	0	CCTACGGGAGGCAGCAGTGGGGAATATTGGACAATGGGCGCAAGCCTGATCCAGCAATGCCGCGTGAGTGATGAAGGCCTTAGGGTTGTAAAGCTCTTTCGCCCGCGACGATGATGACGGTAGCGGGAGAAGAAGCCCCGGCTAACTCCGTGCCAGCAGCCGCGGTAATACGGAGGGGGCTAGCGTTGTTCGGAATTACTGGGCGTAAAGGGCGCGCAGGCGGCTGCTCAAGTCAGGCGTGAAAGGCCTGGGCTCAACCCGGGAATTGCGCTTGAGACTGGGCTGGCTTGAGTGCGGGAGAGGATGGTGGAATTCCCAGTGTAGAGGTGAAATTCGTAGATATTGGGAAGAACACCGGTGGCGAAGGCGGCCATCTGGACCGCAACTGACGCTGAGGCG…
OTU_187	k__Bacteria	p__Planctomycetes	c__Phycisphaerae	o__WD2101	f__	g__	s__	5	3	0	1	2	0	3	3	0	4	6	0	2	10	4	0	13	13	12	3	26	16	17	10	0	0	0	0	0	0	0	0	0	0	0	CCTACGGGGGGCTGCAGTAACGAATCTTCCGCAATGCCCGCAAGGGTGACGGAGCGACGCCGCGTGGAGGTTAAGTCCCTCGGGATGTAAACTCCTGTCAGGGGTTACCAAGTTCTGAGGAGCCCCAGAGGAAGGCACGGCTAACTCTGTGCCAGCAGCCGCGGTAATACAGAGGTGCCGAGCGTTAGGCGGAATCACTGGGCTTAAAGCGCGCGTAGGCGGGTCGTTAAGTGCCTTGTGAAATCCCACGGCTCACCCGTGGAACGGTTGGGCATACTGGCGACCTCGAGGCACGCAGGGGCGAGCGGAACAGGCGGTGGAGCGGTGAAATGCGTAGATATCGCCTGGAACGCCGACGGTGAAAACAGCTCGCTGGGCGTGAACTGACGCTGAGGCGCG…
OTU_188	k__Bacteria	p__Bacteroidetes	c__Cytophagia	o__Cytophagales				0	0	0	0	1	0	11	15	15	17	7	12	12	47	13	40	41	22	40	6	15	5	16	0	0	0	0	0	0	0	0	0	0	0	0	CCTACGGGAGGCAGCAGTAGGGAATATTGGGCAATGGTCGCAAGACTGACCCAGCCATGCCGCGTGTAGGATGAAGGCGTTATGCGTTGTAAACTACTTTTTAAAGGGAAGAAAAAGGCCATGCGTGGCAAATTGACGGTACCTTTAGAATAAGGATCGGCTAACTCCGTGCCAGCAGCCGCGGTAATACGGAGGATCCAAGCGTTGTCCGGATTTATTGGGTTTAAAGGGTGCGTAGGCGGTTTGATAAGTCAGTGGTTAAAGACTCTTGCTCAACGAGAGGGATGCCATTGATACTGTCAGACTTGAGTATTGTAGAGGTAGGCGGAATTGGTAGTGTAGCGGTGAAATGCATAGATACTACCAGGAACACCGATTGCGAAGGCAGCTTACTGGGCA…
OTU_189	k__Bacteria	p__Acidobacteria	c__[Chloracidobacteria]	o__RB41	f__	g__	s__	103	127	146	89	47	255	0	1	2	3	0	0	1	10	16	1	8	66	0	0	0	0	1	0	0	0	0	0	0	0	0	0	0	0	0	CCTACGGGAGGCAGCAGTCGGGAATTTTGGGCAATGGGCGAAAGCCTGACCCAGCAACGCCGCGTGAAGGATGAAGTTTTTCGGAATGTAAACTTCACAAGAATGGGAAGAATAAGTCTGGGCTAATATCCCTGACGATGACGGTACCATTTGTAAGCTCCGGCTAACTCCGTGCCAGCAGCCGCGGTAATACGGGGGGAGCAAGCGTTGTTCGGATTTACTGGGCGTAAAGGGCGCGTAGGCGGCGCAACAAGTCACTTGTGAAATCTCCGGGCTTAACTCGGAGCGGCCAAGTGATACTGTCGTGCTAGAGTGCGGAAGGGGCTACTGGAATTCTCGGTGTAGCGGTGAAATGCGTAGATATCGAGAGGAACACCTGCGGCGAAGGCGGGTAGCTGG…
OTU_190	k__Bacteria	p__Acidobacteria	c__Acidobacteria-6	o__iii1-15	f__mb2424	g__	s__	8	8	18	4	5	13	20	9	22	20	18	8	20	28	28	25	22	41	61	52	72	19	20	35	0	0	0	0	0	0	0	0	0	0	0	CCTACGGGAGGCAGCAGTGGGGAATTGTTCGCAATGGGCGCAAGCCTGACGACGCAACGCCGCGTGGGGGATGAAGGTCTTCGGATTGTAAACCCCTGTCGAGCGGGACGAATAGCCCACCGCCTAATACGTGGTGGGAATGACGGTACCGCTAAAGGAAGCCACGGCTAACTCTGTGCCAGCAGCCGCGGTAATACAGAGGTGGCAAGCGTTGTTCGGAATTACTGGGCGTAAAGGGCGCGTAGGCGGCCTTCTAAGTCAGACGTGAAATCCCCCGGCTTAACCTGGGAACTGCGTCTGATACTGGGGGGCTTGAGTGCGGGAGAGGGATGCGGAATTCCAGGTGTAGCGGTGAAATGCGTAGATATCTGGAGGAACACCGGTGGCGAAGGCGGCATC…
OTU_191	k__Bacteria	p__FBP	c__	o__	f__	g__	s__	10	0	0	2	2	6	15	5	20	12	5	3	4	27	0	8	10	13	14	21	24	13	5	12	0	0	0	0	0	0	0	0	0	0	0	CCTACGGGAGGCTGCAGTCGAGAATCTTGGTCAATGCACGAAAGTGTGAACCAGCGACGCCGCGTGAAGGATGAAGGCCCTCTGGGTCGTAAACTTCTTTTATTGGGGAAGAATCAATGACGGTACCCAATGAATAAGCCACGGCTAACTACGTGCCAGCAGCCGCGGTAATACGTAGGTGGCAAGCGTTGTCCGGATTTACTGGGCGTAAAGCGAACGCAGGCGGACCTTTAAGTAGGAAGTGAAAGGTTGGAGCTCAACTCTAACACTGCTCCCTATACTGGAGGTCTTGAGTAGCGGAGAGGAAAACGGAACAAGTTGTGTAGCGGTGAAATGCGTTGATATAACTTGGAACACCAATGGCGAAAGCAGTTTTCTGGACGCAGACTGACGCTGAGG…
OTU_192	k__Bacteria	p__Chloroflexi	c__Chloroflexi	o__AKIW781	f__	g__	s__	19	14	0	34	30	29	23	28	93	58	9	103	86	50	21	4	19	7	189	45	14	0	198	76	0	0	0	0	3	6	9	8	0	0	0	CCTACGGGGGGCAGCAGCAAGGAATCTTCCGCAATGGGCGCAAGCCTGACGGAGCAACGCCGCGTGGAGGACGACGGCCTTCGGGTTGTAAACTCCTTTTCTCAGGGAAGAAACGGACGGTACCTGGGGAATCAGCCCCGGCTAACTCTGTGCCAGCAGCCGCGGTAAGACAGAGGGGGCAAGCGTTGTCCGGATTTACTGGGCGTACAGCGCGCGCAGGCGGTTGCGTATGTGACTGGTGACAGCCTCCCGCTCAACGGGAGAAGGCCCGGTTACACAGCGCAACTGGAGGCAGGGAGAGGGATGTGGAATACCCGGTGGAGCGGTGAAATGCGTAGAGATCGGGTGGAACACCAGTGGCGAAGGCGGCATCCTGGCCCTGACCTGACGCTGAGGCGC…
OTU_193	k__Bacteria	p__Acidobacteria	c__iii1-8	o__DS-18	f__	g__	s__	25	3	4	10	11	11	12	34	12	6	35	1	27	84	90	55	47	74	10	12	0	3	58	2	0	0	0	0	0	0	0	0	0	0	20	CCTACGGGAGGCAGCAGTGGGGAATTTTGCGCAATGGGCTAACGCCTGACGCAGCAACGCCGCGTGGAGGATGAAGGTCTTTGGATTGTAAACTCCTGTCAGCAGGGAAAAAGCGACTACGGTTAATACCCGTGGGAGTTGATTGTACCTGCAGAGGAAGCCCCGGCTAACTCTGTGCCAGCAGCCGCGGTAATACAGAGGGGGCAAGCGTTATTCGGAATTATTGGGCGTAAAGGGCGCGTAGGCGGCTTTTCAAGTGACGGGTGAAATCCCTCGGCTTAACCGAGGAACTGCCTGTCAGACTGGAAGGCTTGAGACCGGGAGAGGTGAGTGGAATTCCCAGTGTAGCGGTGAAATGCGTAGATATTGGGAGGAACACCAGTGGCGAAGGCGGCTCAC…
OTU_194	k__Bacteria	p__Acidobacteria	c__[Chloracidobacteria]	o__RB41	f__	g__	s__	70	47	39	110	89	138	27	556	138	146	83	57	11	160	35	120	10	135	152	22	333	27	32	151	1	0	3	39	9	7	6	12	2	0	0	CCTACGGGAGGCAGCAGTCGGGAATTTTGGGCAATGGGCGAAAGCCTGACCCAGCAACGCCGCGTGAAGGATGAAGCTTTTCGGAGTGTAAACTTCACAAGAATGGGAAGAATAAGTTCAGGATAATACCCTGAACGATGACGGTACCATTTGTAAGCTCCGGCTAACTCCGTGCCAGCAGCCGCGGTAATACGGGGGGAGCAAGCGTTGTTCGGATTTACTGGGCGTAAAGGGCGCGTAGGCGGCGCGACAAGTCACTTGTGAAATCTCTGAGCTCAACTCAGAACGGTCAAGTGATACTGTCGTGCTAGAGTGCGGAAGGGGCAACTGGAATTCTTGGTGTAGCGGTGAAATGCGTAGATATCAAGAGGAACACCTGCGGCGAAGGCGGGTTGCTGG…
OTU_195	k__Bacteria	p__FBP	c__	o__	f__	g__	s__	0	0	0	0	0	0	0	0	0	1	0	0	0	0	0	0	0	0	0	0	0	0	0	0	0	1	7	16	60	26	96	44	122	0	0	CCTACGGGAGGCTGCAGTCGAGAATCTTGGGCAATGCACGAAAGTGTGACCCAGCGACGCCGCGTGGAGGATGAAGGCCCTTGGGTCGTAAACTCCTTTTGGGGGAGAAGAAGGCGGTGTAAGCCGCTTGACGGTATCCCTCGAATAAGCCACGGCTAACTACGTGCCAGCAGCCGCGGTAATACGTAGGTGGCAAGCGTTGTCCGGATTTACTGGGCGTAAAGCGTATGCAGGCGGACCTTTAAGTAGAAAGTGAAAGGCGGGAGCTCAACTCCTGGACTGCTTCCTATACTGGGGGTCTTGAGTGCCGGAGAGGACAAGGGAACTACACGTGTAGCGGTGAAATGCGTTGAGATGTGTAGGAACACCAATGGCGAAAGCACTTGTCTGGACGGAAAC…
OTU_196	k__Bacteria	p__Proteobacteria	c__Alphaproteobacteria	o__Rhizobiales	f__Hyphomicrobiaceae	g__Rhodoplanes	s__	11	1	10	23	11	21	1	4	4	9	3	12	4	6	14	9	4	14	13	15	10	4	7	9	9	11	13	18	25	12	26	6	39	0	0	CCTACGGGAGGCAGCAGTGGGGAATATTGGACAATGGGGGCAACCCTGATCCAGCCATGCCGCGTGAGTGACTTGAAGGCCTTAGGGTCGTAAAGCTCTTTCGGCGGGGAAGATAATGACGGTACCCGCAGAAGAAGCCCCGGCTAACTTCGTGCCAGCAGCCGCGGTAATACGAAGGGGGCTAGCGTTGCTCGGAATCACTGGGCGTAAAGCGCACGTAGGCGGATCTTTAAGTCAGGGGTGAAATCCTGGAGCTCAACTCCAGAACTGCCTTTGATACTGAGGATCTCGAGTTCGGGAGAGGTGAGTGGAACTGCGAGTGTAGAGGTGAAATTCGTAGATATTCGCAAGAACACCAGTGGCGAAGGCGGCTCACTGGCCCGATACTGACGCTGAGGT…
OTU_197	k__Bacteria	p__Bacteroidetes	c__[Saprospirae]	o__[Saprospirales]	f__Chitinophagaceae	g__	s__	0	0	0	0	0	0	3	17	28	33	7	17	7	14	15	53	10	43	64	18	54	70	18	13	0	0	0	0	0	1	0	0	0	0	0	CCTACGGGAGGCAGCAGTGAGGAATATTGGTCAATGGGCGGAAGCCTGAACCAGCCATGCCGCGTGAAGGATGAAGGCGTTCTGCGTTGTAAACTTCTTTTACGGGGGAAGAAAAGCATGATTTCTATTATGCCCGACGGTACCCTAGGAATAAGCACCGGCTAACTCCGTGCCAGCAGCCGCGGTAATACGGAGGGTGCGAGCGTTATCCGGATTTACTGGGTTTAAAGGGTGTGTAGGCGGGCTGGTAAGTCAGGGGTGAAATCCCGGAGCTCAACTCCGGAACTGCCTTTGATACTACTGGTCTTGAATATTGTTGAGGTAGGCGGAATGTGTCATGTAGCGGTGAAATGCATAGATATGACACAGAACACCGATTGCGAAGGCAGCTTACTGGGC…
OTU_198	k__Bacteria	p__Proteobacteria	c__Alphaproteobacteria	o__Rhizobiales	f__Beijerinckiaceae	g__	s__	6	5	5	3	1	10	13	35	1	9	5	3	4	13	7	6	4	9	13	15	23	11	9	2	1	0	1	6	2	4	2	0	0	0	0	CCTACGGGTGGCAGCAGTGGGGAATATTGGACAATGGGCGAAAGCCTGATCCAGCCATGCCGCGTGAGTGATGAAGGCCTTAGGGTTGTAAAGCTCTTTTATCCGGGAAGATAATGACTGTACCGGAAGAATAAGCCCCGGCTAACTTCGTGCCAGCAGCCGCGGTAATACGAAGGGGGCTAGCGTTGCTCGGAATCACTGGGCGTAAAGGGCGCGTAGGCGGCCATTCAAGTCAGGGGTGAAATCCCAGGGCTCAACCCTGGAATTGCCTTTGATACTGTTTGGCTAGAGACCGGAAGAGGTAAGTGGAACTGCGAGTGTAGAGGTGAAATTCGTAGATATTCGCAAGAACACCAGTGGCGAAGGCGGCTTACTGGTCCGGTTCTGACGCTGAGGCGC…
OTU_199	k__Bacteria	p__Armatimonadetes	c__OPB50	o__	f__	g__	s__	0	0	0	0	2	0	9	19	21	5	18	0	2	12	7	7	1	5	39	35	11	9	9	19	32	8	31	62	63	5	11	12	20	0	0	CCTACGGGGGGCAGCAATCAGGAATCTTGCGCAATGGGCGAAAGCCTGACGCAGCGACGCCGCGTGGACGATGAAGTCTTTCGGGATGTAAAGTCCTTTTAAACGGGAAGATGATGACGGTACCGTTTGAATAAGCCCCGGCTAACTACGTGCCAGCAGCCGCGGTAATACGTAGGGGGCGAGCGTTGTCCGGAATTACTGGGCGTAAAGGGCGCGTAGGCGGCCCGCTAAGTCTGTGGTGAAAGACCGGGGCTCAACCCCGGGGCGTCCACGGAGACTGGTGGGCTGGAGGCCTGCAGAGGAGTGCGGAATTCCTGGTGTAGCGGTGGAATGCGTAGAGATCAGGAGGAACACCGATGGCGAAGGCAGCACTCTGGGCGGGACCTGACGCTGAGGCGC…
OTU_200	k__Bacteria	p__Proteobacteria	c__Alphaproteobacteria	o__Sphingomonadales	f__Sphingomonadaceae	g__Kaistobacter	s__	503	423	513	493	330	806	152	187	310	157	188	263	183	276	217	370	161	482	268	230	330	244	182	174	37	0	5	2	3	24	5	6	0	0	81	CCTACGGGAGGCAGCAGTGGGGAATATTGGACAATGGGCGAAAGCCTGATCCAGCAATGCCGCGTGAGTGATGAAGGCCTTAGGGTTGTAAAGCTCTTTTACCCGGGATGATAATGACAGTACCGGGAGAATAAGCCCCGGCTAACTCCGTGCCAGCAGCCGCGGTAATACGGAGGGGGCTAGCGTTGTTCGGAATTACTGGGCGTAAAGCGCGCGTAGGCGGCTTTGTAAGTTAGAGGTGAAAGCCCGAAGCTCAACTTCGGAATTGCCTTTAAGACTGCATCGCTAGAATTGTGGAGAGGTAAGTGGAATTCCGAGTGTAGAGGTGAAATTCGTAGATATTCGGAAGAACACCAGTGGCGAAGGCGACTTACTGGACACATATTGACGCTGAGGTGC…
OTU_201	k__Bacteria	p__Actinobacteria	c__Acidimicrobiia	o__Acidimicrobiales	f__	g__	s__	93	129	142	45	17	133	0	2	7	1	0	0	7	19	10	6	8	34	8	2	5	6	7	1	4	4	2	86	5	13	5	11	8	0	8	CCTACGGGAGGCAGCAGTGGGGAATCTTGCGCAATGGGCGAAAGCCTGACGCAGCAACGCCGCGTGGGGGATGAATGCCTTCGGGTTGTAAACCCCTTTCAGCAGGGACGAAAATGACGGTACCTGCAGAAGAAGCCCCGGCCAACTACGTGCCAGCAGCCGCGGTAATACGTAGGGGGCGAGCGTTGTCCGGATTTATTGGGCGTAAAGAGCTCGTAGGCGGCTTGGCAAGTCGGGTGTGAAACCTCCAGGCTCAACCTGGAGACGCCACTCGATACTGCCATGGCTAGAGTCCGGTAGGGGACCACGGAATTCCTGGTGTAGCGGTGAAATGCGCAGATATCAGGAGGAACACCGGTGGCGAAGGCGGTGGTCTGGGCCGGCACTGACGCTGAGGAG…
OTU_202	k__Bacteria	p__Cyanobacteria	c__Oscillatoriophycideae	o__Chroococcales	f__Chroococcidiopsidaes	g__Chroococcidiopsis	s__	1	0	0	0	3	0	26	57	35	17	23	25	4	12	4	7	3	22	43	42	35	21	12	32	94	117	300	2	6	2	0	3	0	0	0	CCTACGGGAGGCAGCAGTGGGGAATTTTCCGCAATGGGCGAAAGCCTGACGGAGCAATACCGCGTGGGGGAGGAAGGCTCTTGGGTCGTAAACCTCTTTTCTCAGGGAAGAAATAATTGACGGTACCTGAGGAATAAGCATCGGCTAACTCCGTGCCAGCAGCCGCGGTAATACGGAGGATGCAAGCGTTATCCGGAATGATTGGGCGTAAAGCGTCCGCAGGTGGCAGTTCAAGTCTGCTGTTAAAGATCGGGGCTCAACCCCGAAGTGGCGGTGGAAACTGAACAGCTAGAGTGCGGTGGGGGCAGAGGGAATTCCTGGTGTAGCGGTGAAATGCGTAGAGATCAGGAAGAACACCGGTGGCGAAAGCGCTCTGCTAGGCCGCAACTGACACTCAGG…
OTU_203	k__Bacteria	p__Verrucomicrobia	c__Verrucomicrobiae	o__Verrucomicrobiales	f__Verrucomicrobiaceae	g__Luteolibacter	s__	3	0	0	5	14	4	0	0	11	16	20	1	3	27	26	50	43	93	56	3	41	41	14	10	0	0	0	0	0	0	0	0	1	0	9	CCTACGGGTGGCAGCAGTCGAGAATAATTCACAATGGGGGCAACCCTGATGGTGCAACGCCGCGTGGAGGATGACGGTCTTCGGATTGTAAACTCCTGTCATCTGGGAGTAAGACCTGGTCGTTAATAGCGAACAGGGTTGATAGTACCAGAAGAGGAAGGGACGGCTAACTTCGTGCCAGCAGCCGCGGTAATACGAAGGTCCCAAGCGTTGTTCGGAATCACTGGGCGTAAAGGGAGCGTAGGCGGCGTGGTAAGTCAGATGTGAAATCCCGGGGCTCAACCCCGGAACTGCATCCGATACTGCCATGCTAGAGGATTGGAGAGGTAGCTGGAATTCTTGGTGTAGCAGTGAAATGCGTAGAGATCAAGAGGAACACTCGTGGCGAAAGCGAGCTAC…
OTU_204	k__Bacteria	p__Planctomycetes	c__Phycisphaerae	o__WD2101	f__	g__	s__	0	2	0	2	0	2	6	12	3	4	2	6	4	0	6	28	5	21	11	8	13	13	11	14	0	0	0	0	0	0	0	0	0	0	0	CCTACGGGGGGCTGCAGTAACGAATCTTCCGCAATGCACGCAAGTGTGACGGAGCGACGCCGCGTGTGGGACGAAGCCCTTCGGGGTGTAAACCACTGTCAGGGGTTACCAAGTTCTGAGGAGCCCCAGAGGAAGGCACGGCTAACTCTGTGCCAGCAGCCGCGGTAAGACAGAGGTGCCAAGCGTTAGGCGGAATCACTGGGCTTAAAGCGTGTGTAGGTGGACTGGTAAGTACCTTGTGAAATCCCACGGCTCAACCGTGGAACTGCTCGGTATACTGCTGGTCTTGAGCAGCCTAGGGGCGAGTGGAACAAGTGGTGGAGCGGTGAAATGCGTAGATATCACTTGGAACGCCAATGGTGAAAACAACTCGCTGGGGGCTCGCTGACACTGAGACAC…
OTU_205	k__Bacteria	p__Bacteroidetes	c__Cytophagia	o__Cytophagales	f__Cytophagaceae	g__Hymenobacter	s__	0	0	0	0	0	0	0	0	0	0	0	0	0	0	0	0	0	0	0	0	0	0	0	0	20	0	10	13	44	3	185	4	78	0	0	CCTACGGGAGGCAGCAGTAGGGAATATTGGGCAATGGCCGAGAGGCTGACCCAGCCATGCCGCGTGCAGGATGAAGGCTTTCTGAGTCGTAAACTGCTTTTATCAGGGAAGAATAAGGTGTGTGCGCACACTGATGACGGTACCTGAGGAATAAGCACCGGCTAACTCCGTGCCAGCAGCCGCGGTAATACGGAGGGTGCGAGCGTTGTCCGGATTTATTGGGTTTAAAGGGTGCGTAGGCGGCTTTGTAAGTCTGGGGTGAAAGCCCGCTGCTCAACAGCGGAACTGCCCTGGATACTGCGGAGCTTGAGGACAGACGAGGTTGGCGGAATAGAAGATGTAGCGGTGAAATGCATAGATATCTTCTAGAACCCCGATTGCGAAGGCAGCTGACTAGAC…
OTU_206	k__Bacteria	p__TM7	c__TM7-1	o__	f__	g__	s__	0	0	415	3	0	0	0	0	0	0	0	0	0	0	0	0	0	0	0	0	0	0	0	0	0	0	0	0	0	0	0	0	0	0	0	CCTACGGGGGGCAGCAGTAGGGAATTTTCCACAATGGGGGCAACCCTGATGGAGCAACGCCGCGTGCAGGATGAAGGCCTTCGGGTTGTAAACTGCTTTTCTCTGTGACGATTTTGACGGTAGCAGAGGAATAAGGATCGGCTAACTCCGTGCCAGCAGCCGCGGTCATACGGAGGATCCAAGCGTTATCCGGAATTACTGGGCGTAAAGAGTTGCGTAGGTGGCATAGTAAGCAGGTAGTGAAAGCGTGTGGCTCAACCATACTCACATTACCTGAACTGCTAAGCTAGAGGACGAGAGAGGTTGTTGGAATTCCTAGTGTAGGAGTGAAATCCGTAGATATTAGGAGGAACACCGATGGCGTAGGCAGACAACTGGCTCGTTCCTGACACTAAGGCA…
OTU_207	k__Bacteria	p__Bacteroidetes	c__Sphingobacteriia	o__Sphingobacteriales	f__	g__	s__	64	85	57	90	38	25	0	0	0	0	0	0	0	0	0	0	0	0	0	0	9	0	2	0	0	0	0	0	0	0	0	0	0	0	1	CCTACGGGAGGCAGCAGTAAGGAATATTGGACAATGCCCGCAAGGGTGATCCAGCCATGCCGCGTGCAGGAAGACGGCCCTATGGGTTGTAAACTGCTTTTGAACAAGAGAAAACCCCTTTACGTGTAAAGGGCTGATAGTATTGTTAGAATAAGCATCGGCTAACTTCGTGCCAGCAGCCGCGGTAAGACGAAGGATGCAAGCGTTATCCGGATTCATTGGGTTTAAAGGGTGCGTAGGCGGCCCGGTAAGTCAGTGGTGAAATCTCCTTGCTTAACAAGGAAACTGCCATTGATACTGCTGGGCTTGAGTACAGATGCTGTGGGCGGAATATGACATGTAGTGGTGAAATACATAGAGATGTCATAGAACACCGATTGCGAAGGCAGCTCACAAAAC…
OTU_208	k__Bacteria	p__Cyanobacteria	c__Synechococcophycideae	o__Synechococcales	f__Acaryochloridaceae	g__Acaryochloris	s__	0	0	0	0	0	0	0	0	0	0	0	0	0	0	0	0	0	0	0	0	0	0	0	0	26	15	140	0	0	0	0	1	0	0	0	CCTACGGGAGGCAGCAGTGGGGAATTTTCCGCAATGGGCGAAAGCCTGACGGAGCAATACCGCGTGGGGGAGGAAGGCTCTTGGGTCGTAAACCCCTTTTCTCAGGGAAGAACACAATGACGGTACCTGAGGAATCAGCATCGGCTAACTCCGTGCCAGCAGCCGCGGTAATACGGAGGATGCAAGCGTTATCCGGAATCATTGGGCGTAAAGCGTCCGTAGGTGGTGTTTCAAGTCTGCTGTTAAAGCCCGGGGCTCAACCCTGGAGGAGCAGTGGAAACTGGAGTACTGGAGTGCGGTAGGGGTAGAGGGAATTCCCGGTGTAGCGGTGAAATGCGTAGATATCGGGAAGAACACCAGTGGCGAAAGCGCTCTACTGGACCGTAACTGACACTGATG…
OTU_209	k__Bacteria	p__Bacteroidetes	c__[Saprospirae]	o__[Saprospirales]	f__Chitinophagaceae	g__Flavisolibacter	s__	18	0	0	13	9	2	50	59	48	30	24	22	23	43	32	80	61	68	265	15	24	36	18	24	0	0	0	0	0	0	0	0	0	0	0	CCTACGGGAGGCAGCAGTAAGGAATATTGGTCAATGGACGCAAGTCTGAACCAGCCATGCCGCGTGAAGGATGAAGGTCCTCTGGATTGTAAACTTCTTTTATAGGGGACGAAATCTATTTTTCTAAGTAGTCTGACGGTACCCTAGGAATAAGCACCGGCTAACTCCGTGCCAGCAGCCGCGGTAATACGGAGGGTGCAAGCGTTATCCGGATTCACTGGGTTTAAAGGGTGCGTAGGAGGGCAGGTAAGTCAGTGGTGAAATCTCCGAGCTTAACTTGGAAACTGCCATTGATACTATCTGTCTTGAATATTGTGGAGGTTAGCGGAATATGTCATGTAGCGGTGAAATGCTTAGATATGACATAGAACACCAATTGCGAAGGCAGCTGGCTACACA…
OTU_210	k__Bacteria	p__Planctomycetes	c__Phycisphaerae	o__WD2101	f__	g__	s__	40	48	51	73	40	154	6	23	44	24	28	32	17	9	10	11	14	43	24	19	30	26	3	8	0	0	0	0	0	0	0	0	0	0	0	CCTACGGGGGGCTGCAGTAACGAATCTTCCGCAATGCACGAAAGTGTGACGGAGCGACGCCGCGTGTGGGACGAAGTCCTTCGGGATGTAAACCACTGTCAGGGGTTACCAAGTTCTGAGGAGCCCCAGAGGAAGGCACGGCTAACTCTGTGCCAGCAGCCGCGGTAAGACAGAGGTGCCGAGCGTTAGGCGGAATCACTGGGCTTAAAGCGTGTGTAGGCGGACCGTTAAGTACCTTGTGAAATCCCACGGCTCAACCGTGGAACTGCTGGGTATACTGGCGGTCTTGGGCCACCTAGGGGCAGCCGGAACAAGCGGTGGAGCGGTGAAATGCGTAGATATCGCTTGGAACGCCGACGGCGAAAGCAGGCTGCTGGGGGTGTGCCGACGCTGAGACAC…
OTU_211	k__Bacteria	p__Acidobacteria	c__[Chloracidobacteria]	o__RB41	f__Ellin6075	g__	s__	15	24	50	30	20	51	0	1	9	1	6	13	4	3	2	12	0	27	3	0	0	2	0	2	0	0	0	0	0	0	0	0	0	0	4	CCTACGGGGGGCAGCAGTCGGGAATTTTGGGCAATGGGGGAAACCCTGACCCAGCAACGCCGCGTGAAGGATGAAGTATTTCGGTATGTAAACTTCGAAAGAATAGGAAGAATTAATGACGGTACTATTTATAAGGTCCGGCTAACTACGTGCCAGCAGCCGCGGTAATACGTAGGGACCAAGCGTTGTTCGGATTTACTGGGCGTAAAGGGCGCGTAGGCGGCGCGGTAAGTCACTTGTGAAATCTCTGAGCTTAACTCAGAACGGCCAAGTGATACTGCAGTGCTAGAGTGTGGAAGGGGCAATCGGAATTCTTGGTGTAGCGGTGAAATGCGTAGATATCAAGAGGAACACCTGAGGTGAAGACGGGTTGCTGGGCCAACACTGACGCTGAGGCGC…
OTU_212	k__Bacteria	p__Proteobacteria	c__Deltaproteobacteria	o__Myxococcales	f__Haliangiaceae	g__	s__	173	121	84	168	79	123	10	15	10	19	7	1	4	4	4	13	12	16	8	0	8	0	19	5	0	0	0	0	0	0	0	0	0	0	9	CCTACGGGAGGCAGCAGTGGGGAATATTGGACAATGGGCGCAAGCCTGATCCAGCCACGCCGCGTGAGTGATGAAGGCCTTCGGGTCGTAAAGCTCTGTGGGGAGGGACGAACCGCCGGATGTGCATAGCATCCGGCATGACGGTACCTCCTTAGCAAGCACCGGCTAACTTCGTGCCAGCAGCCGCGGTAATACGAAGGGTGCAAACGTTGCTCGGAATTATTGGGCGTAAAGCGCACGTAGGCGGCTTTGCAAGTCGGATGTGAAATCCCTCGGCTTAACCAAGGAAGTGCATCCGAAACTGCAGAGCTTGAGTACTTAAGAGGATCGCGGAATTCCCGGTGTAGAGGTGAAATTCGTAGATATCGGGAGGAACACCAGTGGCGAAGGCGGCGATCT…
OTU_213	k__Bacteria	p__Armatimonadetes	c__OPB50	o__	f__	g__	s__	11	10	7	14	15	26	4	9	9	10	13	4	6	12	12	1	15	14	25	7	10	28	4	8	0	0	0	0	0	0	1	0	0	0	0	CCTACGGGGGGCAGCAATCAGGAATCTTGCGCAATGGGCGAAAGCCTGACGCAGCGACGCCGCGTGGATGATGAAGTCTTTCGGGATGTAAAGTCCTTTTGAACGGGAAGATAATGACGGTACCGTTCGAATAAGCCCCGGCTAACTACGTGCCAGCAGCCGCGGTAATACGTAGGGGGCGAGCGTTGTCCGGAATTACTGGGCGTAAAGGGCGCCTAGGCGGTTTCTTAAGTCTGCTGTGAAAGACCGAGGCTCAACCTCGGGGTGTCAGCGGAGACTGGGAGACTTGAGTGTCGGAGAGGAGTGCGGAATTCCTGGTGTAGCGGTGGAATGCGTAGATATCAGGAGGAACACCGATGGCGAAGGCAGCACTCTGGCCGAATACTGACGCTGAAGCGC…
OTU_214	k__Bacteria	p__Bacteroidetes	c__[Saprospirae]	o__[Saprospirales]	f__Chitinophagaceae	g__	s__	0	0	2	2	0	0	2	4	20	0	9	0	4	7	20	51	15	38	32	14	45	22	18	9	0	0	0	0	0	0	0	0	0	0	0	CCTACGGGAGGCAGCAGTGAGGAATATTGGTCAATGGACGAGAGTCTGAACCAGCCATGCCGCGTGAAGGATGAAGGCGTTCTGCGTTGTAAACTTCTTTTATCTGGGAAGAAACCTCCGATTTCTATTGGAGCCGACGGTACCAGAGGAATAAGCACCGGCTAACTCCGTGCCAGCAGCCGCGGTAATACGGAGGGTGCAAGCGTTATCCGGATTTACTGGGTTTAAAGGGTGTGTAGGCGGACTTTTAAGTCAGCGGTGAAATCTCCGGGCTCAACCCGGAAACTGCCATTGATACTATTAGTCTTGAATCTTGTTGAGGTGGGCGGAACGGGTCATGTAGCGGTGAAATGCATAGATATGACCCGGAACACCGATTGCGAAGGCAGCCCACTAAGC…
OTU_215	k__Bacteria	p__Actinobacteria	c__Actinobacteria	o__Actinomycetales	f__Nocardioidaceae	g__	s__	6	0	2	10	8	10	1	4	3	8	3	6	0	3	0	6	0	14	5	7	0	5	4	4	4	2	13	38	2	12	1	18	1	0	14	CCTACGGGAGGCAGCAGTGGGGAATATTGGACAATGGGCGGAAGCCTGATCCAGCAACGCCGCGTGAGGGATGACGGCCTTCGGGTTGTAAACCTCTTTCAGTACCGACGAAGCGCAAGTGACGGTAGGTACAGAAGAAGCACCGGCCAACTACGTGCCAGCAGCCGCGGTAATACGTAGGGTGCGAGCGTTGTCCGGAATTATTGGGCGTAAAGGGCTCGTAGGCGGTTTGTCGCGTCGGGAGTGAAAACGCCGTGCTTAACACGGCGCTTGCTTTCGATACGGGCAGACTGGAGGTATGCAGGGGAGAACGGAATTCCTGGTGTAGCGGTGAAATGCGCAGATATCAGGAGGAACACCGGTGGCGAAGGCGGTTCTCTGGGCATTACCTGACGCTGA…
OTU_216	k__Bacteria	p__Proteobacteria	c__Gammaproteobacteria	o__Xanthomonadales	f__Xanthomonadaceae	g__	s__	29	25	27	69	50	41	0	0	0	0	0	0	0	4	0	0	2	0	3	0	0	0	0	0	0	0	0	0	0	0	0	0	0	0	0	CCTACGGGAGGCAGCAGTGGGGAATATTGGACAATGGGCGCAAGCCTGATCCAGCAATGCCGCGTGTGTGAAGAAGGCCTTCGGGTTGTAAAGCACTTTTATCAGGAACGAAAAGTTCTCGGTTAATACCCGGGAATGCTGACGGTACCTGAGGAATAAGCACCGGCTAACTTCGTGCCAGCAGCCGCGGTAATACGAAGGGTGCAAGCGTTAGTCGGAATTACTGGGCGTAAAGCGTGCGTAGGTGGTTTCTTAAGTCCGTTGTGAAAGCCCTGGGCTCAACCTGGGAACTGCAGTGGATACTGAGAGGCTAGAGTGTGTCAGAGGATGGTGGAATTCCCGGTGTAGCGGTGAAATGCGTAGAGATCGGGAGGAACATCAGTGGCGAAGGCGGCCATC…
OTU_217	k__Bacteria	p__Bacteroidetes	c__[Saprospirae]	o__[Saprospirales]	f__Chitinophagaceae	g__Flavisolibacter	s__	14	8	7	18	18	3	21	35	86	30	35	27	45	34	32	37	37	40	28	29	53	34	23	14	0	0	0	0	0	0	0	0	0	0	0	CCTACGGGGGGCAGCAGTAAGGAATATTGGTCAATGGACGCAAGTCTGAACCAGCCATGCCGCGTGAAGGATGAAGGTCCTCTGGATTGTAAACTTCTTTTATAGGGGACGAAACACTTCTTTTCTAAGAGGCTTGACGGTACCCTAGGAATAAGCACCGGCTAACTCCGTGCCAGCAGCCGCGGTAATACGGAGGGTGCAAGCGTTATCCGGATTCACTGGGTTTAAAGGGTGCGTAGGAGGGCAGGTAAGTCCGTGGTGAAATCTCTGAGCTTAACTCAGAAACTGCCGTGGATACTATCTGTCTTGAATCCCGTGGAGATGAGCGGAATATGTCATGTAGCGGTGAAATGCTTAGATATGACATAGAACACCAATTGCGAAGGCAGCTCGTTACAC…
OTU_218	k__Bacteria	p__Bacteroidetes	c__Sphingobacteriia	o__Sphingobacteriales	f__Sphingobacteriaceae	g__	s__	3	2	2	13	11	0	31	66	86	20	38	25	21	161	40	104	26	93	75	49	105	66	32	36	0	0	0	0	0	0	0	0	0	0	0	CCTACGGGTGGCAGCAGTAAGGAATATTGGTCAATGGGCGCAAGCCTGAACCAGCCATGCCGCGTGCAGGAAGACGGCCCTACGGGTTGTAAACTGCTTTTATTCGGGAATAAACCCTATTACGTGTAATAGGCTGAATGTACCGAAGGAATAAGGATCGGCTAACTCCGTGCCAGCAGCCGCGGTAATACGGAGGATCCAAGCGTTATCCGGATTTATTGGGTTTAAAGGGTGCGTAGGCGGCTTATTAAGTCAGGGGTGAAAGACGGTGGCTCAACCATCGCAGTGCCTTTGATACTGATGAGCTTGAATACACTAGAGGTAGGCGGAATGTGACAAGTAGCGGTGAAATGCATAGATATGTCACAGAACACCAATTGCGAAGGCAGCTTACTATGG…
OTU_219	k__Bacteria	p__Chloroflexi	c__Thermomicrobia	o__JG30-KF-CM45	f__	g__	s__	1	0	0	0	0	0	1	4	0	4	0	2	2	3	0	3	4	2	1	1	0	1	0	2	61	40	63	302	62	137	90	31	44	0	1	CCTACGGGAGGCAGCAGCAAGGAATTTTCCGCAATGGGCGCAAGCCTGACGGAGCAACGCCGCGTGCGGGATGACGCATTTCGGTGTGTAAACCGCTGTTCGTGGGGACGAAGCACTGACGGTACCCACGGAGGAAGGCCCGGCTAACTACGTGCCAGCAGCCGCGGTAATACGTAGGGGTCGAGCGTTGTCCGGAGTTACTGGGCGTAAAGCGTGTGCAGGCGGCTCATTGCGCCCGGCGTGAAAGCCCCCGGCCTAACCGGGGAGGGTCGTCGGGGACGGGTGAGCTTGAGGGTATCAGGGGCTGGTGGAATTCCCGGTGTAGTGGTGAAATGCGTAGAGATCGGGAGGAACACCCGTGGCGAAGGCGGCCAGCTGGGATACACCTGACGCTGAGGC…
OTU_220	k__Bacteria	p__Armatimonadetes	c__Armatimonadia	o__Armatimonadales	f__Armatimonadaceae	g__	s__	4	12	0	4	4	6	38	24	47	57	23	9	10	15	16	12	4	25	45	84	51	17	27	36	0	0	0	0	0	0	0	0	0	0	0	CCTACGGGTGGCAGCAATTAGGAATCTTGCACAATGGGGGAAACCCTGATGCAGCGACGCCGCGTGCGGGAGGAAGGCCTTCGGGTCGTAAACCGCTTTTGACAGGGAAGAAGAATGTGACGGTACCTGTCGAATAAGCCCCGGCTAACTACGTGCCAGCAGCCGCGGTAATACGTAGGGGGCGAGCGTTGTCCGAAGTTACTGGGCGTAAAGCGCGCGTAGGCGGTCATTTAAGTCTGGGGTGAAAGGTTCAGCGCTCAACGTGAACAGTGCCTTGGATACTGGGTGACTTGAGTGTGGGAGAGGGCAGTGGAATTCCTGGTGTAGCGGTGAAATGCGTAGATATCAGGAGGAACACCGATGGCGAAGGCAGCTGCCTGGCCTGACACTGACGCTGAG…
OTU_221	k__Bacteria	p__Bacteroidetes	c__Cytophagia	o__Cytophagales	f__Cytophagaceae	g__	s__	7	1	5	10	7	4	47	47	61	81	37	25	28	23	48	39	25	96	34	58	20	59	28	10	0	0	0	2	3	175	0	23	0	0	0	CCTACGGGAGGCAGCAGTAGGGAATATTGGGCAATGGCGGAAACGCTGACCCAGCCATGCCGCGTGCAGGAAGAAGGCGCTCAGCGTTGTAAACTGCTTTTGCCGGGGAAGAATGAGTGGTACGCGTACCATCAGTGACGGTACCTGGTGAATAAGCACCGGCTAACTCCGTGCCAGCAGCCGCGGTAATACGGAGGGTGCAAGCGTTGTCCGGATTTATTGGGTTTAAAGGGTGCGTAGGTGGCTTTTTAAGTCTGGGGTGAAAGGCAGTGGCTCAACCACTTGCAGTGCCCTGGATACTGGAAGGCTCGAGTGCGCGTGAGGCCGGTGGAACGGGTGGTGTAGCGGTGAAATGCATAGATACCATCCAGAACACCGATTGCGGAGGCAGCCGGCTAA…
OTU_222	k__Bacteria	p__Verrucomicrobia	c__[Spartobacteria]	o__[Chthoniobacterales]	f__[Chthoniobacteraceae]	g__	s__	13	9	12	51	40	36	30	20	22	18	43	8	10	29	25	21	9	61	83	17	92	18	17	30	30	14	8	15	13	17	16	16	34	0	0	CCTACGGGTGGCAGCAGTCGAGAATTTTTCTCAATGGGGGAAACCCTGAAGGAGCGACGCCGCGTGGAGGATGAAGGTCTTCGGATTGTAAACTCCTGTCATCAGAGAACAAGGGGCGCATTAACCGTGCGTCTTGATAGTATTTGAAGAGGAAGAGACGGCTAACTCTGTGCCAGCAGCCGCGGTAATACAGAGGTCTCAAGCGTTGTTCGGATTTATTGGGCGTAAAGGGTGCGTAGGCGGCGGGGTAAGTGAGGTGTGAAATCCCGGAGCTCAACTCTGGAACTGCACTTTATACTGCTCTGCTAGAGTCTTGGAGAGGAGACTGGAATTTACGGTGTAGCAGTGAAATGCGTAGATATCGTAAGGAAGACCAGTGGCGAAGGCGAGTCTCTGGAC…
OTU_223	k__Bacteria	p__FBP	c__	o__	f__	g__	s__	10	5	2	9	8	4	10	20	12	9	6	1	8	17	3	18	3	5	21	26	23	13	10	3	0	0	0	0	2	0	0	0	0	0	0	CCTACGGGAGGCTGCAGTCGAGAATCTTGGGCAATGCACGAAAGTGTGACCCAGCGACGCCGCGTGAAGGATGAAGGCCCTCTGGGTCGTAAACTTCTTTTATGGGGAAAGAAAAGCCTTCGGGCCTTGACGGTACCCCATGAATAAGCCACGGCTAACTACGTGCCAGCAGCCGCGGTAATACGTAGGTGGCAAGCGTTGTCCGGATTTACTGGGCGTAAAGCGTATGCAGGCGGACTGTTAAGTAGGAAGTGAAAGGTTGGAGCTCAACTCTAACACGGCTCCCTATACTGGCAGTCTTGAGTGGCGGAGAGGAAAGCGGAACAAGTTGTGTAGCGGTGAAATGCGTTGATATAACTTGGAACACCAATGGCGAAAGCAGCTTTCTGGACGCAAACT…
OTU_224	k__Bacteria	p__Gemmatimonadetes	c__Gemm-3	o__	f__	g__	s__	51	16	3	29	60	10	23	30	69	80	38	100	21	4	19	264	16	143	108	8	22	89	37	24	3	0	4	0	0	0	3	5	0	0	0	CCTACGGGAGGCAGCAGTGGGGAATCTTGCGCAATGGGCGAAAGCCTGACGCAGCGACGCCGCGTGCGGGAGGAAGCCTTTCGGGGTGTAAACCGCTGTCAGGGGGGAAGAAAGGGCGGGGGAGGAAATGCCCCTGTTTTGACGGTACCTCCAAAGGAAGCACCGGCTAACTCTGTGCCAGCAGCCGCGGTAATACAGAGGGTGCGAGCGTTGTTCGGAATTACTGGGCGTAAAGCGCGCGCAGGCGGCCCTTTAAGTCTACCCGTGAAATGCCGGAGCTCAACTCCGTGCACGCCGGGGGATACTGGAGGGCTGGAGACAGGTAGAGGCAGGCGGAATTCCGGGTGTAGCGGTGGAATGCGTAGAGATCCGGAAGAACACCAGAGGCGAAGGCGGCCT…
OTU_225	k__Bacteria	p__Planctomycetes	c__Phycisphaerae	o__WD2101	f__	g__	s__	4	0	0	14	13	14	3	7	21	31	12	3	0	13	12	16	1	8	21	10	19	7	15	14	0	0	0	0	0	0	0	0	0	0	0	CCTACGGGGGGCTGCAGTAACGAATCTTCCCCAATGCACGCAAGTGTGAGGGAGCGACGCCGCGTGTGGGACGAAGTCCTTCGGGATGTAAACCACTGTCAGGGGACACCAAGTTCTGAGGATCCCCAGAGGAAGGGGCGGCTAACTCTGTGCCAGCAGCCGCGGTAAGACAGAGGCCCCGAGCGTTAGGCGGAATCACTGGGCTTAAAGCGTGTGTAGGCGGGTCGTTAAGTACCTTGTGAAATCCCACGGCTCACCCGTGGAACTGCTGGGTATACTGGCGATCTTGGGCCGGTCAGGGGCAGTCGGAACAAGCGGTGGAGCGGTGAAATGCGTAGATATCGCTTGGAACGCCGACGGCGAAAGCAGACTGCTGGGACCGCGCCGACGCTGAGACAC…
OTU_226	k__Bacteria	p__Proteobacteria	c__Alphaproteobacteria	o__Rhodospirillales	f__Acetobacteraceae			4	1	0	3	0	0	19	17	18	14	13	14	5	30	18	24	3	13	18	40	22	9	3	17	0	0	0	0	0	3	0	0	0	0	0	CCTACGGGAGGCAGCAGTGGGGAATATTGGGCAATGGGCGAAAGCCTGACCCAGCAATGCCGCGTGGGTGAAGAAGGTCTTCGGATTGTAAAGCCCTTTCGGCGGGGACGATGATGACGGTACCCGCAGAAGAAGCCCCGGCTAACTTCGTGCCAGCAGCCGCGGTAATACGAAGGGGGCTAGCGTTGCTCGGAATTACTGGGCGTAAAGGGCGCGTAGGCGGCACCTGTAGTCAGGCGTGAAATTCCTGGGCTCAACCTGGGGGCTGCGCTTGATACGCGGGAGCTAGAGGACGGGAGAGGCTCGTGGAATTCCCAGTGTAGAGGTGAAATTCGTAGATATTGGGAAGAACACCGGTGGCGAAGGCGGCGAGCTGGCCCGTAACTGACGCTGAGGCGC…
OTU_227	k__Bacteria	p__Bacteroidetes	c__Cytophagia	o__Cytophagales	f__Cytophagaceae	g__Hymenobacter	s__	0	0	0	0	0	0	3	4	2	12	4	22	8	0	19	43	5	2	1	16	0	270	1	0	0	0	0	3	0	0	0	0	0	0	0	CCTACGGGAGGCAGCAGTAGGGAATATTGGGCAATGGGCGAGAGCCTGACCCAGCCATGCCGCGTGCCGGATGAAGGCCTTCTGGGTTGTAAACGGCTTTTCTCAGGGAAGAAAAAGGGCATGCGTGCTCAACTGACGGTACCTGAGGAATAAGCACCGGCTAACTCCGTGCCAGCAGCCGCGGTAATACGGAGGGTGCAAGCGTTGTCCGGATTTATTGGGTTTAAAGGGTGCGTAGGCGGCCCGTTAAGTCCGGGGTGAAAGCCCACAGCTCAACTGTGGAACTGCCCTGGATACTGGCGGGCTTGAGTCCAGACGAGGTTGGCGGAATGGAAGATGTAGCGGTGAAATGCATAGATATCTTCCAGAACCCCGATTGCGAAGGCAGCTGACTAGGCT…
OTU_228	k__Bacteria	p__Acidobacteria	c__iii1-8	o__DS-18	f__	g__	s__	4	2	4	22	8	8	12	16	3	13	11	0	15	29	0	6	10	89	10	15	198	1	5	11	0	0	0	0	0	0	0	0	0	0	1	CCTACGGGTGGCAGCAGTGGGGAATTTTGCGCAATGGGCGGAAGCCTGACGCAGCAACGCCGCGTGGAGGATGAAGGTCTTTGGATTGTAAACTCCTGTCAGCAGGGAAAAAGCGAATCGACCTAATACGTCGGTGAGTTGATTGTACCTGCAGAGGAAGCCCCGGCTAACTCTGTGCCAGCAGCCGCGGTAATACAGAGGGGGCAAGCGTTATTCGGAATTATTGGGCGTAAAGGGCGCGTAGGCGGCTATTCAAGTGACGGGTGAAATCCCTCGGCTTAACCGAGGAACTGCCTGTCAGACTGGGTGGCTTGAGTCCGGGAGAGGTGAGTGGAATTCCCAGTGTAGCGGTGAAATGCGTAGATATTGGGAGGAACACCAGTGGCGAAGGCGGCTCAC…
OTU_229	k__Bacteria	p__FBP	c__	o__	f__	g__	s__	35	12	3	16	20	14	26	79	108	55	57	118	17	27	32	71	32	76	107	34	117	66	47	71	0	0	0	0	0	0	0	0	0	0	0	CCTACGGGAGGCTGCAGTCGAGAATCTTGCACAATGCGCGAAAGCGTGATGCAGCGACGCCGCGTGGAGGAAGAAGGTGCTCAGCATCGTAAACTCCTTTTAACCCAGAAGAACACAATGACGGTATGGGTTGAATAAGCCACGGCTAACTACGTGCCAGCAGCCGCGGTAATACGTAGGTGGCAAGCGTTGTCCGGATTTACTGGGCGTAAAGGGTGGGCAGGCGGACTTTTAAGTAGGAAGTGAAAGGTTGGAGCTTAACTCTAACACTGCTCCCTATACTGGAAGTCTTGAGTTCTGGAGAGGAAGATGGAACAGCACGTGTAGCGGTGAAATGCGTTGAGATGTGCTGGAACACCAATGGCGAAAGCAGTCTTCTGGACAGATACTGACGCTCAT…
OTU_230	k__Bacteria	p__Cyanobacteria	c__Oscillatoriophycideae	o__Chroococcales	f__Chroococcidiopsidaes	g__Chroococcidiopsis	s__	0	0	0	0	0	0	0	3	0	0	0	0	0	0	0	0	0	0	0	0	0	0	0	0	166	87	156	0	3	82	1	0	2	0	0	CCTACGGGAGGCAGCAGTGGGGAATTTTCCGCAATGGGCGAAAGCCTGACGGAGCAATACCGCGTGAGGGAGGAAGGCTCTTGGGTCGTAAACCTCTTTTCTCAGGGAAGAATAAATGACGGTACCTGAGGAATAAGCATCGGCTAACTCCGTGCCAGCAGCCGCGGTAATACGGAGGATGCAAGCGTTATCCGGAATGATTGGGCGTAAAGCGTCCGCAGGTGGCAGTACAAGTCTGCTGTCAAAGGTCAAGGCTTAACTTTGGACAGGCAGTGGAAACTGTACAGCTAGAGTATGGTGGGGGCAGAGGGAATTCCCAGTGTAGCGGTGAAATGCGTAGAGATTGGGAAGAACACCAGTGGCGAAGGCGCTCTGCTAGGCCAAAACTGACACTCAGGG…
OTU_231	k__Bacteria	p__Actinobacteria	c__Actinobacteria	o__Actinomycetales	f__Nocardioidaceae	g__Friedmanniella	s__	0	0	0	0	0	0	3	0	0	0	0	0	3	0	0	3	0	0	2	0	0	2	0	1	245	84	173	64	237	57	122	46	96	0	0	CCTACGGGAGGCAGCAGTGGGGAATATTGCACAATGGGCGAAAGCCTGATGCAGCAACGCCGCGTGCGGGATGACGGCCTTCGGGTTGTAAACCGCTTTCACCTATGACGAAGCTAACGTGACGGTAGTAGGAGAAGAAGGACCGGCTAACTACGTGCCAGCAGCCGCGGTGATACGTAGGGTCCGAGCGTTGTCCGGAATTATTGGGCGTAAAGGGCTTGTAGGCGGTCCGTCGCGTCAGAAGTGAAAACTCAGGGCTTAACCCTGAGCCTGCTTTTGATACGGGCGGACTAGAGGGATGCAGGGGAGAACGGAATTCCTGGTGGAGCGGTGGAATGCGCAGATATCAGGAGGAACACCGGTGGCGAAGGCGGTTCTCTGGGCATTACCTGACGCTGA…
OTU_232	k__Bacteria	p__Bacteroidetes	c__Cytophagia	o__Cytophagales	f__Cytophagaceae	g__	s__	12	8	0	9	26	6	46	45	24	40	40	12	10	11	54	68	18	44	32	24	57	17	22	1	0	0	0	0	0	0	2	2	0	0	0	CCTACGGGTGGCAGCAGTAGGGAATATTGGGCAATGGTGGCAACACTGACCCAGCCATGCCGCGTGCAGGAAGAAGGCGCTCAGCGTTGTAAACTGCTTTTGCCGGGGAAGAAAAAAGATTACGCGTAATCTGATCGACGGTACCTGGTGAATAAGCACCGGCTAACTCCGTGCCAGCAGCCGCGGTAATACGGAGGGTGCAAGCGTTGTCCGGATTTATTGGGTTTAAAGGGTGCGTAGGTGGCTTTTTAAGTCTGGGGTGAAAGGCAGTGGCTCAACCACTTGCAGTGCCCTGGATACTGGGAGGCTCGAGTGCGCGTGAGGCCGGTGGAACGGGTGGTGTAGCGGTGAAATGCATAGATACCATCCAGAACACCGATTGCGGAGGCAGCCGGCTAA…
OTU_233	k__Bacteria	p__Bacteroidetes	c__Sphingobacteriia	o__Sphingobacteriales	f__Sphingobacteriaceae	g__	s__	0	0	0	0	0	0	2	1	9	10	10	2	9	49	8	242	46	30	48	0	65	7	18	6	0	0	0	0	0	0	0	0	0	0	0	CCTACGGGAGGCAGCAGTAAGGAATATTGGTCAATGGGCGGAAGCCTGAACCAGCCATGCCGCGTGCAGGAAGACAGCCCTATGGGTCGTAAACTGCTTTTGTACCAGAATAAACCTGTCTTCGTGAAGACAGCTGAATGTATGGTAAGAATAAGGATCGGCTAACTCCGTGCCAGCAGCCGCGGTAATACGGAGGATCCAAGCGTTATCCGGATTTATTGGGTTTAAAGGGAGCGTAGGCGGCCTGTTAAGTCAGAGGTGAAAGACGGTAGCTCAACTATCGCAGTGCCTTTGATACTGACGGGCTTGAATACAGATGAGGTGGGCGGAATGTGACAAGTAGCGGTGAAATGCATAGATATGTCACAGAACACCGATTGCGAAGGCAGCTCACTAAGC…
OTU_234	k__Bacteria	p__Proteobacteria	c__Alphaproteobacteria	o__Caulobacterales	f__Caulobacteraceae	g__	s__	0	2	0	7	15	4	40	16	23	18	5	4	5	13	8	6	7	7	14	57	53	41	26	48	332	150	192	79	126	56	52	40	38	0	0	CCTACGGGAGGCAGCAGTGGGGAATCTTGCGCAATGGGCGAAAGCCTGACGCAGCCATGCCGCGTGAATGATGAAGGTCTTAGGATTGTAAAATTCTTTCAGCAGGGACGATAATGACGGTACCTGCAGAAGAAGCCCCGGCTAACTTCGTGCCAGCAGCCGCGGTAATACGAAGGGGGCTAGCGTTGCTCGGATTTACTGGGCGTAAAGGGCGCGTAGGCGGATAACCAAGTTGGGGGTGAAATCCCGGGGCTCAACCTCGGAACTGCCTCCAAAACTGGTAATCTTGAGTATGAGAGAGGTGTGTGGAACTCCGAGTGTAGAGGTGAAATTCGTAGATATTCGGAAGAACACCAGTGGCGAAGGCGACACACTGGCTCATTACTGACGCTGAGGCGC…
OTU_235	k__Bacteria	p__Cyanobacteria	c__Synechococcophycideae	o__Pseudanabaenales	f__Pseudanabaenaceae	g__Leptolyngbya	s__	0	0	0	0	0	0	53	15	76	32	18	21	5	4	12	3	0	0	0	9	2	0	1	6	0	0	0	0	0	0	0	0	0	0	0	CCTACGGGTGGCAGCAGTGGGGAATTTTCCGCAATGGGCGAAAGCCTGACGGAGCAAGACCGCGTGGGGGAGGAAGGTCTGTGGATTGTAAACCCCTTTTGTCAAGGAAGAACACAATGACGGTACTTGACGAATCAGCCTCGGCTAACTCCGTGCCAGCAGCCGCGGTAATACGGAGGAGGCAAGCGTTATCCGGATTTATTGGGCGTAAAGCGTCCGCAGGTGGTTTATCAAGTCTGCTGTTAAAGCGCGGAGCTTAACTTCGTACAGGCAGTGGAAACTGATGAACTTGAGTGTGATAGGGGCAGAGGGAATTCCCAGTGTAGCGGTGAAATGCGTAGAGATTGGGAAGAACACCGGTGGCGAAAGCGCTCTGCTGGGTCATTACTGACACTGAGG…
OTU_236	k__Bacteria	p__Firmicutes	c__Clostridia	o__Clostridiales	f__Clostridiaceae	g__Clostridium	s__butyricum	0	0	0	0	0	3	22	0	2	0	0	0	2	0	286	0	0	0	0	184	0	35	0	29	0	0	0	0	0	0	0	0	0	0	0	CCTACGGGGGGCAGCAGTGGGGAATATTGCACAATGGGGGAAACCCTGATGCAGCAACGCCGCGTGAGTGATGACGGTCTTCGGATTGTAAAACTCTGTCTTCGGGGACGATAATGACGGTACCCGAGGAGGAAGCCACGGCTAACTACGTGCCAGCAGCCGCGGTAATACGTAGGTGGCAAGCGTTGTCCGGATTTACTGGGCGTAAAGGGAGCGTAGGTGGATATTTAAGTGGGATGTGAAATACTCGGGCTTAACCTGAGTGCTGCATTCCAAACTGAATATCTAGAGTGCAGGAGAGGAAAGTAGAATTCCTAGTGTAGCGGTGAAATGCGTAGAGATTAGGAAGAATACCAGTGGCGAAGGCGACTTTCTGGACTGTAACTGACACTGAGGCTC…
OTU_237	k__Bacteria	p__Proteobacteria	c__Gammaproteobacteria	o__Chromatiales				59	66	103	7	28	64	1	0	6	1	2	15	3	5	16	17	5	60	8	18	3	16	2	6	0	0	0	19	0	9	0	1	0	0	0	CCTACGGGAGGCAGCAGTGGGGAATATTGGACAATGGGCGAAAGCCTGATCCAGCAATGCCGCGTGTGTGAAGAAGGCCTGCGGGTTGTAAAGCACTTTCAGCAGGGAAGAAAAGCTTAGGGCTAATACCTCTAAGTCTTGACGTTACCTGCAGAAGAAGCACCGGCTAACTCCGTGCCAGCAGCCGCGGTAATACGGAGGGTGCGAGCGTTAATCGGAATTACTGGGCGTAAAGCGCGCGTAGGCGGTTGAGCAAGTCGGATGTGAAAGCCCTGGGCTTAACCTGGGAATTGCATTCGAGACTGCTCGGCTAGAGTTTGGTAGAGGAAAGCGGAATTCCGGGTGTAGCGGTGAAATGCGTAGATATCCGGAGGAACATCAGTGGCGAAGGCGGCTTTC…
OTU_238	k__Bacteria	p__FBP	c__	o__	f__	g__	s__	0	0	0	0	0	0	29	91	22	13	29	23	11	32	18	28	4	55	102	202	40	82	31	93	0	0	0	0	0	0	0	0	0	0	0	CCTACGGGAGGCTGCAGTCGAGAATCTTGGGCAATGCACGAAAGTGTGACCCAGCGACGCCGCGTGAAGGATGAAGGCCCTCTGGGTCGTAAACTTCTTTTATGGGGAAAGAAAAGCTCGCAAGAGCCTTGACGGTACCCCATGAATAAGCCACGGCTAACTACGTGCCAGCAGCCGCGGTAATACGTAGGTGGCAAGCGTTGTCCGGATTTACTGGGCGTAAAGCGTATGCAGGCGGACTGTTAAGTCCAAGGTGAAAGGTAGGAGCTCAACTCCTACACTGCCTCGGATACTGGCAGTCTTGAGTGGCGGAGAGGAAGATGGAACAAGTTGTGTAGCGGTGAAATGCGTTGATATAACTTGGAACACCAATGGCGAAAGCAATCTTCTGGACGCAAA…
OTU_239	k__Bacteria	p__Bacteroidetes	c__Flavobacteriia	o__Flavobacteriales	f__Cryomorphaceae	g__Fluviicola	s__	0	1	0	0	6	0	17	3	14	32	21	7	34	23	56	33	42	44	14	38	31	10	42	11	0	0	0	0	0	0	0	0	0	0	0	CCTACGGGGGGCAGCAGTGAGGAATATTGGTCAATGGGCGCAAGCCTGAACCAGCCATGCCGCGTGCAGGAAGAAGGTCCTATGGATTGTAAACTGCTTTTATTGGGGAATAAACCTCTTTACGTGTAGAGAGCTGAAGGTACTCAATGAATAAGCACCGGCTAACTCCGTGCCAGCAGCCGCGGTAATACGGAGGGTGCAAGCGTTATCCGGAATCATTGGGTTTAAAGGGTCCGCAGGCGGGAAGATAAGTCAGTGGTGAAATCTCACAGCTCAACTGTGAAACTGCCATTGATACTGTCTTTCTTGAATTCGATCGAAGTGGGCGGAATGTGACATGTAGCGGTGAAATGCTTAGATATGTCACAGAACACCGATAGCGAAGGCAGCTCACTAGGT…
OTU_240	k__Bacteria	p__Bacteroidetes	c__Cytophagia	o__Cytophagales	f__Cytophagaceae	g__Hymenobacter	s__	0	0	0	0	0	0	0	0	0	0	0	0	0	0	0	0	3	0	0	0	2	0	0	0	50	39	45	0	3	0	4	7	0	0	0	CCTACGGGAGGCAGCAGTAGGGAATATTGGGCAATGGGCGAGAGCCTGACCCAGCCATGCCGCGTGCCGGATGAAGGCCTTCTGGGTTGTAAACGGCTTTTCTCAGGGAAGAAAAAGAGGATGCGTCCTACCCTGACGGTACCTGAGGAAGAAGCACCGGCTAACTCCGTGCCAGCAGCCGCGGTAATACGGAGGGTGCAAGCGTTGTCCGGATTTATTGGGTTTAAAGGGTGCGTAGGTGGCCTGTTAAGTCCGGGGTGAAAGCCCACAGCTCAACTGTGGAACTGCCCTGGATACTGGCGGGCTTGAGTCCAGACGAGGGTGGCGGAATGGACGCTGTAGCGGTGAAATGCATAGATAGCGTCCAGAACCCCGATTGCGAAGGCAGCTGCCTAGGCT…
OTU_241	k__Bacteria	p__Acidobacteria	c__Solibacteres	o__Solibacterales	f__	g__	s__	8	12	7	14	13	3	3	1	53	13	17	11	4	11	3	23	12	7	9	3	23	10	13	0	0	0	0	0	0	3	0	0	0	0	4	CCTACGGGAGGCAGCAGTGGGGAATCTTGCACAATGGGGGCAACCCTGATGCAGCGACGCCGCGTGAGTGATGAAGCCCTTCGGGGTGTAAAGCTCTTTCGACCCGGAAGATTATGACGGTACGGGGAGAAGAAGCTGCGGCTAACTACGTGCCAGCAGCCGCGGTAATACGTAGGCAGCGAGCGTTGTTCGGAGTTACTGGGCGTAAAGCGTGCGTAGGCGGTGTCTTAAGTTTGTTGTGAAATCTCCCGGCTTAACCGGGAGGGTGCGGCGAATACTGAGATGCTGGAGTGCGGGAGAGGTAAGCGGAATTCCTGGTGTAGCGGTGAAATGCGTAGATATCAGGAGGAACACCTGCGGTGTAGACGGCTTACTGGACCGTAACTGACGCTGAGGCAC…
OTU_242	k__Bacteria	p__Verrucomicrobia	c__[Spartobacteria]	o__[Chthoniobacterales]	f__[Chthoniobacteraceae]	g__	s__	8	0	5	13	1	0	20	6	24	11	11	6	13	30	36	30	13	44	32	13	20	22	14	17	0	0	0	0	0	0	0	0	0	0	0	CCTACGGGTGGCAGCAGTCGAGAATTTTTCTCAATGGGCGAAAGCCTGAAGGAGCGACGCCGCGTGAAGGATGAAGGTCTTCGGATTGTAAACTTCTGTCATTAGAGAACAATGTAACGGGGAATAACTGCCCTGTTATTGATAGTATCTGAAGAGGAAGAGACGGCTAACTCTGTGCCAGCAGCCGCGGTAATACAGAGGTCTCAAGCGTTGTTCGGATTCATTGGGCGTAAAGGGTGCGTAGGTGGCGGGGTAAGTTGGATGTGAAATCCCAGGGCTCAACCCTGGAACTGCATTCAATACTGCTTTGCTAGAGTACTGGAGAGGAGATTGGAATTCATGGTGTAGCAGTGAAATGCGTAGATATCATGAGGAAGACCAGTGGCGAAGGCGGATCTC…
OTU_243	k__Bacteria	p__Chloroflexi	c__Chloroflexi	o__AKIW781	f__	g__	s__	23	11	2	16	24	4	66	46	99	50	59	97	75	44	72	52	34	48	69	80	78	46	24	48	2	0	0	3	0	15	4	2	0	0	0	CCTACGGGTGGCAGCAGCAAGGAATCTTCGGCAATGGGCGCAAGCCTGACCGAGCAACGCCGCGTGGAGGACGACGGCCTTCGGGTTGTAAACTCCTTTTCTGTGGGATGATACGGACAGTACCGCAGGAATAAGCCCCGGCTAACTCTGTGCCAGCAGCCGCGGTAATACAGAGGGGGCAAGCGTTGTCCGGACTTACTGGGCGTACAGCGCGCGCAGGTGGTCGGCTAAGTTCGTGGTGACAGCGTGCGGCTCAACCGCACACGGTCCAGGGAGACTGGTCGACTAGAGGCATCGAGAGGGATACGGAATACCCGGTGGAGCGGTGAAATGCGTAGAGATCGGGTGGAACACCAGCGGCGAAGGCGGTATCCTGGCGATGACCTGACACTGAGGCGC…
OTU_244	k__Bacteria	p__Bacteroidetes	c__[Saprospirae]	o__[Saprospirales]	f__Chitinophagaceae	g__Segetibacter	s__	5	0	3	1	4	0	7	62	25	3	8	5	20	31	39	55	10	29	26	43	27	29	38	11	7	1	0	2	1	0	0	0	0	0	0	CCTACGGGTGGCAGCAGTAAGGAATATTGGTCAATGGACGCAAGTCTGAACCAGCCATGCCGCGTGAAGGATGAAGGCCCTCTGGGTTGTAAACTTCTTTTATCTGGGAAGAAACCACTTTTTTCTAAAGGTGTTGACGGTACCAGAGGAATAAGCACCGGCTAACTCCGTGCCAGCAGCCGCGGTAATACGGAGGGTGCAAGCGTTATCCGGATTCACTGGGTTTAAAGGGTGCGTAGGTGGGAATGTAAGTCAGTGGTGAAATCTCCGTGCTTAACATGGAAACTGCCATTGATACTATATTTCTTGAATCTTCCGGAGGTCAGCGGAATATGTCATGTAGCGGTGAAATGCTTAGATATGACATAGAACACCAATTGCGAAGGCAGCTGACTACAG…
OTU_245	k__Bacteria	p__Chloroflexi	c__Chloroflexi	o__Herpetosiphonales	f__	g__	s__	8	26	12	76	54	9	9	18	75	8	81	11	35	83	42	198	60	49	75	23	62	6	196	28	0	0	0	0	0	0	0	0	0	0	0	CCTACGGGGGGCAGCAGCAAGGAATTTTCGGCAATGGGCGCAAGCCTGACCGAGCAACGCCGCGTGGAGGATGACGGCTTTCGGGTTGTAAACTCCTTTTGGGTGGGACGATAATGACGGTACCACCCGAATCAGACCCGGCTAACTACGTGCCAGCAGCCGCGGTAATACGTAGGGGTCGAGCGTTGTCCGGACTTACTGGGCGTAAAGCGTGGGTAGGTGGCCGCTGATGTGCCGTGTGAAAGCGCCGCGCTTCTCGCGGCGAGGTCGCGGTAGACACAGCGGCTGGAGGCACGGAGGGGGGCGTAGAATTCCCGGTGTAGTGGTGAAATGCGTAGATATCGGGAGGAATACCAGTGGCGCAAGCGGCGCCCTGGCCGTGACCTGACACTGAGCCAC…
OTU_246	k__Bacteria	p__Cyanobacteria	c__Oscillatoriophycideae	o__Chroococcales	f__Chroococcidiopsidaes	g__	s__	2	0	0	2	3	0	14	15	18	14	8	21	8	26	5	10	0	5	7	17	2	6	7	26	0	0	0	91	0	13	12	180	9	0	0	CCTACGGGAGGCAGCAGTGGGGAATTTTCCGCAATGGGCGAAAGCCTGACGGAGCAATACCGCGTGAGGGAGGAAGGCTCTTGGGTTGTAAACCTCTTTTCTCAGGGAAGAACAAAATGACGGTACCTGAGGAATCAGCATCGGCTAACTCCGTGCCAGCAGCCGCGGTAATACGGAGGATGCAAGCGTTATCCGGAATGATTGGGCGTAAAGCGTCCGCAGGTGGCTTATCAAGTCGATTGTCAAAGGTCCTGGCTCAACTGGGAACAGGCAGTGGAAACTGAAAAGCTAGAGTGCGGTAGGGGTAGAGGGAATTCCCGGTGTAGCGGTGAAATGCGTAGAGATCGGGAAGAACACCAGTGGCGAAAGCGCTCTACTAGGCCTGCACTGACACTCATG…
OTU_247	k__Bacteria	p__Planctomycetes	c__Phycisphaerae	o__WD2101	f__	g__	s__	13	16	5	28	3	32	7	3	4	10	8	23	2	4	2	0	0	3	18	8	17	8	4	7	142	54	113	0	20	2	0	4	2	0	0	CCTACGGGGGGCTGCAGTAACGAATCTTCCGCAATGCACGCAAGTGTGACGGAGCGACGCCGCGTGTGGGACGAAGCCCTTCGGGGTGTAAACCACTGTCAGGGGCTACCAAGTTCTGAGGGGCCCCAGAGGAAGGCACGGCTAACTCTGTGCCAGCAGCCGCGGTAAGACAGAGGTGCCGAGCGTTAGGCGGAATCACTGGGCTTAAAGCGTGTGTAGGCGGACCGTTAAGTGCCTTGTGAAATCCCACGGCTCAACCGTGGAACGGCTGGGCATACTGTCGGTCTTGGGCCACTTAGGGGCTGTCGGAACAGGCGGTGGAGCGGTGAAATGCGTAGATATCGCCTGGAACGCCAACGGCGAAAGCAGACAGCTGGGAGTGAGCCGACGCTGAGACAC…
OTU_248	k__Bacteria	p__Chloroflexi	c__C0119	o__	f__	g__	s__	9	8	0	0	5	8	9	11	21	35	7	36	12	7	14	18	2	40	43	20	21	12	15	35	0	0	0	0	0	0	0	0	0	0	0	CCTACGGGTGGCAGCAGCAAGGAATTTTCGTCAATGGGGGCAACCCTGAACGAGCAACGCCGCGTGGGTGAAGAAGTCTTTCGGGATGTAAAACCCTTTTCTGTGGGAAGAAGGAAAGACGGTACCACAGGAATAAGCATCGGCTAACTACGTGCCAGCAGCCGCGGTAATACGTAGGATGCAAGCGTTGTCCGGAATTATTGGGCGTAAAGGGTGCGCAGGCGGTGGTTCAAGTCAGATGTAAAATCTCCCGGCTTAACTGGGAGGGGCCATTTGAAACTGAACGACTAGAGTGCAGGAGAGGATAGCGGAATTCCCGGTGTAGTGGTGAAATGCGTAGATATCGGGAGGAACACCAGAGGCGAAGGCGGCTATCTGGCCTGCAACTGACGCTGAGGC…
OTU_249	k__Bacteria	p__Bacteroidetes	c__Cytophagia	o__Cytophagales	f__Cytophagaceae	g__Hymenobacter	s__	0	0	0	0	0	0	0	0	0	0	0	15	0	0	0	0	0	0	0	0	0	0	0	0	38	26	48	3	4	0	19	134	2	0	0	CCTACGGGAGGCAGCAGTAGGGAATATTGGGCAATGGGCGAGAGCCTGACCCAGCCATGCCGCGTGCAGGACGAAGGCTTTCTGAGTCGTAAACTGCTTTTGACAGGGAAGAATAAGCGGGTCGTGACCCGTGATGACGGTACCTGCAGAATAAGCACCGGCTAACTCCGTGCCAGCAGCCGCGGTAATACGGAGGGTGCGAGCGTTGTCCGGATTTATTGGGTTTAAAGGGTGCGTAGGCGGCCTGCTAAGTCCGGGGTGAAAGCCCGTTGCTCAACAACGGAACTGCCCTGGATACTGGCGGGCTTGAGTACAGACGAGGTTGGCGGAATGGACCGAGTAGCGGTGAAATGCATAGATACGGTCCAGAACCCCGATTGCGAAGGCAGCTGACTAGGC…
OTU_250	k__Bacteria	p__Verrucomicrobia	c__[Spartobacteria]	o__[Chthoniobacterales]	f__[Chthoniobacteraceae]	g__Ellin506	s__	0	0	0	0	0	0	209	68	130	21	100	1	3	25	26	52	7	59	67	59	33	27	22	43	0	0	0	0	0	0	0	0	0	0	0	CCTACGGGTGGCAGCAGTCGAGAATTTTTCGCAATGGGGGAAACCCTGACGGAGCGACGCCGCGTGGAGGATGAAGGTCTTCGGATTGTAAACTCCTGTCATTGGTGAACAAGGGGCTTCGCTTAACTGGCGAGGTCATTGCTAGTAGCCGAAGAGGAAGGGACGGCTAACTCTGTGCCAGCAGCCGCGGTAATACAGAGGTCCCGAGCGTTGTTCGGATTCATTGGGCGTAAAGGGTGCGTAGGCGGCTTGCTAAGTCTGATGTGAAATCCTGGGGCTCAACCCTGGAACTGCACTGGATACTGGTGAGCTAGAGTACTGGAGAGGAAACTGGAATTTACGGTGTAGCAGTGAAATGCGTAGAGATCGTAAGGAAGACCAGTGGCGAAGGCGAGTTTC…
OTU_251	k__Bacteria	p__Proteobacteria	c__Alphaproteobacteria	o__Rhodospirillales	f__Acetobacteraceae	g__	s__	10	2	1	12	18	17	4	0	0	0	0	0	0	7	5	5	3	22	4	1	11	0	0	6	0	0	0	0	0	0	0	0	0	0	0	CCTACGGGTGGCAGCAGTGGGGAATATTGGACAATGGGCGCAAGCCTGATCCAGCAATGCCGCGTGGGTGAAGAAGGTCTTCGGATTGTAAAGCCCTTTCGACAGGGACGATGATGACGGTACCTGTAGAAGAAGCCCCGGCTAACTTCGTGCCAGCAGCCGCGGTAATACGAAGGGGGCTAGCGTTGCTCGGAATTACTGGGCGTAAAGGGCGCGTAGGCGGCGCTGCAAGTCAGGCGTGAAATTCCTGGGCTTAACCTGGGGGCTGCGCTTGAGACTGTGGTGCTAGAGGATGGAAGAGGGTCGTGGAATTCCCAGTGTAGAGGTGAAATTCGTAGATATTGGGAAGAACACCGGTGGCGAAGGCGGCGACCTGGTCCATTACTGACGCTGAGGCGC…
OTU_252	k__Bacteria	p__Gemmatimonadetes	c__Gemm-1	o__	f__	g__	s__	22	31	28	33	29	55	0	0	0	1	0	2	0	2	4	4	2	2	1	0	0	0	0	0	0	0	0	0	0	0	0	0	0	0	0	CCTACGGGTGGCAGCAGTGGGGAATATTGCGCAATGGACGAAAGTCTGACGCAGCGACGCCGCGTGTGGGATGACGGTCTTCGGATTGTAAACCACTGTCGGGAGGGACGAATACGCCGCAAGGCGGGTGACGGTACCTCCAAAGGAAGCACCGGCTAACTCCGTGCCAGCAGCCGCGGTAATACGGAGGGTGCGAGCGTTGTCCGGAATCACTGGGCGTAAAGGGCGCGTAGGCGGCCTGATAAGTAGGGGGTGAAATCCTGCGGCTTAACCGCAGGGCTGCCTTCTAAACTGTCAGGCTCGAGCACAGTAGAGGCAGGTGGAATTCCCGGTGTAGCGGTGGAATGCGTAGAGATCGGGAAGAACATCAGTGGCGAAGGCGGCCTGCTGGGCTGTTGC…
OTU_253	k__Bacteria	p__[Thermi]	c__Deinococci	o__Deinococcales	f__Deinococcaceae	g__Deinococcus	s__	0	0	0	0	0	0	0	0	0	0	0	0	0	0	0	0	0	0	0	0	0	0	0	0	135	52	55	7	36	7	40	5	26	0	0	CCTACGGGAGGCAGCAGTTAGGAATCTTCCCCAATGGACGAAAGTCTGAGGGAGCGACGCCGCGTGAGGGACGAAGGTCTTCGGATCGTAAACCTCTGAATCCACGACGAAAGGCCCCGTTTGGGGAGATGACGGTAGTGGAGTAATAGCACCGGCTAACTCCGTGCCAGCAGCCGCGGTAATACGGAGGGTGCAAGCGTTACCCGGAATCACTGGGCGTAAAGGGCGTGTAGGCGGATCACTCAGTCTGGTTTTAAAGACCGCCGCTCAACGGCGGGCGTGGACTGGATACTGGTGGTCTGGACCTCTGGAGAGAGAACTGGAATTCCTGGTGTAGCGGTGGAATGCGTAGATACCAGGAGGAACACCGATGGCGAAGGCAGGTTCTTGGACAGAAGG…
OTU_254	k__Bacteria	p__Proteobacteria	c__Alphaproteobacteria	o__Rhizobiales	f__Bradyrhizobiaceae	g__	s__	0	1	0	2	0	1	14	21	19	15	16	14	12	7	16	13	12	19	11	19	2	7	7	7	0	0	0	0	0	0	0	0	0	0	0	CCTACGGGTGGCAGCAGTGGGGAATATTGGACAATGGGCGCAAGCCTGATCCAGCCATGCCGCGTGAGTGATGAAGGCCTTAGGGTTGTAAAGCTCTTTCGCACGCGACGATAATGACGGTAGCGTGAGAAGAAGCCCCGGCTAACTTCGTGCCAGCAGCCGCGGTAATACGAAGGGGGCTAGCGTTGCTCGGAATCACTGGGCGTAAAGGGCGCGTAGGCGGACATTTAAGTCAGGGGTGAAAGCCCAGAGCTCAACTCTGGAATTGCCTTTGATACTGGGTGTCTCGAGTCTGGTAGAGGTTGGTGGAACTGCGAGTGTAGAGGTGAAATTCGTAGATATTCGCAAGAACACCGGTGGCGAAGGCGGCCAACTGGACCAGTACTGACGCTGAGGCGC…
OTU_255	k__Bacteria	p__Armatimonadetes	c__Armatimonadia	o__Armatimonadales	f__Armatimonadaceae	g__	s__	8	2	0	6	5	4	14	11	43	17	21	18	10	6	2	6	15	13	20	18	11	22	2	3	0	0	0	0	0	0	0	0	0	0	0	CCTACGGGGGGCAGCAATTAGGAATCTTGCGCAATGGGGGCAACCCTGACGCAGCGACGCCGCGTGGAGGACGAAGGCATTCGTGTCGTAAACTCCTTTTGACAGGGAAGAAGGATGTGACGGTACCTGTCGAATAAGCCCCGGCTAACTACGTGCCAGCAGCCGCGGTAATACGTAGGGGGCGAGCGTTGTCCGAAGTTACTGGGCGTAAAGCGCGCGTAGGCGGCCATTTAAGTCTGGGGTGAAAGGTTCAGCGCTCAACGCGAACAGTGCCTTGGATACTGGGTGGCTTGAGTTCGGGAGGGGGCAGTGGAATTCCTGGTGTAGCGGTGAAATGCGTAGATATCAGGAGGAACACCGGTGGCGAAGGCGGCTGCCTGGCCCAGAACTGACGCTGAG…
OTU_256	k__Bacteria	p__Actinobacteria	c__Actinobacteria	o__Actinomycetales	f__Micrococcaceae	g__	s__	0	0	0	0	0	0	1	0	0	2	0	0	0	0	1	3	0	0	0	0	0	0	0	0	74	8	31	44	0	11	2	7	0	0	0	CCTACGGGAGGCAGCAGTGGGGAATATTGCACAATGGGCGCAAGCCTGATGCAGCGACGCCGCGTGAGGGATGAAGGCCTTCGGGTTGTAAACCTCTTTCAGTAGGGAAGAAGCTGGTCTTTTTGGGGTTGGTGACGGTACCTGCAGAAGAAGCGCCGGCTAACTACGTGCCAGCAGCCGCGGTAATACGTAGGGCGCAAGCGTTATCCGGAATTATTGGGCGTAAAGAGCTCGTAGGCGGTTTGTCGCGTCTGCCGTGAAAGTCCGGGGCTTAACTCCGGATCTGCGGTGGGTACGGGCAGACTAGAGTGCAGTAGGGGAGACTGGAATTCCTGGTGTAGCGGTGAAATGCGCAGATATCAGGAGGAACACCGATGGCGAAGGCAGGTCTCTGGGCTG…
OTU_257	k__Bacteria	p__Bacteroidetes	c__Cytophagia	o__Cytophagales	f__Cytophagaceae	g__Hymenobacter	s__	32	15	4	37	9	18	38	43	65	50	28	51	63	37	54	160	23	81	35	29	36	66	23	18	0	0	8	3	0	3	0	4	0	0	0	CCTACGGGAGGCAGCAGTAGGGAATATTGGGCAATGGGCGAGAGCCTGACCCAGCCATGCCGCGTGCCGGATGAAGGCCTTCTGGGTTGTAAACGGCTTTTCTCAGGGAAGAAAAAGGGGATGCGTCCCAAACTGACGGTACCTGAGGAATAAGCACCGGCTAACTCCGTGCCAGCAGCCGCGGTAATACGGAGGGTGCAAGCGTTGTCCGGATTTATTGGGTTTAAAGGGTGCGTAGGTGGCCCGTTAAGTCCGGGGTGAAAGCCCACAGCTCAACTGTGGAACTGCCCTGGATACTGGCGGGCTTGAGAGTAGTCGAGGGTGGCGGAATGGACGGTGTAGCGGTGAAATGCATAGATACCGTCCAGAACCCCAATTGCGTAGGCAGCTGCCTAGGCT…
OTU_258	k__Bacteria	p__Actinobacteria	c__Actinobacteria	o__Actinomycetales	f__Microbacteriaceae	g__Cryocola	s__	7	11	1	9	8	3	29	8	8	37	4	11	65	19	37	19	10	24	4	21	6	23	9	11	0	0	0	0	0	0	0	2	0	0	21	CCTACGGGAGGCAGCAGTGGGGAATATTGCACAATGGGCGCAAGCCTGATGCAGCAACGCCGCGTGAGGGACGACGGCCTTCGGGTTGTAAACCTCTTTTAGTAGGGAAGAAGCGAAAGTGACGGTACCTGCAGAAAAAGCACCGGCTAACTACGTGCCAGCAGCCGCGGTAATACGTAGGGTGCAAGCGTTGTCCGGAATTATTGGGCGTAAAGAGCTCGTAGGCGGTTTGTCGCGTCTGCTGTGAAAACCCGAGGCTCAACCTCGGGCCTGCAGTGGGTACGGGCAGACTAGAGTGCGGTAGGGGAGATTGGAATTCCTGGTGTAGCGGTGGAATGCGCAGATATCAGGAGGAACACCGATGGCGAAGGCAGATCTCTGGGCCGTAACTGACGCTGA…
OTU_259	k__Bacteria	p__Acidobacteria	c__[Chloracidobacteria]	o__RB41	f__Ellin6075	g__	s__	9	7	25	9	12	7	3	5	67	7	17	15	8	27	10	3	16	16	20	35	16	8	4	2	0	0	0	0	0	0	0	0	0	0	4	CCTACGGGAGGCAGCAGTCGGGAATTTTGGGCAATGGGCGAAAGCCTGACCCAGCAACGCCGCGTGAAGGATGAAGTATTTCGGTATGTAAACTTCGAAAGAATGGGAAGAATAAATGACGGTACCATTTATAAGCTCCGGCTAACTACGTGCCAGCAGCCGCGGTAATACGTAGGGAGCAAGCGTTGTTCGGATTTACTGGGCGTAAAGGGCGCGTAGGCGGCAATTCAAGTCATCTGTGAAATCTCCGGGCTTAACTCGGAACGGTCAGATGATACTGTCTTGCTAGAGTGCAGAAGGGGCAATCGGAATTCTTGGTGTAGCGGTGAAATGCGTAGATATCAAGAGGAACACCTGAGGTGAAGACGGGTTGCTGGGCTGACACTGACGCTGAGGCGC…
OTU_260	k__Bacteria	p__Planctomycetes	c__Phycisphaerae	o__WD2101	f__	g__	s__	12	10	17	22	11	66	3	6	5	8	8	7	8	4	13	8	7	19	24	33	18	5	5	17	0	0	0	7	0	1	0	0	0	0	8	CCTACGGGGGGCTGCAGTAACGAATCTTCCGCAATGCACGAAAGTGTGACGGAGCGACGCCGCGTGTGGGACGAAGCCCTTCGGGGTGTAAACCACTGTCAGGGGTTACCAAGTTCTGAGGAGCCCCAGAGGAAGGCACGGCTAACTCTGTGCCAGCAGCCGCGGTAAGACAGAGGTGCCAAGCGTTAGGCGGAATCACTGGGCTTAAAGCGTGTGTAGGCGGAATTCTAAGTACCTTGTGAAATCCCACAGCTCAACTGTGGAACTGCTCGGTATACTGGTTTTCTTGAGCCACTTAGGGGCTGTCGGAACAAATGGTGGAGCGGTGAAATGCGTAGATATCATTTGGAACGCCAATGGTGAAAACAGACAGCTGGGAGTGTGCTGACGCTGAGACAC…
OTU_261	k__Bacteria	p__Cyanobacteria	c__Oscillatoriophycideae	o__Chroococcales	f__Chroococcidiopsidaes	g__	s__	3	2	0	0	9	0	27	33	33	39	9	23	8	23	5	14	3	17	14	21	22	18	14	14	103	94	237	24	17	106	17	82	13	0	0	CCTACGGGAGGCTGCAGTGGGGAATTTTCCGCAATGGGCGAAAGCCTGACGGAGCAATACCGCGTGAGGGAGGAAGGCTCTTGGGTTGTAAACCTCTTTTCTCAGGGAAGAACAATGACGGTACCTGAGGAATCAGCATCGGCTAACTCCGTGCCAGCAGCCGCGGTAATACGGAGGATGCAAGCGTTATCCGGAATTATTGGGCGTAAAGCGTCTGTAGGTGGACATTCAAGTCTGCTGTCAAAGACCGGGGCTTAACCCTGGAAAGGCGGTGGAAACTGAAAGTCTAGAGTGCGGTAGGGGCAGAGGGAATTCCCAGTGTAGCGGTGAAATGCGTAGAGATTGGGAAGAACACCGGTGGCGAAAGCGCTCTGCTGGGCCTGCACTGACACTAAGGGA…
OTU_262	k__Bacteria	p__Bacteroidetes	c__[Saprospirae]	o__[Saprospirales]	f__Chitinophagaceae	g__	s__	88	80	59	105	53	67	1	5	13	4	6	3	2	12	2	14	1	17	12	4	9	2	4	0	0	0	0	0	0	2	0	0	0	0	15	CCTACGGGAGGCAGCAGTAAGGAATATTGGTCAATGGACGCAAGTCTGAACCAGCCATGCCGCGTGGAGGATGAAGGTCCTCTGGATTGTAAACTTCTTTTATCTGGGAAGAAACCCACATTATCGAGTGTGGTTGACGGTACCAGATGAATAAGCACCGGCTAACTCCGTGCCAGCAGCCGCGGTAATACGGAGGGTGCAAGCGTTATCCGGATTCACTGGGTTTAAAGGGTGCGTAGGCGGGTTGGTAAGTCCGTGGTGAAATCCCCAAGCTTAACTTGGGAACTGCCGTGGATACTATCAATCTTGAATATCGTGGAGGTAAGCGGAATATGTCATGTAGCGGTGAAATGCTTAGATATGACATAGAACACCAATTGCGTAGGCAGCTTACTACAC…
OTU_263	k__Bacteria	p__Bacteroidetes	c__Cytophagia	o__Cytophagales	f__Cytophagaceae	g__Rhodocytophaga	s__	9	7	9	11	14	17	11	20	85	48	16	29	6	23	28	75	18	56	13	10	18	9	22	13	0	0	0	0	0	0	0	3	0	0	0	CCTACGGGGGGCAGCAGTAGGGAATATTGGGCAATGCTCGCAAGAGTGACCCAGCCATGCCGCGTGCAGGAAGAAGGCCTTCTGGGTTGTAAACTGCTTTTGGAAGGGAACAAAATGACACTGCGGTGTAACTTGAGTGTACCTTCAGAATAAGCACCGGCTAACTCCGTGCCAGCAGCCGCGGTAATACGGAGGGTGCAAGCGTTGTCCGGATTTATTGGGTTTAAAGGGTGCGTAGGCGGCTTATTAAGTCAGGGGTGAAAGACTGCAGCTCAACTGTAGCAGTGCCTTTGATACTGATGAGCTTGAGTACAGATGAGGCTGGCGGAATGGGTGGTGTAGCGGTGAAATGCATAGATACCATCCAGAACACCGATTGCGAAGGCAGCCGGCTAAACT…
OTU_264	k__Bacteria	p__FBP	c__	o__	f__	g__	s__	0	0	0	3	0	1	5	18	6	2	4	2	0	4	6	3	3	15	17	13	18	17	22	6	28	10	31	3	9	2	3	0	5	0	0	CCTACGGGTGGCTGCAGTCGAGAATCTTGGGCAATGCACGAAAGTGTGACCCAGCGACGCCGCGTGAAGGATGAAGGAGCTCTGCTTCGTAAACTTCTTTTATGGGGAAAGAAAAGCTCGCAAGAGCCTTGACGGTACCCCATGAATAAGCCACGGCTAACTACGTGCCAGCAGCCGCGGTAATACGTAGGTGGCAAGCGTTGTCCGGATTTACTGGGCGTAAAGCGAACGCAGGCGGACTGTTAAGTAGGAAGTGAAAGGTTGCAGCTCAACTGCGACACTGCTTCTTATACTGGCAGTCTTGAGTAGCGGAGAGGGAGATGGAACGACACGTGTAGCGGTGAAATGCGTTGATATGTGTCGGAACACCAATGGCGAAAGCAATCTCCTGGACGCAGA…
OTU_265	k__Bacteria	p__Planctomycetes	c__Phycisphaerae	o__WD2101	f__	g__	s__	0	2	1	15	0	9	27	14	25	3	16	14	6	21	11	11	8	9	38	38	44	37	31	31	0	0	0	1	0	0	1	1	0	0	0	CCTACGGGGGGCTGCAGTAATGAATCTTCCGCAATGCACGAAAGTGTGACGGAGCGACGCCGAGTGAAGGATGAAGTCCCTCGGGATGTAAACTTCTAAAACCTGTTAGAAAGTTCTGATCGACAGGCTACAAGTGGCGACTAACTCTGTGCCAGCAGTCGCGGTAATACAGAGGCCACGAGCGTTAGGCGGAATCACTGGGCTTAAAGCGTGTGTAGGTGGATGGCTAAGTACCTTGTGAAATCCCACGGCTCAACCGTGGAACTGCTCGGTATACTGGTCGTCTTGAGGCACTCAGGGGCGAGCGGAACAAATGGTGGAGCGGTGAAATGCGTAGATATCATTTGGAACGCCAATGGTGAAGACAGCTCGCTGGGGGTGTACTGACACTGAGACACG…
OTU_266	k__Bacteria	p__Cyanobacteria	c__	o__	f__	g__	s__	11	7	5	6	9	4	14	12	45	116	26	40	83	44	46	54	49	65	16	17	33	29	33	9	22	6	56	4	1	9	0	3	0	0	0	CCTACGGGAGGCAGCAGTGGGGAATTTTCCGCAATGGGCGAAAGCCTGACGGAGCAAGACCGCGTGAGGGAGGAAGGCTCTTGGGTCGTAAACCTCTTTTCTATGGGAATAAGAAAGTGAAGGTACCATAGGAATCAGCATCGGCTAACTCCGTGCCAGCAGCCGCGGTAATACGGAGGATGCAAGCGTTATCCGGAATGATTGGGCGTAAAGAGTCCGTAGGTGGTTATTCAAGTCGATTGTTAAAGAGCGGGGCTTAACCCCGTAGAAGCAGTGGAAACTGAATAACTAGAGAGAGGTAGGGGTAGAGGGAATTCCCGGTGTAGCGGTGAAATGCGTAGAGATCGGGAAGAACACCAGTGGCGAAAGCGCTCTACTGGACCTCATCTGACACTGAGG…
OTU_267	k__Bacteria	p__Proteobacteria	c__Alphaproteobacteria	o__Sphingomonadales	f__Sphingomonadaceae	g__	s__	8	21	10	16	11	18	4	1	35	3	3	5	5	7	0	4	14	11	9	0	5	14	10	6	0	0	0	0	0	2	0	0	0	0	0	CCTACGGGAGGCTGCAGTGGGGAATATTGGACAATGGGCGAAAGCCTGATCCAGCAATGCCGCGTGAGTGAAGAAGGCCTTCGGGTTGTAAAGCTCTTTTACCCGGGAAGATAATGACTGTACCGGGAGAATAAGCCCCGGCTAACTCCGTGCCAGCAGCCGCGGTAATACGGAGGGGGCTAGCGTTGTTCGGAATTACTGGGCGTAAAGCGCACGTAGGCGGCTTTACAAGTCAGGGGTGAAAGCCCGCGGCTCAACCGCGGAATTGCCCTTGAGACTGTATCGCTTGAACACGGGAGAGGTGAGTGGAATTCCGAGTGTAGAGGTGAAATTCGTAGATATTCGGAAGAACACCAGTGGCGAAGGCGGCTCACTGGACCGTAGTTGACGCTGAGGTGC…
OTU_268	k__Bacteria	p__Bacteroidetes	c__[Saprospirae]	o__[Saprospirales]	f__Chitinophagaceae	g__Segetibacter	s__	4	8	0	3	10	3	30	9	56	24	9	23	10	25	23	19	1	37	32	35	52	18	28	13	14	6	21	8	34	9	75	15	22	0	0	CCTACGGGAGGCAGCAGTAAGGAATATTGGTCAATGGACGCAAGTCTGAACCAGCCATGCCGCGTGAAGGATGAAGGTCCTCTGGATTGTAAACTTCTTTTATATGGGAAGAAATGCATTCTTTATAGAGTGTTTGACGGTACCATAGGAATAAGCACCGGCTAACTCCGTGCCAGCAGCCGCGGTAATACGGAGGGTGCAAGCGTTATCCGGATTCACTGGGTTTAAAGGGTGCGTAGGTGGGTCTGTAAGTCAGTGGTGAAATCTCCGTGCTTAACACGGAAACTGCCATTGATACTATAGATCTTGAATATTCTGGAGGTTAGCGGAATATGTCATGTAGCGGTGAAATGCTTAGATATGACATAGAACACCAATTGCGAAGGCAGCTAACTACAG…
OTU_269	k__Bacteria	p__Planctomycetes	c__Phycisphaerae	o__WD2101	f__	g__	s__	14	14	4	16	12	10	2	14	16	20	25	29	11	8	8	29	15	73	24	18	28	20	6	28	2	0	0	52	0	6	0	2	0	0	0	CCTACGGGGGGCTGCAGTAACGAATCTTCCGCAATGCACGAAAGTGTGACGGAGCGACGCCGCGTGTGGGACGAAGCCCTTCGGGGTGTAAACCACTGTCAGGGGCTACCAAGAACTGAGGAGCCCCAGAGGAAGGCACGGCTAACTCTGTGCCAGCAGCCGCGGTAAGACAGAGGTGCCAAGCGTTAGGCGGAATCACTGGGCTTAAAGCGTGTGTAGGCGGACGTTTAAGTACCTTGTGAAATCCCACGGCTCAACCGTGGAACTGCTGGGTATACTGGGCGTCTTGAGCCACTTAGGGGTCGTCGGAACAAACGGTGGAGCGGTGAAATGCGTAGATATCGTTTGGAACGCCAATGGTGAAAACAGACGACTGGGAGTGTGCTGACGCTGAGACAC…
OTU_270	k__Bacteria	p__Actinobacteria	c__Actinobacteria	o__Actinomycetales				1	0	4	0	1	0	0	0	0	0	0	0	0	0	0	0	0	0	0	0	0	0	0	0	8	6	9	364	15	60	6	7	2	0	7	CCTACGGGAGGCAGCAGTGGGGAATATTGCGCAATGGGCGAAAGCCTGACGCAGCGACGCCGCGTGAGGGATGACGGCCTTCGGGTTGTAAACCTCTTTCAGCTCCGACGAAGCCTTCGGGTGACGGTAGGAGCAGAAGAAGCACCGGCCAACTACGTGCCAGCAGCCGCGGTAATACGTAGGGTGCAAGCGTTGTCCGGAATTATTGGGCGTAAAGAGCTCGTAGGCGGTTTGTCGCGTCGGCTGTGAAAACTCGGGGCTCAACCCCGAGCCTGCAGTCGATACGGGCAGACTAGAGTTCGGCAGGGGAGACTGGAATTCCTGGTGTAGCGGTGAAATGCGCAGATATCAGGAGGAACACCGGTGGCGAAGGCGGGTCTCTGGGCCGATACTGACGCT…
OTU_271	k__Bacteria	p__Proteobacteria	c__Betaproteobacteria	o__Burkholderiales	f__Comamonadaceae	g__Ramlibacter	s__	85	71	28	112	80	60	4	8	202	16	23	11	44	19	25	34	8	18	38	28	29	17	22	10	0	3	2	0	0	0	0	0	0	0	0	CCTACGGGAGGCTGCAGTGGGGAATTTTGGACAATGGGCGCAAGCCTGATCCAGCCATTCCGCGTGCAGGATGAAGGCCCTCGGGTTGTAAACTGCTTTTGTACGGAACGAAACGCGCTGAGTTAATACCTCGGCGTAATGACGGTACCGTAAGAATAAGCACCGGCTAACTACGTGCCAGCAGCCGCGGTAATACGTAGGGTGCGAGCGTTAATCGGAATTACTGGGCGTAAAGCGTGCGCAGGCGGTGATGTAAGACAGGTGTGAAATCCCCGGGCTTAACCTGGGAACTGCATTTGTGACTGCATTGCTGGAGTGCGGCAGAGGGGGATGGAATTCCGCGTGTAGCAGTGAAATGCGTAGATATGCGGAGGAACACCGATGGCGAAGGCAATCCCC…
OTU_272	k__Bacteria	p__Actinobacteria	c__Actinobacteria	o__Actinomycetales	f__Sporichthyaceae	g__	s__	12	14	1	34	27	9	5	1	1	17	1	4	16	7	12	2	6	10	6	9	3	8	6	12	112	39	102	120	211	70	162	96	143	0	0	CCTACGGGAGGCAGCAGTGGGGAATATTGCGCAATGGGCGAAAGCCTGACGCAGCGACGCCGCGTGAGGGATGAAGGCCTTCGGGTTGTAAACCTCTTTCAGCAGGGACGAATTCAGACGGTACCTGCAGAAGAAGCACCGGCCAACTACGTGCCAGCAGCCGCGGTAATACGTAGGGTGCAAGCGTTGTCCGGAATTATTGGGCGTAAAGAGCTCGTAGGCGGTCTGTCGCGTCGGCTGTGAAAACTTGGGGCTCAACCCCAAGCCTGCAGTCGATACGGGCAGACTAGAGTGCGGTAGGGGAGACTGGAATTCCTGGTGTAGCGGTGAAATGCGCAGATATCAGGAGGAACACCGGTGGCGAAGGCGGGTCTCTGGGCCGTAACTGACGCTGAGGAG…
OTU_273	k__Bacteria	p__Bacteroidetes	c__[Saprospirae]	o__[Saprospirales]	f__Chitinophagaceae	g__Flavisolibacter	s__	73	74	54	94	19	182	0	1	23	11	20	20	0	15	22	27	7	30	19	14	20	5	11	2	0	0	2	0	0	3	0	0	0	0	0	CCTACGGGTGGCAGCAGTAAGGAATATTGGTCAATGGACGCAAGTCTGAACCAGCCATGCCGCGTGAAGGATGAAGGTCCTCTGGATTGTAAACTTCTTTTATATGGGACGAAACCCTCTCATTCCTGAGAGATTGACGGTACCATAGGAATAAGCACCGGCTAACTCCGTGCCAGCAGCCGCGGTAATACGGAGGGTGCAAGCGTTATCCGGATTCACTGGGTTTAAAGGGTGCGTAGGAGGACAGGTAAGTCAGTGGTGAAATCTTCGAGCTTAACTCGGAAACTGCCGTTGATACTCTCTGTCTTGAATACCGTGGAGGTGAGCGGAATATGTCATGTAGCGGTGAAATGCTTAGATATGACATAGAACACCAATTGCGAAGGCAGCTCGCTACAC…
OTU_274	k__Bacteria	p__Proteobacteria	c__Betaproteobacteria	o__Burkholderiales	f__Comamonadaceae	g__Methylibium	s__	6	7	14	17	14	10	22	14	20	20	26	17	9	16	30	22	14	26	52	63	45	22	19	33	0	1	0	7	0	0	0	0	2	0	2	CCTACGGGAGGCAGCAGTGGGGAATTTTGGACAATGGGCGCAAGCCTGATCCAGCCATGCCGCGTGCGGGAAGAAGGCCTTCGGGTTGTAAACCGCTTTTGTCGGGGAAGAAAAGCGCTAGGCTAATATCTTGGCGTGCTGACGGTACCCGAAGAATAAGCACCGGCTAACTACGTGCCAGCAGCCGCGGTAATACGTAGGGTGCAAGCGTTAATCGGAATTACTGGGCGTAAAGCGTGCGCAGGCGGCTTTGCAAGACAGATGTGAAATCCCCGGGCTTAACCTGGGAACTGCATTTGTGACTGCATGGCTGGAGTGCGGCAGAGGGGGATGGAATTCCGCGTGTAGCAGTGAAATGCGTAGATATGCGGAGGAACACCGATGGCGAAGGCAATCCCC…
OTU_275	k__Bacteria	p__Bacteroidetes	c__Cytophagia	o__Cytophagales	f__Cytophagaceae	g__	s__	3	0	0	4	4	0	16	31	9	2	4	7	2	4	7	23	0	32	51	8	24	3	40	16	0	0	0	0	0	0	0	0	0	0	0	CCTACGGGAGGCAGCAGTAGGGAATATTGGTCAATGGATGCAAGTCTGAACCAGCCATGCCGCGTGCAGGAAGAAGGCCTTCTGGGTTGTAAACTGCTTTTACTAGGGGATAAAACGACCTTGCGAGGTTAATTGAAGGTACCTGGTGAATAAGCCACGGCTAACTACGTGCCAGCAGCCGCGGTAATACGTAGGTGGCAAGCGTTGTCCGGATTTATTGGGTTTAAAGGGTGCGTAGGCGGCCCTGTAAGTCAGTGCTGAAATATCCCGGCTTAACCGGGAGGGTGGCATTGATACTGCAGGGCTTGAGTGAACTCGAAGTAGGCGGAATTGACGGTGTAGCGGTGAAATGCTTAGATATCGTCAAGAACACCGATAGTGAAGACAGCTTACTAGGTT…
OTU_276	k__Bacteria	p__Chloroflexi	c__TK10	o__AKYG885	f__	g__	s__	10	13	15	14	19	31	8	8	6	34	7	1	15	8	16	12	3	21	7	9	2	7	26	18	85	99	118	59	89	182	169	24	117	0	0	CCTACGGGGGGCAGCAGTTAGGAATTTTGGGCAATGGGGGCAACCCTGACCCAGCAACGCCGCGTGGGTGACGAAGGCCTTCGGGTCGTAAAGCCCTTTTCCCAGGGACGATGGTGACGGTACCTGGGGAATCAGCCCCGGCTAACTACGTGCCAGCAGCCGCGGTAATACGTAGGGGGCGAGCGTTGTCCGGATTCATTGGGCGTAAAGCGCTCGCAGGCGGTCGGCCGCGTCGCGCGTGAAGGCCCCCGGCTCAACCGGGGGTGGTCGCGCGATACGGGTCGGCTGGAGGTAGGTAGGGGGACGCGGAATTCCCGGTGTAGTGGTGGAATGCGTAGAGATCGGGAGGAACACCGGCGGCGAAGGCGGCGTCCTGGACCTGGCCTGACGCTCAGGAGC…
OTU_277	k__Bacteria	p__Bacteroidetes	c__Cytophagia	o__Cytophagales				0	0	0	0	0	2	12	6	18	10	11	4	37	26	20	12	13	21	40	21	25	15	19	44	0	0	0	0	0	0	0	0	0	0	0	CCTACGGGAGGCAGCAGTAGGGAATATTGGGCAATGGTCGGAAGACTGACCCAGCCATGCCGCGTGCAGGAAGAAGGCGTTATGCGTTGTAAACTGCTTTTTAAAGGGAAGAAAAAGGCCATGCGTGGCAAATTGACGGTACCTTTAGAATAAGGATCGGCTAACTCCGTGCCAGCAGCCGCGGTAATACGGAGGATCCAAGCGTTGTCCGGATTTATTGGGTTTAAAGGGTGCGTAGGCGGTTTTATAAGTCAGTGGTTAAAGACTCTCGCTCAACGAGAGGGATGCCATTGATACTGTAGAACTTGAGTACTGTAGAGGTAGGCGGAATTGGTAGTGTAGCGGTGAAATGCATAGATACTACCAGGAACACCGATTGCGAAGGCAGCTTACTGGAGA…
OTU_278	k__Bacteria	p__Proteobacteria	c__Alphaproteobacteria	o__Rhizobiales	f__Hyphomicrobiaceae	g__	s__	0	0	0	0	0	0	0	0	0	0	0	0	0	0	0	0	0	0	0	0	0	0	0	0	0	0	0	0	0	0	0	0	0	0	328	CCTACGGGAGGCAGCAGTGGGGAATATTGGACAATGGGCGCAAGCCTGATCCAGCCATGCCGCGTGGGTGAAGAAGGCCTTAGGGTTGTAAACCCCTTTCAGCGGGGAAGATAATGACGGTACCCGCAGAAGAAGTCCCGGCTAACTCCGTGCCAGCAGCCGCGGTAATACGGAGGGGACTAGCGTTGTTCGGAATTACTGGGCGTAAAGCGCACGTAGGCGGATTTGTAAGTCAGGGGTGAAATCCCGGGGCTCAACCTCGGAACTGCCTTTGATACTGCAAATCTCGAGTCCGGAAGAGGTGAGTGGAATTCCTAGTGTAGAGGTGAAATTCGTAGATATTAGGAAGAACACCAGTGGCGAAGGCGGCTCACTGGTCCGGTACTGACGCTGAGGTGC…
OTU_279	k__Bacteria	p__FBP	c__	o__	f__	g__	s__	0	2	2	3	2	4	1	9	1	11	3	11	0	2	1	5	1	9	6	34	8	19	3	10	8	4	3	0	0	1	3	0	0	0	0	CCTACGGGAGGCTGCAGTCGAGAATCTTGGGCAATGCACGAAAGTGTGACCCAGCGACGCCGCGTGAAGGATGAAGGTCCTCTGGATTGTAAACTTCTTTTATGAGGAAAGAACGAGGGGCAACCCTTTTGACGGTACCTCATGAATAAGCCACGGCTAACTACGTGCCAGCAGCCGCGGTAATACGTAGGTGGCAAGCGTTGTCCGGATTTACTGGGCGTAAAGCGTATGCAGGCGGACGCTTAAGTAGGAAGTGAAAGGTTGCAGCTCAACTGCAACACTGCTCCCTATACTGGGTGTCTTGAGTGGCGGAGAGGGAGATGGAACGACACGTGTAGCGGTGAAATGCGTTGATATGTGTCGGAACACCAATGGCGAAAGCAATCTCCTGGACGCAAA…
OTU_280	k__Bacteria	p__Bacteroidetes	c__[Saprospirae]	o__[Saprospirales]	f__Chitinophagaceae	g__Segetibacter	s__	0	0	0	6	4	1	28	59	18	19	16	6	7	7	13	18	0	18	46	72	35	43	34	24	7	11	6	1	4	1	7	8	4	0	0	CCTACGGGAGGCAGCAGTAAGGAATATTGGTCAATGGAGGCAACTCTGAACCAGCCATGCCGCGTGAAGGATGAAGGTCCTCTGGATTGTAAACTTCTTTTATCTGGGACGAAACCCTTGTTTTTTAATGAGATTGACGGTACCAGAGGAATAAGCACCGGCTAACTCCGTGCCAGCAGCCGCGGTAATACGGAGGGTGCAAGCGTTATCCGGATTCACTGGGTTTAAAGGGTGCGTAGGTGGGAATGTAAGTCAGTGGTGAAATCTCTGAGCTTAACTCAGAAACTGCCATTGATACTATGTTTCTTGAATTTTCTGGAGGTCAGCGGAATATGTCATGTAGCGGTGAAATGCTTAGATATGACATAGAACACCAATTGCGAAGGCAGCTGGCTACAG…
OTU_281	k__Bacteria	p__Actinobacteria	c__Actinobacteria	o__Actinomycetales	f__Nocardioidaceae	g__	s__	4	2	0	4	4	6	9	13	4	22	6	14	15	8	23	0	6	6	4	14	7	3	13	24	83	42	92	160	36	159	117	42	101	0	0	CCTACGGGAGGCAGCAGTGGGGAATATTGGACAATGGGCGAAAGCCTGATCCAGCAACGCCGCGTGAGGGATGACGGCCTTCGGGTTGTAAACCTCTTTCACCCATGACGAAGCGAAAGTGACGGTAGTGGGAGAAGAAGCACCGGCCAACTACGTGCCAGCAGCCGCGGTAATACGTAGGGTGCAAGCGTTGTCCGGAATTATTGGGCGTAAAGGGCTCGTAGGCGGTTTGTCACGTCGGGAGTGAAAACTCAGGGCTTAACCCTGAGCGTGCTTCCGATACGGGCAGACTAGAGGTAGGTAGGGGAGAATGGAATTCCTGGTGTAGCGGTGGAATGCGCAGATATCAGGAGGAACACCAGTGGCGAAGGCGGTTCTCTGGGCCTTACCTGACGCTGA…
OTU_282	k__Bacteria	p__[Thermi]	c__Deinococci	o__Deinococcales	f__Deinococcaceae	g__Deinococcus	s__	0	0	0	0	0	0	4	0	0	2	0	0	8	2	0	0	0	1	0	5	3	3	6	1	16	28	24	10	7	52	133	21	125	0	0	CCTACGGGAGGCAGCAGTTAGGAATCTTCCACAATGGGGGCAACCCTGATGGAGCGACGCCGCGTGAGGGATGAAGGTTTTCGGATCGTAAACCTCTGAATCTGGGACGAAAGGGCCTTCGGGCAGATGACGGTACCAGAGTAATAGCACCGGCTAACTCCGTGCCAGCAGCCGCGGTAATACGGAGGGTGCAAGCGTTACCCGGAATCACTGGGCGTAAAGGGCGTGTAGGCGGGATGTTAAGTCTGGTTTTAAAGACCGAGGCTCAACCTCGGGCATGGACTGGATACTGGCACTCTAGACCTCTGGAGAGAGAACTGGAATTCCTGGTGTAGCGGTGGAATGCGTAGATACCAGGAGGAACACCGATGGCGAAGGCAAGTTCTTGGACAGAAGGTG…
OTU_283	k__Bacteria	p__Proteobacteria	c__Betaproteobacteria	o__Burkholderiales	f__	g__	s__	37	25	13	57	57	66	5	14	19	14	15	13	12	14	19	24	3	33	23	32	30	35	1	12	0	0	0	0	3	3	1	4	0	0	0	CCTACGGGAGGCAGCAGTGGGGAATTTTGGACAATGGGCGCAAGCCTGATCCAGCAATGCCGCGTGTGTGAAGAAGGCCTTCGGGTTGTAAAGCACTTTTATCGGGGAAGAAATTCTGCGGGCTAATACCCTGCGGCGATGACGGTACCCGAGGAATAAGCACCGGCTAACTACGTGCCAGCAGCCGCGGTAATACGTAGGGTGCAAGCGTTAATCGGAATTACTGGGCGTAAAGCGTGCGCAGGCGGTTTCGTAAGACCGATGTGAAAGCCCCGGGCTTAACCTGGGAACTGCATTGGTGACTGCGAGGCTAGAGTGTGTCAGAGGGAGGTGGAATTCCGCGTGTAGCAGTGAAATGCGTAGAGATGCGGAGGAACACCGATGGCGAAGGCAGCCTCC…
OTU_284	k__Bacteria	p__Gemmatimonadetes	c__Gemmatimonadetes	o__	f__	g__	s__	0	0	0	0	0	0	0	0	0	0	0	0	0	0	0	0	0	0	0	0	0	0	0	0	18	8	8	11	9	44	70	1	60	0	0	CCTACGGGAGGCAGCAGTGGGGAATCTTGCGCAATGGTCGAGAGACTGACGCAGCGACGCCGCGTGTGGGAGGACGCCCTTCGGGGTGTAAACCACTGTTGCCCGGGACGAACCGGCTCTTTAGAGAGCCCTGACGGTACCGGGTGAGGAAGCACCGGCTAACTCCGTGCCAGCAGCCGCGGTAATACGGAGGGTGCGAGCGTTGTCCGGAATCACTGGGCGTAAAGGGCGCGTAGGCGGCCGGTCAAGCGTGCGGTGAAAGCCCGGGGCTCAACCCCGGGTCGGCCGTGCGAACTGGCGGGCTGGAGCACTGTAGGGGCAGGCGGAATTCCGGGTGTAGCGGTGGAATGCGTAGAGATCCGGAAGAACACCGGTGGCGAAGGCGGCCTGCTGGGCAGT…
OTU_285	k__Bacteria	p__Acidobacteria	c__[Chloracidobacteria]	o__RB41	f__	g__	s__	0	0	0	3	0	0	5	4	8	5	3	9	0	0	0	0	0	3	0	2	0	0	0	0	24	4	49	6	92	2	0	0	0	0	0	CCTACGGGAGGCAGCAGTCGGGAATTTTGGGCAATGGGGGCAACCCTGACCCAGCAACGCCGCGTGAAGGAAGAAGTCCTTCGGGATGTAAACTTCGGAAATATAGGAAGAAACAAATGACGGTACTATATCTAAGCCCCGGCTAACTCCGTGCCAGCAGCCGCGGTAATACGGAGGGGGCAAGCGTTGTTCGGATTTACTGGGCGTAAAGGGCGCGTAGGCGGTCGATCAAGTCACTTGTGAAATCTCTGAGCTTAACTCAGAGCGGCCAAGTGATACTGATCAACTAGAGTGCAGAAGGGGCAACTGGAATTCTTGGTGTAGCGGTGAAATGCGTAGATATCAAGAGGAACACCTGAGGCGAAGGCGGGTTGCTGGGCTGACACTGACGCTGAGGCG…
OTU_286	k__Bacteria	p__Proteobacteria	c__Alphaproteobacteria	o__Sphingomonadales	f__Sphingomonadaceae	g__Sphingomonas	s__	4	7	0	11	15	2	13	10	31	5	20	11	2	10	13	31	5	26	33	22	28	25	9	9	0	0	0	0	0	0	0	0	0	0	6	CCTACGGGAGGCAGCAGTGGGGAATATTGGACAATGGGCGAAAGCCTGATCCAGCAATGCCGCGTGAGTGATGAAGGCCTTAGGGTTGTAAAGCTCTTTTACCCGGGATGATAATGACAGTACCGGGAGAATAAGCCCCGGCTAACTCCGTGCCAGCAGCCGCGGTAATACGGAGGGGGCTAGCGTTGTTCGGAATTACTGGGCGTAAAGCGCGCGTAGGCGGTTCTTCAAGTCAGAGGTGAAAGCCCGGTGCTCAACATCGGAATTGCCTTTGAAACTAGGGAACTTGAATCCAGGAGAGGTGAGTGGAATTCCGAGTGTAGAGGTGAAATTCGTAGATATTCGGAAGAACACCAGTGGCGAAGGCGGCTCACTGGACTGGTATTGACGCTGAGGTGC…
OTU_287	k__Bacteria	p__Planctomycetes	c__Phycisphaerae	o__WD2101	f__	g__	s__	1	0	0	2	0	0	27	12	4	2	13	7	0	0	3	6	0	12	18	8	30	2	2	4	0	0	0	0	0	0	0	0	0	0	0	CCTACGGGGGGCTGCAGTAACGAATCTTCCGCAATGCACGAAAGTGTGACGGAGCGACGCCGCGTGTGGGACGAAGTCCTTCGGGATGTAAACCACTGTCAGGGGTAAGAAAGTTCTGATCTACCCCAGAGGAAGGCACGGCTAACTCTGTGCCAGCAGCCGCGGTAAGACAGAGGTGCCGAGCGTTAGGCGGAATCACTGGGCTTAAAGCGTGTGTAGGCGGATCGTTAAGTACCTTGTGAAATCCCACAGCTCAACTGTGGAACTGCTGGGTATACTGGCGATCTTGAGCGGTCTAGGGGCGAGCGGAACAGATGGTGGAGCGGTGAAATGCGTAGATATCATCTGGAACGCCAAAGGTGAAAACAGCTCGCTGGGGACCTGCTGACGCTGAGACAC…
OTU_288	k__Bacteria	p__Actinobacteria	c__Actinobacteria	o__Actinomycetales	f__Propionibacteriaceae	g__	s__	0	0	0	0	1	1	1	1	0	2	0	0	0	0	0	2	0	2	3	1	0	0	6	0	80	55	104	30	119	35	71	45	50	0	0	CCTACGGGAGGCAGCAGTGGGGAATATTGCACAATGGGCGAAAGCCTGATGCAGCAACGCCGCGTGCGGGATGACGGCCTTCGGGTTGTAAACCGCTTTCAGTAGGGACGAAGCGTGAGTGACGGTACCTACAGAAGAAGCACCGGCCAACTACGTGCCAGCAGCCGCGGTGATACGTAGGGTGCGAGCGTTGTCCGGAATTATTGGGCGTAAAGGGATTGTAGGCGGTTCGTCACGTCGAAAGTGAAAACTCAGGGCTTAACCCTGAGCCTGCTTTCGATACGGGCGAACTAGAGGTATGCAGGGGAGAATGGAATTCCTGGTGGAGCGGTGGAATGCGCAGATATCAGGAGGAACACCAGTGGCGAAGGCGGTTCTCTGGGCATTACCTGACGCTGA…
OTU_289	k__Bacteria	p__Bacteroidetes	c__Sphingobacteriia	o__Sphingobacteriales	f__	g__	s__	0	0	0	0	0	0	5	18	37	23	17	9	21	29	22	33	37	71	53	0	36	10	34	6	0	0	0	0	0	0	0	0	0	0	0	CCTACGGGGGGCAGCAGTAAGGAATATTGGTCAATGGAGGCAACTCTGAACCAGCCATGCCGCGTGCAGGAAGACGGCCCTATGGGTTGTAAACTGCTTTTGAATGGGAGAAAACCCCTTTACGTGTAGAGGGTTGATAGTACCATTAGAATAAGCATCGGCTAACTTCGTGCCAGCAGCCGCGGTAAGACGAAGGATGCAAGCGTTATCCGGATTCATTGGGTTTAAAGGGTGCGTAGGCGGACTTGTAAGTCAGTGGTGAAATCTCTCAGCTTAACTGAGAAACTGCCATTGATACTGCAGGTCTAGAGTATAGATGACGTTGGCGGAATATGACATGTAGTGGTGAAATACTTAGATATGTCATAGAACACCGATTGCGAAGGCAGCTAACGAAAC…
OTU_290	k__Bacteria	p__Proteobacteria	c__Alphaproteobacteria	o__Rhodospirillales	f__Rhodospirillaceae	g__	s__	5	10	4	26	6	10	0	3	1	0	0	2	2	0	0	0	2	4	1	5	0	0	0	0	21	34	12	33	12	66	24	13	64	0	0	CCTACGGGAGGCAGCAGTGGGGAATATTGGACAATGGGGGCAACCCTGATCCAGCCATGCCGCGTGAGTGATGAAGGCCTTCGGGTTGTAAAGCTCTTTCGCACGCGACGATGATGACGGTAGCGTGAGAAGAAGCCCCGGCTAACTTCGTGCCAGCAGCCGCGGTAATACGAAGGGGGCGAGCGTTGTTCGGAATTACTGGGCGTAAAGGGCGCGTAGGCGGCGCACCAAGTCAGGCGTGAAAGCCCTGGGCTTAACCCAGGAATTGCGTTTGAGACTGGTGTGCTGGAGTGCAGGAGAGGTCGGCGGAATTCCCAGTGTAGAGGTGAAATTCGTAGAGATTGGGAAGAACACCGGTGGCGTAGGCGGCCGACTGGACTGTAACTGACGCTGAGGCGC…
OTU_291	k__Bacteria	p__Gemmatimonadetes	c__Gemmatimonadetes	o__Gemmatimonadales	f__	g__	s__	3	1	2	0	4	0	9	8	14	5	6	4	8	1	9	7	3	10	3	7	3	9	6	12	22	8	22	25	63	20	316	18	125	0	0	CCTACGGGAGGCAGCAGTGGGGAATCTTGCGCAATGGGCGAAAGCCTGACGCAGCGACGCCGCGTGGAGGATGAGGCCCTTCGGGGTGTAAACTCCTGTTGCCCGGGACGAACGCCGTGTTGTGACACGGGTGACGGTACCGGGTGAGGAAGCACCGGCTAACTCTGTGCCAGCAGCCGCGGTAATACAGAGGGTGCGAGCGTTGTCCGGAATTACTGGGCGTAAAGGGCGCGTAGGCGGTCCGTCACGCGTGCCGTGAAAGCCCGGGGCTCAACCCCGGGTCGGCGGTGCGAACGGGGGGACTGGAGCACACCAGAGGCAGGCGGAATTCCGGGTGTAGCGGTGGAATGCGTAGAGATCCGGAAGAACACCGGTGGCGAAGGCGGCCTGCTGGGGTGT…
OTU_292	k__Bacteria	p__Bacteroidetes	c__[Saprospirae]	o__[Saprospirales]	f__Chitinophagaceae	g__Segetibacter	s__	11	0	2	7	4	5	11	18	17	11	10	7	10	23	11	21	14	32	45	13	47	31	6	33	44	31	32	10	43	20	166	10	53	0	0	CCTACGGGAGGCAGCAGTAAGGGATATTGGTCAATGGACGAAAGTCTGAACCAGCCATGCCGCGTGAAGGATGAAGGTCCTCTGGATTGTAAACTTCTTTTATCTGGGACGAAACACTTATATTCTTATAAGCTTGACGGTACCAGAGGAATAAGCACCGGCTAACTCCGTGCCAGCAGCCGCGGTAATACGGAGGGTGCAAGCGTTATCCGGATTCACTGGGTTTAAAGGGTGCGTAGGTGGGTCTGTAAGTCAGTGGTGAAATCTCCGGGCTTAACCCGGAAACTGCCATTGATACTATAGATCTTGAATTTTCTGGAGGTAAGCGGAATATGTCATGTAGCGGTGAAATGCTTAGATATGACATAGAACACCAATTGCGAAGGCAGCTTACTACAG…
OTU_293	k__Bacteria	p__Planctomycetes	c__Planctomycetia	o__Gemmatales	f__Isosphaeraceae	g__	s__	1	2	2	6	10	10	76	101	50	42	29	0	9	39	17	37	32	65	58	91	39	43	39	52	23	37	38	8	25	19	9	1	5	0	0	CCTACGGGAGGCTGCAGTCGAGAATCTTCGGCAATGGGCGCAAGCCTGACCGAGCGACGCCGCGTGGAGGACGAAGGCCTTCGGGTTGTAAACTCCTGTCGAGGGGGAGGAAGGCATCGCGAGATGCTTGACCGATCCCTGGAGGAAGCACGGGCTAAGTTCGTGCCAGCAGCCGCGGTAAGACGAACCGTGCGAACGTTATTCGGAATCACTGGGCTTAAAGCGCGTGTAGGCGGGCCGGCACGTCCGTCGCTGAAAGCCCCCGGCTCAACCGGGGAAGTGGCGTGGATACGGCCGGCCTGGAGGGGGGTAGGGGGACCTGGAACTTCCGGTGGAGCGGTGAAATGCGTTGAGATCGGAAGGAACGCCCGTGGCGAAAGCGAGGTCCTGGACCCTTTC…
OTU_294	k__Bacteria	p__Gemmatimonadetes	c__Gemm-3	o__	f__	g__	s__	0	0	0	0	0	0	0	0	0	0	0	0	0	0	0	0	0	0	0	0	0	0	0	0	21	16	56	2	31	5	11	9	5	0	0	CCTACGGGAGGCAGCAGTGGGGAATCTTGCGCAATGGGCGAAAGCCTGACGCAGCGACGCCGCGTGCGGGAGGAAGCCCTTCGGGGTGTAAACCGCTGTCACCGGGGAAGAACGGCCCAGGGAGGAAATGCCTGTGGGAGTGACGGTACCCGGGGAGGAAGCACCGGCTAACTCTGTGCCAGCAGCCGCGGTAATACAGAGGGTGCGAGCGTTGTTCGGAATTACTGGGCGTAAAGCGCGCGCAGGCGGCTCTTTAAGTCTCACCGTTCAAGCCCGGGGCTCAACCCCGGATCGCGGGGGATACTGGGGAGCTAGGGACGTGTAGGGGCGAGCGGAATTCCGGGTGTAGCGGTGGAATGCGTAGAGATCCGGAAGAACACCGGGGGCGAAGGCGGCTCG…
OTU_295	k__Bacteria	p__Bacteroidetes	c__[Saprospirae]	o__[Saprospirales]	f__Chitinophagaceae	g__Segetibacter	s__	0	0	0	0	0	0	0	0	0	0	0	0	0	0	0	0	0	0	0	0	0	0	0	0	53	13	37	128	62	38	18	91	10	0	0	CCTACGGGGGGCAGCAGTAAGGAATATTGGTCAATGGAGGCAACTCTGAACCAGCCATGCCGCGTGAAGGATGAAGGCCCTCTGGGTTGTAAACTTCTTTTATGTGGGAAGAAATGCATTCTTTATAGAGTGTTTGACGGTACCATAGGAATAAGCACCGGCTAACTCCGTGCCAGCAGCCGCGGTAATACGGAGGGTGCAAGCGTTATCCGGATTCACTGGGTTTAAAGGGTGCGTAGGTGGGAATGTAAGTCAGTGGTGAAATCTTTGAGCTTAACTCAGAAACTGCCATTGATACTATGTTTCTTGAATTTTCCGGAGGTTAGCGGAATATGTCATGTAGCGGTGAAATGCTTAGATATGACATAGAACACCAATTGCGAAGGCAGCTAACTACAG…
OTU_296	k__Bacteria	p__Gemmatimonadetes	c__Gemm-3	o__	f__	g__	s__	16	10	65	35	23	18	4	0	7	1	1	0	40	23	27	7	17	4	456	60	8	0	4	5	0	0	0	0	0	1	0	0	0	1	0	CCTACGGGAGGCAGCAGTGGGGAATCTTGCGCAATGGGCGAAAGCCTGACGCAGCGACGCCGCGTGGGGGAGGAAGCTTTTCGGAGTGTAAACCTCTGTCAGGGGGGAAGAATGGGCCGGGGAGGAAATGCCTCGGTTTTGACGGTACCTCCAAAGGAAGCACCGGCTAACTCTGTGCCAGCAGCCGCGGTAATACAGAGGGTGCGAGCGTTGTTCGGAATTACTGGGCGTAAAGCGCGCGCAGGCGGCCTTTTAAGTCTACCCGTGAAATGCCGGAGCTCAACTCCGTGCACGCCGGGGGATACTGGGAGGCTGGAGACATGTAGAGGCAAGCGGAATTCCGGGTGTAGCGGTGGAATGCGTAGATATCCGGAAGAACACCTGAGGCGAAGGCGGCTT…
OTU_297	k__Bacteria	p__Bacteroidetes	c__[Saprospirae]	o__[Saprospirales]	f__Chitinophagaceae	g__	s__	6	0	0	0	0	2	11	24	19	5	6	4	4	11	18	12	5	10	45	10	45	37	17	12	0	0	0	0	0	0	0	0	0	0	0	CCTACGGGAGGCAGCAGTGAGGAATATTGGTCAATGGACGCAAGTCTGAACCAGCCATGCCGCGTGAAGGATGAAGGCGTTCTGCGTTGTAAACTTCTTTTATTGGGGAAGAAACCTGAATATTCTTATTCAGCCGACGGTACCCAAGGAATAAGCACCGGCTAACTCCGTGCCAGCAGCCGCGGTAATACGGAGGGTGCAAGCGTTATCCGGATTTACTGGGTTTAAAGGGTGTGTAGGCGGACTTTTAAGTCAGCGGTGAAATCTCCGGGCTCAACCCGGAAACTGCCATTGATACTATTGGTCTTGAATATTGTTGAGGTGGGCGGAACGGGTCATGTAGCGGTGAAATGCATAGATATGACCCGGAACACCGATTGCGAAGGCAGCCCACTAAGC…
OTU_298	k__Bacteria	p__FBP	c__	o__	f__	g__	s__	0	0	0	0	0	0	0	0	0	0	0	0	0	0	0	0	0	0	0	0	0	0	0	0	6	3	2	128	16	16	17	19	11	0	0	CCTACGGGAGGCTGCAGTCGAGAATCTTGGGCAATGCACGAAAGTGTGACCCAGCGACGCCGCGTGAAGGATGAAGGCCCTCTGGGTTGTAAACTTCTTTTATGGGGGAAGAACGAAGGTTAACACCTTCTTGACGGTACCCCATGAATAAGCCACGGCTAACTACGTGCCAGCAGCCGCGGTAATACGTAGGTGGCAAGCGTTGTCCGGATTTACTGGGCGTAAAGCGTGCGCAGGCGGACGGGTAAGTAGGAAGTGAAAGGTTGGAGCTCAACTCCAACACGGCTCCCTATACTGCCTGTCTTGAATGTCGGAGAGGAAGAGGGAACGACACGTGTAGCGGTGAAATGCGTTGAGATGTGTCGGAACACCAATGGCGAAAGCACTCTTCTGGACGAA…
OTU_299	k__Bacteria	p__Armatimonadetes	c__Armatimonadia	o__Armatimonadales	f__Armatimonadaceae	g__	s__	10	6	3	10	3	10	4	15	22	14	19	8	11	18	20	20	11	27	20	12	30	15	12	18	0	0	0	0	0	0	0	0	4	0	0	CCTACGGGGGGCAGCAATTAGGAATCTTGCGCAATGGGCGAAAGCCTGACGCAGCGACGCCGCGTGGAGGATGAAGGCCTTCGGGTCGTAAACTCCTTTTCTCGAGGAAGAAGGATGTGACGGTACTCGAGGAATAAGCCCCGGCTAACTACGTGCCAGCAGCCGCGGTAATACGTAGGGGGCGAGCGTTGTCCGAAGTTACTGGGCGTAAAGCGCGCGTAGGCGGTCCTTTAAGTCTGGTGTGAAAGGTTCAGGGCTCAACCCGAACAGTGCACTGGATACTGGGGGACTTGAGTGCGGGAGAGGGAAGCGGAATTCCTGGTGTAGCGGTGAAATGCGTAGATATCAGGAGGAACACCGATGGCGAAGGCAGCTTCCTGGCCTGCAACTGACGCTGAG…
OTU_300	k__Bacteria	p__Cyanobacteria	c__Oscillatoriophycideae	o__Chroococcales	f__Chroococcidiopsidaes	g__	s__	0	0	0	0	5	0	5	5	4	9	0	0	7	0	0	2	3	2	2	2	7	0	1	5	0	0	0	3	0	169	5	75	0	0	0	CCTACGGGAGGCAGCAGTGGGGAATTTTCCGCAATGGGCGAAAGCCTGACGGAGCAATACCGCGTGAGGGAGGAAGGCTCTTGGGTTGTAAACCTCTTTTCTCAGGGAAGAACAAAATGACGGTACCTGAGGAATAAGCATCGGCTAACTCCGTGCCAGCAGCCGCGGTAATACGGAGGATGCAAGCGTTATCCGGAATGATTGGGCGTAAAGCGTCCGCAGGTGGCTTTGCAAGTCTGCTGTCAAAGCTCAGGGCTTAACCCTGAATCGGCGGTGGAAACTGAAAGGCTAGAGTGCGGTAGGGGCAGAGGGAATTCCCAGTGTAGCGGTGAAATGCGTAGAGATTGGGAAGAACACCAGTGGCGAAAGCGCTCTGCTAGACCGCAACTGACACTCATG…
OTU_301	k__Bacteria	p__Acidobacteria	c__Acidobacteria-6	o__iii1-15	f__mb2424	g__	s__	11	21	35	36	13	57	0	0	10	0	0	4	0	5	0	4	2	22	0	2	0	2	2	0	0	0	0	0	0	0	0	0	0	0	0	CCTACGGGAGGCAGCAGTGGGGAATTGTTCACAATGGGCGCAAGCCTGATGACGCAACGCCGCGTGGGGGATGAAGGCCTTCGGGTCGTAAACCCCTGTCGAATGGGAAGAAAAGCCCGCGATTTAACAAAACGCGGGACTGACGGTACCGTTAAAGGAAGCCACGGCTAACTCTGTGCCAGCAGCCGCGGTAATACAGAGGTGGCAAGCGTTGTTCGGAATTACTGGGCGTAAAGGGCGCGTAGGCGGCCTTCTAAGTCAGACGTGAAATCCCCCGGCTTAACCTGGGAACTGCGTCTGATACTGGGAGGCTTGAGTATGGGAGAGGGATGTAGAATTCCAGGTGTAGCGGTGAAATGCGTAGATATCTGGAGGAATACCGGTGGCGAAGGCGGCATC…
OTU_302	k__Bacteria	p__Acidobacteria	c__Acidobacteria-6	o__iii1-15	f__mb2424	g__	s__	49	85	90	39	24	100	0	0	2	0	9	5	2	4	15	27	2	31	0	11	4	0	0	0	0	0	0	0	0	0	0	0	0	0	0	CCTACGGGAGGCAGCAGTGGGGAATTGTTCGCAATGGGCGCAAGCCTGACGACGCAACGCCGCGTGGAGGATGAAGGCCTTCGGGTCGTAAACTCCTGTTGATCGGGAAGAATGGGCTCCGGGGGAATATCCCGGAGCAGTGACGGTACCGATTGAGGAAGCCACGGCTAACTCTGTGCCAGCAGCCGCGGTAATACAGAGGTGGCAAGCGTTGTTCGGAATTACTGGGCGTAAAGGGCGCGTAGGTGGCCTTCTTAGTCAGACGTGAAATCCCCAGGCTTAACCTGGGAACTGCGTCTGATACTGGCAGGCTCGAGTTCGGGAGAGGAATGTGGAATTCCAGGTGTAGCGGTGAAATGCGTAGATATCTGGAGGAACACCGGTGGCGAAGGCGGCATT…
OTU_303	k__Bacteria	p__Bacteroidetes	c__Cytophagia	o__Cytophagales	f__	g__	s__	0	0	0	0	0	0	19	49	2	6	4	0	0	0	0	8	0	0	5	56	0	58	0	0	0	0	0	0	0	0	0	0	0	0	0	CCTACGGGGGGCAGCAGTAGGGAATATTGGGCAATGGAGGAGACTCTGACCCAGCCATGCCGCGTGCAGGAAGAAGGCCTTCTGGGTTGTAAACTGCTTTTAACTGGGAATAAACGATCCTTGCGAGGAGCATTGAATGTACCAGAGGAATAAGCACCGGCTAACTCCGTGCCAGCAGCCGCGGTAATACGGAGGGTGCAAGCGTTGTCCGGATTTATTGGGTTTAAAGGGTGCGTAGGCGGCCTGTTAAGTCAGTGTTAAAAGACAACAGCTCAACTGTTGGCCTGGCAATGATACTGATAGGCTTGAGTAAAGTTGAGGTAGGCGGAATTGATGGTGTAGCGGTGAAATGCATAGATATCATCAAGAACATCGATAGCGAAGGCAGCTTACTAAACT…
OTU_304	k__Bacteria	p__Bacteroidetes	c__Cytophagia	o__Cytophagales	f__Cytophagaceae	g__Adhaeribacter	s__	0	0	0	0	0	0	0	0	0	0	0	0	0	0	0	0	0	0	0	0	0	0	0	0	6	7	6	275	31	29	14	7	6	0	0	CCTACGGGGGGCAGCAGTAGGGAATATTGGGCAATGGAGGAAACTCTGACCCAGCCATGCCGCGTGCCGGATGAAGGCCTTCTGGGTTGTAAACGGCTTTTACCAGGGAAGAAAATACCTTTGCGAAGGGAACTGACGGTACCTGGTGAATAAGCACCGGCTAACTCCGTGCCAGCAGCCGCGGTAATACGGAGGGTGCAAGCGTTGTCCGGATTTATTGGGTTTAAAGGGTGCGTAGGCGGCTTGGTAAGTCCGTGGTGAAAGCCCACCGCTCAACGGTGGAACTGCCATGGATACTGCCAGGCTTGAGTACAGACGAGGTAGGCGGAATGGATCGTGTAGCGGTGAAATGCATAGATACGATCCAGAACACCGATTGCGTAGGCAGCTTACTAGGCT…
OTU_305	k__Bacteria	p__Planctomycetes	c__vadinHA49	o__DH61	f__	g__	s__	9	1	2	34	6	0	9	5	20	21	8	1	3	20	20	40	27	38	71	1	10	1	28	5	0	0	0	0	0	0	0	0	0	0	0	CCTACGGGAGGCTGCAGTCGCGAATCTTTCACAATGGGCGAAAGCCTGATGAAGCCACGCCGCGTGCGGGATGAAGGCCCTCTGGGTTGTAAACCGCTGTCAAGTGGGGGGAAACGCACGTCGAGAACATCGGCGTGTTTGACTGCCCGCTAAAGGAAGCCCCGGCAAAACATGTGCCAGCAGCCGCGGTAATACATGTGGGGCAAGCGTTGTTCGGAATTACTGGGCATAAAGGGTGCGTAGGCGGCTTGTTAAGTCAGGGGTGAAAGTTTTCGGCCCAACCGGAAAATTGCCTTTGATACTGGCGAGCTTGAGTGCGTGAGGGATGGGGGGAACGAGCAGTGTAGCGGTGAAATGCGTAGATATTGCTCGGAAGGCCAGAGCCGAAGGGGCCCCATT…
OTU_306	k__Bacteria	p__Planctomycetes	c__Phycisphaerae	o__WD2101	f__	g__	s__	7	2	0	12	16	10	59	125	49	26	41	32	22	25	23	34	5	38	94	100	174	51	49	59	0	0	0	0	0	1	0	0	0	0	0	CCTACGGGTGGCTGCAGTAACGAATCTTCCGCAATGCACGAAAGTGTGACGGAGCGACGCCGCGTGGGGGACGAAGTCCTTCGGGATGTAAACCCCTGTCAGGAGGTACCAAGTTCTGAGGACCTCCAGAGGAAGGCACGGCTAACTCTGTGCCAGCAGCCGCGGTAAGACAGAGGTGCCGAGCGTTAGGCGGAATCACTGGGCTTAAAGCGTGTGTAGGCGGACCCGTAAGTGTCTTGTGAAATCCCACCGCTCAACGGTGGAACGGCTGGGCATACTGCGGGTCTTGAGCGACCCAGGGGCGAGCGGAACAAGCGGTGGAGCGGTGAAATGCGTAGATATCGCTTGGAACGCCGGCGGTGAAAACGGCTCGCTGGGGGTCCTGCTGACGCTGAGACA…
OTU_307	k__Bacteria	p__Bacteroidetes	c__Cytophagia	o__Cytophagales	f__Cytophagaceae	g__Sporocytophaga	s__	4	4	0	0	5	0	8	13	4	0	3	6	8	8	13	16	7	8	33	14	12	2	12	6	0	0	0	0	0	0	0	1	0	0	0	CCTACGGGGGGCAGCAGTAGGGAATATTGGGCAATGGACGAAAGTCTGACCCAGCCATGCCGCGTGCAGGATGAAGGCTTTCTGAGTTGTAAACTGCTTTTGATCGGGAACAAAAGGCCCATGCGTGGGAAATTGAGTGTACCGATAGAATAAGCACCGGCTAACTCCGTGCCAGCAGCCGCGGTAATACGGAGGGTGCAAGCGTTGTCCGGATTTATTGGGTTTAAAGGGTGCGTAGGCGGCCTTATAAGTCAGTGGTGAAATACTTCGGCTCAACCGAAGAGGTGCCATTGATACTGTAGGGCTTGAGTACAGACGAGGTAGGCGGAATTTATGGTGTAGCGGTGAAATGCATAGATACCATAAAGAACACCGATTGCGAAGGCAGCTTACTTGGCT…
OTU_308	k__Bacteria	p__Bacteroidetes	c__Cytophagia	o__Cytophagales	f__Cytophagaceae	g__Rhodocytophaga	s__	5	1	2	7	0	8	0	3	0	0	0	1	0	0	2	3	0	1	0	0	1	0	0	0	10	21	8	0	0	0	6	104	4	0	0	CCTACGGGAGGCAGCAGTAGGGAATATTGGGCAATGCCCGCAAGGGTGACCCAGCCATGCCGCGTGCAGGAAGAAGGCCTTCTGGGTTGTAAACTGCTTTTGGAAGGGAACAAAAAGACACTGCGGTGTAAATTGAGTGTACCTTCAGAATAAGCACCGGCTAACTCCGTGCCAGCAGCCGCGGTAATACGGAGGGTGCAAGCGTTGTCCGGATTTATTGGGTTTAAAGGGTGCGTAGGCGGCTTATTAAGTCAGGGGTGAAAGACTATTGCTTAACAATGGCAGTGCCTTTGATACTGATAGGCTTGAGTACATTTGAGGCAGATGGAACGGGTGGTGTAGCGGTGAAATGCATAGATACCATCCAGAACACCGATTGCGAAGGCAGTCTGCTAAACT…
OTU_309	k__Bacteria	p__Bacteroidetes	c__Cytophagia	o__Cytophagales	f__Cytophagaceae	g__	s__	8	6	1	5	20	0	30	78	149	24	24	31	17	52	90	60	5	63	94	143	24	106	36	208	0	0	0	1	0	0	0	0	0	0	0	CCTACGGGAGGCAGCAGTAGGGAATATTGGGCAATGGCGGAAACGCTGACCCAGCCATGCCGCGTGCAGGAAGAAGGCGCTCAGCGTTGTAAACTGCTTTTGCCGGGGAAGAATGGCGAGTACGCGTACTCGACGCGACGGTACCTGGTGAATAAGCACCGGCTAACTCCGTGCCAGCAGCCGCGGTAATACGGAGGGTGCAAGCGTTGTCCGGATTTATTGGGTTTAAAGGGTGCGTAGGTGGCTTGTTAAGTCCGGGGTGAAAGGCAGTGGCTCAACCACTCGCAGGGCCCCGGATACTGGCAGGCTCGAGTGTAGGTGAGGCCGGTGGAACGGGTGGTGTAGCGGTGAAATGCATAGATACCATCCAGAACACCGATTGCGGAGGCAGCCGGCTAA…
OTU_310	k__Bacteria	p__Actinobacteria	c__Rubrobacteria	o__Rubrobacterales	f__Rubrobacteraceae	g__Rubrobacter	s__	10	10	1	5	6	8	1	6	17	9	0	12	7	3	3	6	0	8	2	5	1	3	1	2	24	10	12	51	38	97	126	11	62	0	0	CCTACGGGAGGCAGCAGTCGGGAATCTTGCGCAATGGGCGAAAGCCTGACGCAGCAACACCGTGTGAGTGATGAAGGCCTTCGGGTCGTAAAGCTCTGTTGTTGGGGACGAAGGGCGAGGGGTTAATAGCCCCGAGCTTGACGGTACCCTTCGAGGAAGCCCCGGCTAACTACGTGCCAGCAGCCGCGGTAATACGTAGGGGGCGAGCGTTGTCCGGAATTATTGGGCGTAAAGAGCGTGTAGGCGGTTCGGTAAGTCTGCTGTGAAAACCCAGGGCTCAACCCTGGGCGTGCAGTGGATACTGCCGAGCTAGAGGGTGGTAGAGGCGAGTGGAATTCCCAGTGTAGCGGTGAAATGCGCAGATATTGGGAGGAACACCAGTAGCGAAGGCGGCTCGCT…
OTU_311	k__Bacteria	p__Bacteroidetes	c__Cytophagia	o__Cytophagales	f__Cytophagaceae	g__Adhaeribacter	s__	0	0	0	0	0	1	24	41	30	10	2	13	19	14	13	72	9	15	19	23	117	23	2	18	0	0	0	0	0	0	0	0	0	0	0	CCTACGGGTGGCAGCAGTAGGGAATATTGGGCAATGGACGAAAGTCTGACCCAGCCATGCCGCGTGCAGGAAGAAGGCCTTCTGGGTTGTAAACTGCTTTTATCTGGGAAGAAAAAACTCTTGCGAGAGGAACTGACGGTACCAGATGAATAAGCACCGGCTAACTCCGTGCCAGCAGCCGCGGTAATACGGAGGGTGCAAGCGTTGTCCGGATTTATTGGGTTTAAAGGGTGCGTAGGCGGCCCGTTAAGTCAGTGGTGAAAGCCTCCAGCTCAACTGGAGAACTGCCATTGATACTGACGGGCTTGAGTACAGACGAGGTTGGCGGAATTGATTGTGTAGCGGTGAAATGCATAGATACAATCAAGAACACCGATTGCGTAGGCAGCTAACTAGGCT…
OTU_312	k__Bacteria	p__Actinobacteria	c__Acidimicrobiia	o__Acidimicrobiales	f__	g__	s__	11	7	2	2	8	10	30	29	14	29	20	3	23	23	33	19	17	35	16	29	17	12	15	32	30	11	11	66	12	59	25	9	8	0	0	CCTACGGGAGGCTGCAGTGGGGAATCTTGCGCAATGGGCGGAAGCCTGACGCAGCAACGCCGCGTGGGGGATGAAGGCTTTCGGGTTGTAAACCCCTTTCAGCAGGGACGATTCTGACGGTACCTGCAGAAGAAGGACCGGCCAACTACGTGCCAGCAGCCGCGGTAATACGTAGGGTCCGAGCGTTGTCCGGATTTATTGGGCGTAAAGAGCTCGTAGGTGGCTCCGTAAGTCGGGTGTGAAAACCCCAGGCTCAACCTGGGGACGCCACTTGATACTGCGGTAGCTTGAGTCTGGTAGGGGATCTCGGAATTCCTGGTGTAGCGGTGAAATGCGCAGATATCAGGAGGAACACCAGTGGCGAAGGCGGAGATCTGGGCCAGTACTGACACTGAGGAG…
OTU_313	k__Bacteria	p__Acidobacteria	c__[Chloracidobacteria]	o__RB41	f__	g__	s__	0	0	0	0	0	0	0	0	0	0	0	0	0	0	0	0	0	0	0	0	0	0	0	0	0	0	0	340	0	8	5	0	6	0	0	CCTACGGGAGGCTGCAGTCGGGAATTTTGGGCAATGGGCGCAAGCCTGACCCAGCAACGCCGCGTGGAGGATGAAGCATTTCGGTGTGTAAACTTCACAAGAACAGGAAGAATAAGCAAGTACAAATAATGCTTGCGATGACGGTACTGTTTGTAAGCTCCGGCTAACTCCGTGCCAGCAGCCGCGGTAATACGGGGGGAGCAAGCGTTGTTCGGATTTACTGGGCGTAAAGGGCGCGTAGGCGGCGCAACAAGTCACTTGTGAAATCTAAGGGCTCAACCCTTAGCGGTCAAGTGAAACTGTTGTGCTCGAGTGCAGAAGGGGCCATCGGAATTCTCGGTGTAGCGGTGAAATGCGTAGATATCGAGAGGAACACCAGCGGCGAAGGCGGATGGCTGG…
OTU_314	k__Bacteria	p__Actinobacteria	c__Thermoleophilia	o__Gaiellales	f__	g__	s__	0	0	0	2	0	0	3	6	9	9	1	0	0	0	0	1	0	2	2	2	3	0	0	1	16	15	10	6	4	14	12	8	1	0	0	CCTACGGGGTGACGGTACCCACAGAAGAAGCCCCGGCTAACTACGTGCCAGCAGCCGCGGTAATACGTAGGGGGCGAGCGTTGTCCGGAATCATTGGGCGTAAAGAGCGTGTAGGCGGCTTGGTAGGTCTCGTGTTAAATCTTGCGGCTCAACCGCAAACTGTCACGGGAAACCCCCTCGCTAGAGTCCGGAAGAGGAGAGCGGAATTCCTGGTGTAGCGGTGATATGCGCAGATATCAGGAGGAACACCCGTGGCGAAGGCGGCTCTCTGGGACGGTACTGACGCTGAGACGCGAAAGCGTGGGGAGCGAACAGGATTAGATACCCTGGTAGTC
OTU_315	k__Bacteria	p__Actinobacteria	c__Thermoleophilia	o__Solirubrobacterales	f__	g__	s__	0	0	0	0	0	0	0	0	0	0	0	0	0	0	0	0	0	0	0	0	0	0	0	0	65	37	50	27	29	23	22	19	16	0	0	CCTACGGGAGGCAGCAGTGGGGAATCTTGCGCAATGCGCGAAAGCGTGACGCAGCAACGCCGCGTGGGGGAAGAAGGCTCTCGGGTCGTAAACCTCTTTCAGTTGGGACGAAGCCTCGGTGGTGAATAGCCATACGAGGTGACGGTACCTTCACAAGAAGCCCCGGCTAACTACGTGCCAGCAGCCGCGGTAATACGTAGGGGGCAAGCGTTGTCCGGAATTATTGGGCGTAAAGAGCGCGTAGGCGGTCCGATAAGTCCGCTGTGAAAGTCAGGGGCTCAACCCCTGAATGCCGGTGGATACTGTCGGACTAGAGTCCGGAAGAGGCGAGTGGAATTCCTGGTGTAGCGGTGAAATGCGCAGATATCAGGAGGAACACCTATGGCGAAGGCAGCTCGC…
OTU_316	k__Bacteria	p__Bacteroidetes	c__Cytophagia	o__Cytophagales	f__	g__	s__	0	0	0	0	0	0	7	26	11	0	3	0	7	13	18	0	0	8	3	0	12	1	18	3	0	0	0	0	0	0	0	0	0	0	0	CCTACGGGAGGCAGCAGTAGGGAATATTGGGCAATGGGCGAGAGCCTGACCCAGCCATGCCGCGTGCAGGAAGAAGGCCTTCTGGGTTGTAAACTGCTTTTATCTGGGAAAAAACGACCCTTGCGAGGGGCATTGATTGTACCAGAGGAATAAGCACCGGCTAACTCCGTGCCAGCAGCCGCGGTAATACGGAGGGTGCAAGCGTTGTCCGGATTTATTGGGTTTAAAGGGTGCGTAGGCGGCTTTGTAAGTCAGTGTTTAAAGTCAACAGCTTAACTGTTGGAATGGCAATGATACTGCAAAGCTTGAGTAAAGTTGAGGTGGGCGGAATTGATGGTGTAGCGGTGAAATGCATAGATATCATCAAGAACACCGATTGCGAAGGCAGCTCACTAAGCT…
OTU_317	k__Bacteria	p__Proteobacteria	c__Alphaproteobacteria	o__Sphingomonadales	f__Erythrobacteraceae			45	23	56	55	40	22	7	8	21	0	10	9	3	28	24	18	15	37	31	14	24	24	12	8	0	0	0	4	0	7	0	0	0	0	91	CCTACGGGTGGCAGCAGTGGGGAATATTGGACAATGGGCGAAAGCCTGATCCAGCAATGCCGCGTGAGTGATGAAGGCCTTAGGGTTGTAAAGCTCTTTTACCCGGGATGATAATGACAGTACCGGGAGAATAAGCCCCGGCTAACTCCGTGCCAGCAGCCGCGGTAATACGGAGGGGGCTAGCGTTGTTCGGAAATACTGGGCGTAAAGCGCACGTAGGCGGCGCAGCAAGTCAGGGGTGAAATCCCGGAGCTCAACTCCGGAACTGCCTTTGAAACTGCAGTGCTAGAATCTTGGAGAGGCGAGTGGAATTCCGAGTGTAGAGGTGAAATTCGTAGATATTCGGAAGAACACCAGTGGCGAAGGCGACTCGCTGGACAAGTATTGACGCTGAGGTGC…
OTU_318	k__Bacteria	p__Chloroflexi	c__Chloroflexi	o__AKIW781	f__	g__	s__	10	4	1	13	11	4	2	2	18	6	13	9	24	6	13	14	5	6	11	9	36	12	11	2	0	0	0	0	0	0	0	0	0	0	0	CCTACGGGAGGCAGCAGCAAGGAATCTTCGGCAATGGGCGCAAGCCTGACCGAGCAACGCCGCGTGGAGGACGACGGCCTTCGGGTTGTAAACTCCTTTTTGGGGAGATGATACGGACAGTATCCTCAGAATAAGCCCCGGCTAACTCTGTGCCAGCAGCCGCGGTAATACAGAGGGGGCAAGCGTTGTCCGGACTTACTGGGCGTACAGCGCGCGCAGGCGGTTCCATATGTGCCTGGTGACATCGTGCCGCTCAACGGCACGCGGCCCGGGTAGACAGTGGAGCTGGAGGCAGGGAGAGGGATGTGGAATACCCGGTGGAGCGGTGAAATGCGTAGAGATCGGGTGGAACACCAGCGGCGAAGGCGGCATCCTGGCCCTGAACTGACGCTGAGGCGC…
OTU_319	k__Bacteria	p__Bacteroidetes	c__Cytophagia	o__Cytophagales	f__Cytophagaceae	g__Hymenobacter	s__	7	0	0	3	0	0	25	45	21	19	16	12	7	40	23	17	26	259	35	40	27	23	20	18	4	0	2	2	2	2	4	0	0	0	0	CCTACGGGGGGCAGCAGTAGGGAATATTGGGCAATGGCCGAGAGGCTGACCCAGCCATGCCGCGTGCAGGATGAAGGCTTTCTGAGTCGTAAACTGCTTTTGCCAGGGAAGAAAAAAGGGGATGCGTCCTCTACTGACGGTACCTGGTGAATAAGCACCGGCTAACTCCGTGCCAGCAGCCGCGGTAATACGGAGGGTGCAAGCGTTGTCCGGATTTATTGGGTTTAAAGGGTGCGTAGGCGGCCGATTAAGTCTGGGGTGAAAGCCCGTTGCTCAACAACGGAACTGCCCTGGAAACTGGTTGGCTTGAGTACAGACGAGGGTGGCGGAATGGATGGTGTAGCGGTGAAATGCATAGATACCATCCAGAACCCCGATTGCGAAGGCAGCTGCCTAGAC…
OTU_320	k__Bacteria	p__Chloroflexi	c__Chloroflexi	o__AKIW781	f__	g__	s__	0	0	0	0	0	0	0	0	0	0	0	0	0	0	0	0	0	0	0	0	0	0	0	0	21	4	23	1	3	5	82	12	47	0	0	CCTACGGGTGGCAGCAGCAAGGAATCTTCCCCAATGGGCGCAAGCCTGAGGGAGCAACGCCGCGTGGAGGATGACGGCTTTCGGGTTGTAAACTCCTTTTGGGTGGGATGAAACGGACAGTACCACCATAATCAGCCCCGGCTAACTCTGTGCCAGCAGCCGCGGTAAGACAGAGGGGGCGAGCGTTGTCCGGAGTGACTGGGCGTACAGCGCGCGCAGGCGGCGGCATACGTGCATGGTGACAGCTCCGGGCTTAACCGGGAGTGGCCCGTGTAGACGATGCGGCTAGAGACGTAGAGAGGGTTGTGGAATACCCGGTGGAGCGGTGAAATGCGTAGAGATCGGGTGGAACACCAGAGGCGAAGGCGGCAACCTGGCTACGTACTGACGCTGAGGCGC…
OTU_321	k__Bacteria	p__Bacteroidetes	c__[Saprospirae]	o__[Saprospirales]	f__Chitinophagaceae	g__Flavisolibacter	s__	37	35	18	25	21	42	13	32	84	66	32	17	15	48	23	56	29	54	64	20	83	23	41	8	0	0	0	0	0	2	0	0	0	0	0	CCTACGGGGGGCAGCAGTAAGGAATATTGGTCAATGGACGCAAGTCTGAACCAGCCATGCCGCGTGAAGGATGAAGGTCCTCTGGATTGTAAACTTCTTTTATATGGGAAGAAATCCTTGAATTCTTTCGAGGTTGACGGTACCATAGGAATAAGCACCGGCTAACTCCGTGCCAGCAGCCGCGGTAATACGGAGGGTGCAAGCGTTATCCGGATTCACTGGGTTTAAAGGGTGCGTAGGAGGGCAGGTAAGTCAGTGGTGAAATCTCCAAGCTTAACTTGGAAACTGCCGTTGATACTATCTGTCTTGAATACCGTGGAGATGAGCGGAATATGTCATGTAGCGGTGAAATGCTTAGATATGACATAGAACACCAATTGCGAAGGCAGCTCGTTACAC…
OTU_322	k__Bacteria	p__Bacteroidetes	c__Sphingobacteriia	o__Sphingobacteriales	f__	g__	s__	16	11	6	9	12	44	4	0	1	2	3	1	0	2	4	33	0	70	3	0	6	1	7	3	0	0	0	0	0	0	0	0	0	0	11	CCTACGGGAGGCAGCAGTAAGGAATATTGGACAATGCCCGCAAGGGTGATCCAGCCATGCCGCGTGCAGGAAGACGGCCCTATGGGTTGTAAACTGCTTTTATACCGGAGAAAACCTCTTCTCGTGAGAAGAGCTGATAGTATGGTAAGAATAAGCATCGGCTAACTTCGTGCCAGCAGCCGCGGTAAGACGAAGGATGCAAGCGTTATCCGGATTCATTGGGTTTAAAGGGAGCGTAGGTGGCCTTATAAGTCAGTGGTGAAATCTCTCAGCTTAACTGAGAAATTGCCATTGATACTGTAGGGCTTGAGTATAGTTGCCGTTGGCGGAATATGACATGTAGTGGTGAAATACATAGAGATGTCATAGAACACCGATTGCGAAGGCAGCTGACGAAAC…
OTU_323	k__Bacteria	p__Acidobacteria	c__iii1-8	o__DS-18	f__	g__	s__	67	58	61	49	35	244	0	0	0	5	3	0	0	5	47	0	10	17	1	1	1	0	7	0	0	0	0	0	0	0	0	0	0	0	0	CCTACGGGTGGCAGCAGTGGGGAATTTTGCGCAATGGGCTAACGCCTGACGCAGCAACGCCGCGTGGAGGATGAAGGTCTTTGGATTGTAAACTCCTGTCAGCAGGGAAAAAGGGACCCGACCTCATACGTCGGGAACTTGATTGTACCTGCAGAGGAAGCCCCGGCTAACTCTGTGCCAGCAGCCGCGGTAATACAGAGGGGGCAAGCGTTATTCGGAATTATTGGGCGTAAAGGGCGCGTAGGCGGCCATTCAAGTGACGGGTGAAAGCCCTCGGCTTAACCGAGGAACTGCCTGTCAGACTGGATGGCTTGAGACCGGGAGAGGTGAGTGGAATTCCCAGTGTAGCGGTGAAATGCGTAGATATTGGGAGGAACACCAGTGGCGAAGGCGGCTCAC…
OTU_324	k__Bacteria	p__Proteobacteria	c__Alphaproteobacteria	o__Sphingomonadales	f__Sphingomonadaceae	g__	s__	2	0	0	0	5	4	5	13	6	27	0	7	0	1	3	21	7	17	14	3	34	9	11	19	0	0	0	2	0	0	0	0	0	0	0	CCTACGGGGGGCAGCAGTGGGGAATATTGGACAATGGGCGAAAGCCTGATCCAGCAATGCCGCGTGAGTGAAGAAGGCCTTCGGGTTGTAAAGCTCTTTTGCCCGGGAAGATAATGACTGTACCGGGAGAATAAGCCCCGGCTAACTCCGTGCCAGCAGCCGCGGTAATACGGAGGGGGCTAGCGTTGTTCGGAATTACTGGGCGTAAAGCGCACGTAGGCGGCTTGGCAAGTCAGAGGTGAAAGCCCGGGGCTCAACTCCGGAATTGCCTTTGAAACTGCTTGGCTTGAACACGGGAGAGGTGAGTGGAATTCCGAGTGTAGAGGTGAAATTCGTAGATATTCGGAAGAACACCAGTGGCGAAGGCGGCTCACTGGACCGTTGTTGACGCTGAGGTGC…
OTU_325	k__Bacteria	p__Verrucomicrobia	c__[Spartobacteria]	o__[Chthoniobacterales]	f__[Chthoniobacteraceae]	g__	s__	70	53	46	75	41	108	0	4	4	1	11	5	4	10	0	4	7	29	8	1	7	1	8	12	0	0	0	0	0	0	0	0	0	0	0	CCTACGGGTGGCAGCAGTCGAGAATTTTTCTCAATGGGCGCAAGCCTGAAGGAGCGACGCCGCGTGGAGGATGAAGGCCTTCGGGTCGTAAACTCCTGTCATTTGGGAACAAACCTTCCAGTTAACTGCTGGAAGACTGATAGTACCAGAAGAGGAAGGGACGGCTAACTCTGTGCCAGCAGCCGCGGTAATACAGAGGTCTCAACCGTTGTTCGGATTTATTGGGCGTAAAGGGTGCGTAGGCGGTCGCGCAAGTCGGATGTGAAATCTCAGGGCTCAACCCTGAAACTGCATTCGATACTGCGTGGCTAGAGTGCTGGAGGGGAGACTGGAATTTACGGTGTAGCAGTGAAATGCGTAGATATCGTAAGGAAGACCAGTGGCGAAGGCGAGTCTCTG…
OTU_326	k__Bacteria	p__Verrucomicrobia	c__[Spartobacteria]	o__[Chthoniobacterales]	f__[Chthoniobacteraceae]	g__Ellin506	s__	3	5	6	15	5	6	16	8	2	2	7	4	0	12	12	4	4	24	33	24	39	6	7	17	0	0	0	0	0	0	0	0	0	0	0	CCTACGGGGGGCAGCAGTCGAGAATTTTTCTCAATGGGGGAAACCCTGAAGGAGCGACGCCGCGTGGAGGATGAAGGTTTTCGGATTGTAAACTCCTGTCATTGGTGAACAAAGCTGCCGGTTAACTGCCGGACAGTCTGCTAGTAGCCGAAGAGGAAGGGACGGCTAACTCTGTGCCAGCAGCCGCGGTAATACAGAGGTCCCGAGCGTTGTTCGGATTCATTGGGCGTAAAGGGTGCGTAGGCGGCGGGGCAAGTCTGATGTGAAATCCCGGGGCTCAACCCCGGAACTGCATTGGATACTGCCTTGCTAGAGTACTGGAGAGGGAACTGGAATTTACGGTGTAGCAGTGAAATGCGTAGAGATCGTAAGGAAGGCCAGTGGCGAAGGCGAGTTCCT…
OTU_327	k__Bacteria	p__Acidobacteria	c__Solibacteres	o__Solibacterales	f__	g__	s__	13	7	9	3	4	11	0	0	2	0	5	12	0	0	3	6	3	14	2	3	0	4	0	0	0	0	0	0	0	0	0	0	0	0	0	CCTACGGGTGGCAGCAGTGGGGAATCTTGCACAATGGGGGCAACCCTGATGCAGCGACGCCGCGTGAGCGATGAAGCCCTTCGGGGTGTAAAGCTCTTTCGGCCAGAACGATAATGACGGTACTGGAAGAAGAAGCTGCGGCTAACTACGTGCCAGCAGCCGCGGTAATACGTAGGCAGCGAGCGTTGTTCGGAGTTACTGGGCGTAAAGCGTGCGTAGGCGGTGCCATAAGTCTGTTGTGAAATCTCCCGGCTCAACTGGGAGGGTGCGGTGGAAACTGTGGTGCTGGAGTGTGGGAGAGGTAGGCGGAATTCCTGGTGTAGCGGTGAAATGCGTAGATATCAGGAGGAACACCTGCGGTGTAGACGGCTTACTGGACCACTACTGACGCTGAGGCAC…
OTU_328	k__Bacteria	p__Planctomycetes	c__Phycisphaerae	o__WD2101	f__	g__	s__	13	9	2	10	10	28	0	4	14	3	1	15	8	13	8	5	4	9	6	6	3	4	2	7	0	0	0	0	0	1	0	0	0	0	0	CCTACGGGGGGCTGCAGTAACGAATCTTCCGCAATGCACGAAAGTGTGACGGAGCGACGCCGCGTGTGGGACCAAGCCCTTCGGGGTGTAAACCACTGTCAGGGGTAGCCAAGTTCTGAGGCGCCCCAGAGGAAGGCACGGCTAACTCTGTGCCAGCAGCCGCGGTAAGACAGAGGTGCCGAGCGTTAGGCGGAATCACTGGGCTTAAAGCGTGTGTAGGCGGACGAGTCAGTACCTTGTGAAATCCCACGGCTTAACCGTGGAACGGCTGGGTATACTGCTCGTCTTGGGCCACCCAGGGGTCACCGGAACAAGCGGTGGAGCGGTGAAATGCGTAGATATCGCTTGGAACGCCGACGGCGAAAGCAGGTGACTGGGGGTGTGCCGACGCTGAGACAC…
OTU_329	k__Bacteria	p__Gemmatimonadetes	c__Gemmatimonadetes	o__Gemmatimonadales	f__Ellin5301	g__	s__	22	7	6	29	11	31	3	19	21	14	10	23	3	8	16	6	9	19	25	19	21	22	20	10	0	0	0	0	0	0	0	0	0	0	5	CCTACGGGAGGCAGCAGTGGGGAATCTTGCGCAATGGTCTAACGACTGACGCAGCGACGCCGCGTGTGGGAGGACGCCTTTCGGGGTGTAAACCACTGTTGCCCGGGACGAACAGCCTTTTTCGAGAGGTCTGACGGTACCGGGTGAGGAAGCACCGGCTAACTCCGTGCCAGCAGCCGCGGTAATACGGAGGGTGCGAGCGTTGTCCGGAATCATTGGGCGTAAAGGGCGCGTAGGTGGCCGAGTAAGCGTGCGGTGAAAGCTCGGGGCTCAACCCCGAGTCGGCCGTGCGAACTACTCAGCTCGAGCACTGTAGAGGCAGGCGGAATTCCGGGTGTAGCGGTGGAATGCGTAGAGATCCGGAAGAACACCGGTGGCGAAGGCGGCCTGCTGGGCAGT…
OTU_330	k__Bacteria	p__Bacteroidetes	c__Cytophagia	o__Cytophagales	f__Cytophagaceae	g__Adhaeribacter	s__	0	0	0	2	6	0	27	11	26	4	14	12	7	19	21	32	14	39	60	22	45	23	26	20	3	1	10	0	0	5	0	9	0	0	0	CCTACGGGAGGCAGCAGTAGGGAATATTGGGCAATGGACGCAAGTCTGACCCAGCCATGCCGCGTGCAGGATGAAGGCCTTCTGGGTTGTAAACTGCTTTTACCAGGGAAGAAAAAACTCATGCGTGAGGAACTGACGGTACCTGGTGAATAAGCACCGGCTAACTCCGTGCCAGCAGCCGCGGTAATACGGAGGGTGCAAGCGTTGTCCGGATTTATTGGGTTTAAAGGGTGCGTAGGCGGCCTATTAAGTCCGTGGTGAAAGCCAACAGCTCAACTGTTGAACTGCCATGGATACTGATAGGCTTGAGTACAGACGAGGTTGGCGGAATTGATGCTGTAGCGGTGAAATGCATAGATAGCATCAAGAACACCGATTGCGTAGGCAGCTAACTAGGCT…
OTU_331	k__Bacteria	p__Proteobacteria	c__Deltaproteobacteria	o__Myxococcales	f__	g__	s__	0	0	0	1	5	0	0	0	0	6	4	3	5	1	3	2	14	0	25	1	14	6	7	1	0	0	0	0	0	0	0	0	0	0	0	CCTACGGGGGGCAGCAGTGGGGAATCTTGGTCAATGGGCGCAAGCCTGAACCAGCGATGCCGCGTGAGTGATGAAGGCCTTCGGGTTGTAAAGCTCTGTGGGGAGGGAAGAAAGAGCTCGTTCTAACAGGATGAGTGTTGACGGTACCTCCTTAGCAAGCACCGGCTAACTCTGTGCCAGCAGCCGCGGTAAGACAGAGGGTGCAAACGTTGCTCGGAATTACTGGGCGTAAAGGGCGTGTAGGCGGGCAGGTAAGTCGGGCGTGAAATCCCTGGGCTCAACCCAGGAACTGCACTCGAAACTACTTGTCTTGAGTGTCGGAGAGGAAAGCGGAATTCCTGGTGTAGAGGTGAAATTCGTAGATATCAGGAGGAACACCAGTGGCGAAGGCGGCTTTCT…
OTU_332	k__Bacteria	p__Bacteroidetes	c__[Saprospirae]	o__[Saprospirales]	f__Chitinophagaceae	g__Flavisolibacter	s__	72	23	27	38	49	18	78	59	95	65	89	49	44	226	109	151	48	145	107	49	79	83	79	21	0	1	0	6	0	15	0	0	2	0	0	CCTACGGGGGGCAGCAGTAAGGAATATTGGTCAATGGACGCAAGTCTGAACCAGCCATGCCGCGTGAAGGATGAAGGTCCTCTGGATTGTAAACTTCTTTTATAGGGGACGAAACCCCGGTATTCTTACCGGATTGACGGTACCCTAGGAATAAGCACCGGCTAACTCCGTGCCAGCAGCCGCGGTAATACGGAGGGTGCAAGCGTTATCCGGATTCACTGGGTTTAAAGGGTGCGTAGGAGGGCAGGTAAGTCAGTGGTGAAATCTTCGAGCTTAACTCGGAAACTGCCGTTGATACTATCTGTCTTGAATCCCGTGGAGATGAGCGGAATATGTCATGTAGCGGTGAAATGCTTAGATATGACATAGAACACCAATTGCGAAGGCAGCTCGTTACAC…
OTU_333	k__Bacteria	p__Actinobacteria	c__Actinobacteria	o__Actinomycetales	f__Nocardioidaceae	g__	s__	0	0	0	7	8	4	49	24	4	41	19	9	11	13	23	15	7	28	30	22	22	9	12	21	19	8	25	42	0	33	3	18	2	0	1	CCTACGGGAGGCAGCAGTGGGGAATATTGGACAATGGGCGAAAGCCTGATCCAGCAACGCCGCGTGAGGGATGACGGCCTTCGGGTTGTAAACCTCTTTCAGTAGGGACGAAGCGGAAGTGACGGTACCTACAGAAGAAGCACCGGCCAACTACGTGCCAGCAGCCGCGGTAATACGTAGGGTGCGAGCGTTGTCCGGAATTATTGGGCGTAAAGGGCTCGTAGGCGGTTCGTCGCGTCGGGAGTGAAAACTCAGGGCTTAACCCTGAGCCTGCTTCCGATACGGGCGGACTAGAGGTAGGTAGGGGAGAACGGAATTCCTGGTGTAGCGGTGGAATGCGCAGATATCAGGAGGAACACCGATGGCGAAGGCAGTTCTCTGGGCCTTACCTGACGCTGA…
OTU_334	k__Bacteria	p__Bacteroidetes	c__Sphingobacteriia	o__Sphingobacteriales	f__	g__	s__	0	0	0	0	0	2	12	16	27	30	17	9	0	5	2	2	3	0	48	23	20	13	12	13	0	0	0	0	0	0	0	0	0	0	3	CCTACGGGAGGCAGCAGTAAGGAATATTGGTCAATGGGCGCAAGCCTGAACCAGCCATGCCGCGTGCAGGAAGACGGCCCTATGGGTTGTAAACTGCTTTTGTACCAGAGAAAACCCTTTTACGTGTAAGAGGTTGATAGTATGGTAAGAATAAGCATCGGCTAACTTCGTGCCAGCAGCCGCGGTAAGACGAAGGATGCAAGCGTTATCCGGATTCATTGGGTTTAAAGGGTGCGTAGGCGGACCTGTAAGTCAGTGGTGAAATCTCTCAGCTTAACTGAGAAACTGCCATTGATACTGCAAGTCTAGAGTATAGATGACGTTGGCGGAATATGACATGTAGTGGTGAAATACTTAGATATGTCATAGAACACCGATTGCGAAGGCAGCTAACGAAAC…
OTU_335	k__Bacteria	p__Proteobacteria	c__Alphaproteobacteria	o__Rhodospirillales	f__Acetobacteraceae			7	8	2	3	3	15	7	20	9	5	9	10	17	11	36	14	16	19	32	18	32	13	13	31	5	3	4	0	3	2	0	2	0	0	0	CCTACGGGAGGCAGCAGTGGGGAATATTGGACAATGGGCGCAAGCCTGATCCAGCAATGCCGCGTGGGTGAAGAAGGTCTTCGGATCGTAAAGCCCTTTCGACGGGGACGATGATGACGGTACCCGTAGAAGAAGCCCCGGCTAACTTCGTGCCAGCAGCCGCGGTAATACGAAGGGGGCTAGCGTTGCTCGGAATTACTGGGCGTAAAGGGCGCGTAGGCGGTTGCTTTAGTCAGGCGTGAAATTCCCGGGCTTAACCTGGGGACTGCGCTTGATACTGGGTGACTTGAGGGTGGAAGAGGGTCGTGGAATTCCCAGTGTAGAGGTGAAATTCGTAGATATTGGGAAGAACACCGGTGGCGAAGGCGGCGACCTGGTCCATTACTGACGCTGAGGCGC…
OTU_336	k__Bacteria	p__Proteobacteria	c__Gammaproteobacteria	o__Xanthomonadales	f__Sinobacteraceae	g__	s__	0	0	0	0	0	0	0	0	0	0	0	0	0	0	0	0	0	0	0	0	0	0	0	0	0	0	0	0	0	0	0	0	0	0	93	CCTACGGGAGGCAGCAGTGGGGAATATTGGACAATGGGCGAAAGCCTGATCCAGCGACGCCGCGTGTGTGAAGAAGGCCTGCGGGTTGTAAAGCACTTTCGATGGGAACGAAATGTGCCGGGTTAATACCCCGGCAAGCTGACGTTACTCAATGAAGAAGCACCGGCTAACTCTGTGCCAGCAGCCGCGGTAATACAGAGGGTGCGAGCGTTAATCGGAATTACTGGGCGTAAAGCGCACGTAGGTGGCGACGTAAGTCGGGTGTGAAAGCCCCGGGCTCAACCTGGGAATTGCATTCGAGACTGCATCGCTGGAGTACGGAAGAGGAGGGCGGAATTCCCGGTGTAGCGGTGAAATGCGTAGATATCGGGAGGAACATCAGTGGCGAAGGCGGCCCTC…
OTU_337	k__Bacteria	p__FBP	c__	o__	f__	g__	s__	0	2	0	3	3	3	0	13	46	13	20	9	4	5	8	1	14	12	10	20	27	14	11	11	2	4	0	3	16	0	31	9	10	0	0	CCTACGGGAGGCTGCAGTCGAGAATCTTGCACAATGCACGAAAGTGTGATGCAGCGACGCCGCGTGGAGGATGAAGGCCCTTGGGTTGTAAACTCCTTTTACTTGGGAAGAATAAATGACGGTACCAAGTGAATAAGCCACGGCTAACTACGTGCCAGCAGCCGCGGTAATACGTAGGTGGCAAGCGTTGTCCGGATTTACTGGGTGTAAAGGGTGCGCAGGCGGGCCATTAAGTAGAAAGTGAAAGGTTGGAGCTCAACTCCGACACTGCTTCCTATACTGGTGGCCTTGAGTCTTGGAGGGGGAAGCGGAACGACACGTGTAGCGGTGAAATGCGTTGATATGTGTCGGAACACCAATGGCGAAAGCAGCTTCCTGGACAAGTACTGACGCTCAGGC…
OTU_338	k__Bacteria	p__Actinobacteria	c__Acidimicrobiia	o__Acidimicrobiales	f__	g__	s__	66	32	45	29	23	178	1	2	0	8	8	10	4	22	4	30	9	72	13	7	7	6	10	9	0	0	0	3	5	8	2	0	0	0	0	CCTACGGGAGGCAGCAGTGGGGAATCTTGCCCAATGGGCGAAAGCCTGAGGCAGCAACGCCGCGTGTGGGATGAAGGCCCTTGGGTTGTAAACCACTTTCAGCAGGGACGAAAATGACGGTACCTGCAGAAGAAGCCCCGGCCAACTACGTGCCAGCAGCCGCGGTAAGACGTAGGGGGCGAGCGTTGTCCGGATTTATTGGGCGTAAAGAGCTCGTAGGCGGCTCAGAAAGTCGGGTGTGAAACCTCCAGGCTCAACCTGGAGACGCCACCTGATACTGCTGTGGCTAGAGTCCGGTAGGGGAACACGGAATTCCCGGTGTAGCGGTGAAATGCTTAGATATCGGGAGGAACACCAGTGGCGAAGGCGGTGTTCTGGGCCGGAACTGACGCTGAGGAG…
OTU_339	k__Bacteria	p__Armatimonadetes	c__Armatimonadia	o__Armatimonadales	f__Armatimonadaceae	g__	s__	0	0	0	3	0	0	14	18	29	2	2	0	3	6	2	0	0	2	4	9	25	9	3	1	64	25	66	9	3	7	4	2	0	0	0	CCTACGGGGGGCAGCAATTAGGAATCTTGCGCAATGGGGGCAACCCTGACGCAGCGACGCCGCGTGGAGGATGACGGGTTTCGGCCTGTAAACTCCTTTTAATGGGGAAGAAACAAATGACGGTACCCATTGAATAAGCCCCGGCTAACTACGTGCCAGCAGCCGCGGTAATACGTAGGGGGCGAGCGTTGTCCGAAGTTACTGGGCGTAAAGCGCGCGTAGGCGGCTTTCTAAGTTTGGTGTGAAAGGTTCAGGGCTCAACCCGAACAGTGCACTGAATACTGGGAAGCTTGAGTTCAGGAGAGGAAGGTGGAATTCCAGGTGTAGCGGTGAAATGCGTAGATATCTGGAGGAACACCGGTGGCGAAGGCGGCCTTCTGGCCTGAAACTGACGCTGAG…
OTU_340	k__Bacteria	p__[Thermi]	c__Deinococci	o__Deinococcales	f__Deinococcaceae	g__Deinococcus	s__	0	0	0	0	0	0	0	0	0	0	0	0	0	0	0	0	0	0	0	0	0	0	0	0	12	11	31	4	68	8	13	9	39	0	0	CCTACGGGAGGCAGCAGTTAGGAATCTTCCCCAATGGACGAAAGTCTGAGGGAGCGACGCCGCGTGAGGGATGAAGGTTTTCGGATCGTAAACCTCTGAATCGACGACGAAAGGCCCCCTTGTGGGGAGATGACGGTAGTCGAGTAATAGCACCGGCTAACTCCGTGCCAGCAGCCGCGGTAATACGGAGGGTGCAAGCGTTACCCGGAATCACTGGGCGTAAAGGGCGTGTAGGCGGACCACTCAGTCTGGTTTTAAAGACCGGGGCTCAACCCCGGGCGTGGACTGGATACTGGTGGACTTGACCTCTGGAGAGAGAACTGGAATTCCTGGTGTAGCGGTGGAATGCGTAGATACCAGGAGGAACACCGATGGCGAAGGCAGGTTCTTGGACAGAAG…
OTU_341	k__Bacteria	p__Chloroflexi	c__Thermomicrobia	o__JG30-KF-CM45	f__	g__	s__	0	0	0	0	0	0	0	0	0	0	0	0	0	0	0	0	0	0	0	0	0	0	0	0	47	87	90	36	7	16	9	9	9	0	0	CCTACGGGAGGCAGCAGCAAGGAATCTTCCGCAATGGGCGAAAGCCTGACGGAGCAACGCCGCGTGGGGGAGGACACCTTTCGGGGCGTAAACCCCTTTTCTCGGGGAAGAACACAATGACGGTACCCGAGGAATAAGGACCGGCTAACTACGTGCCAGCAGCCGCGGTAATACGTAGGGTCCGAGCGTTGTCCGGAGTTACTGGGCGTAAAGCGCGCGCAGGCGGTCGCGTAAGTCTGGCGTGAAAGCCCCCGGCTTAACCGGGGAGGGTCGTCGGAGACTGCGCGACTTGAGGTCGGCAGGGGCTGGTGGAATGCCCGGTGTAGTGGTGAAATGCGTAGAGATCGGGCGGAACACCCGTGGCGAAGGCGGCCAGCTGGGCCGTACCTGACGCTGAGG…
OTU_342	k__Bacteria	p__Bacteroidetes	c__Cytophagia	o__Cytophagales				0	0	0	0	0	0	11	6	6	20	22	7	8	18	28	27	13	0	22	3	14	0	67	9	0	0	0	0	0	0	0	0	0	0	0	CCTACGGGTGGCAGCAGTAGGGAATATTGGACAATGGGCGGAAGCCTGATCCAGCCATGCCGCGTGCAGGAAGAAGGCGTTATGCGTTGTAAACTGCTTTTGACCGAGAACAAAAAGGCTATGCGTAGCAAATTGAGTGTATCGGTAGAATAAGCCACGGCTAACTACGTGCCAGCAGCCGCGGTAATACGTAGGTGGCAAGCGTTATCCGGATTTATTGGGTTTAAAGGGTGCGTAGGCGGTTAGATAAGTCAGTGGTGAAAGACTTCAGCTTAACTGAAGCATTGCCATTGATACTGTTTAGCTAGAGTACAGTAGAGGTAGGCGGAATTTATGGTGTAGCGGTGAAATGCATAGATACCATAAAGAACACCGATTGCGTAGGCAGCTTACTGGACT…
OTU_343	k__Bacteria	p__Bacteroidetes	c__Flavobacteriia	o__Flavobacteriales	f__Flavobacteriaceae	g__Flavobacterium	s__	0	0	0	0	0	0	7	6	55	14	24	5	30	49	77	55	19	48	14	19	26	26	12	4	0	0	0	0	0	0	0	0	0	0	0	CCTACGGGTGGCAGCAGTGAGGAATATTGGACAATGGGCGCAAGCCTGATCCAGCCATGCCGCGTGCAGGATGACGGTCCTATGGATTGTAAACTGCTTTTATACAGGAAGAAACCCTCCGACGTGTCGGAGATTGACGGTACTGTAAGAATAAGGATCGGCTAACTCCGTGCCAGCAGCCGCGGTAATACGGAGGATCCAAGCGTTATCCGGAATCATTGGGTTTAAAGGGTCCGTAGGCGGTTTAATAAGTCAGTGGTGAAAGCCCATCGCTCAACGGTGGAACGGCCATTGATACTGTTAGACTTGAATTATTAGGAAGTAACTAGAATATGTAGTGTAGCGGTGAAATGCTTAGATATTACATGGAATACCAATTGCGAAGGCAGGTTACTACTA…
OTU_344	k__Bacteria	p__Actinobacteria	c__Actinobacteria	o__Actinomycetales	f__Sporichthyaceae	g__	s__	67	18	10	55	72	20	32	23	24	26	23	17	39	46	68	16	15	41	31	39	35	34	21	29	110	58	86	125	82	132	132	63	91	0	1	CCTACGGGGGGCAGCAGTGGGGAATATTGCGCAATGGGCGGAAGCCTGACGCAGCGACGCCGCGTGAGGGATGAAGGCCTTCGGGTTGTAAACCTCTTTCAGCAGGGACGAAGCGAGAGTGACGGTACCTGCAGAAGAAGCACCGGCCAACTACGTGCCAGCAGCCGCGGTAATACGTAGGGTGCAAGCGTTGTCCGGAATTATTGGGCGTAAAGAGCTCGTAGGCGGTCTGTCGCGTCGGCTGTGAAAACTCGGGGCTCAACCCCGAGCCTGCAGTCGATACGGGCAGACTAGAGTGCTGTAGGGGAGACTGGAATTCCTGGTGTAGCGGTGAAATGCGCAGATATCAGGAGGAACACCGGTGGCGAAGGCGGGTCTCTGGGCAGTAACTGACGCTGA…
OTU_345	k__Bacteria	p__Bacteroidetes	c__[Saprospirae]	o__[Saprospirales]	f__Chitinophagaceae	g__Flavisolibacter	s__	7	21	4	28	10	12	2	0	2	6	5	5	2	5	1	12	3	23	10	0	1	2	1	0	0	0	0	0	0	0	0	0	0	0	0	CCTACGGGAGGCAGCAGTAAGGAATATTGGTCAATGGACGCAAGTCTGAACCAGCCATGCCGCGTGGAGGATGAAGGCCCTCTGGGTTGTAAACTTCTTTTATGGGGGACGAAATCAACTATTCTTAGTTGTCTGACGGTACCCTAGGAATAAGCACCGGCTAACTCCGTGCCAGCAGCCGCGGTAATACGGAGGGTGCAAGCGTTATCCGGATTCACTGGGTTTAAAGGGTGCGTAGGCGGGCAGGTAAGTCAGTGGTGAAATCTCCGAGCTTAACTCGGAAACTGCCGTTGATACTATCTGTCTTGAATACTCGGGAGGTGAGCGGAATATGTCATGTAGCGGTGAAATGCTTAGATATGACATAGAACACCAATTGCGAAGGCAGCTCACTACAGA…
OTU_346	k__Bacteria	p__Proteobacteria	c__Gammaproteobacteria	o__Legionellales	f__	g__	s__	0	0	2	51	38	0	0	0	0	0	0	0	0	0	0	0	0	0	0	0	0	0	0	0	0	0	0	0	0	0	0	0	0	0	0	CCTACGGGAGGCAGCAGTGGGGAATATTGGACAATGGGCGCAAGCCTGATCCAGCAATGCCGCGTGTGTGAAGAAGGCCCTTGGGTTGTAAAGCACTTTCAGTTGGGAGGAAGAGTTTATGGTTAATACCCATGAATTTTGACGCTACCAACAGAAGAAGCACCGGCTAACTCTGTGCCAGCAGCCGCGGTAATACAGAGGGTGCGAGCGTTAATCGGAATTACTGGGCGTAAAGGGTGCGTAGGCGGTTATATAAGTTAGATGTGAAATCCCTGGGCTTAACCTGGGAACTGCGTTTAATACTGTATATCTAGAGTACTGAAGAGGTTAGTGGAATTTCCAGTGTAGCGGTGAAATGCGTAGATATTGGAAGGAACACCAGTGGCGAAGGCGGCTAAC…
OTU_347	k__Bacteria	p__Proteobacteria	c__Alphaproteobacteria	o__Caulobacterales	f__Caulobacteraceae	g__Phenylobacterium	s__	0	6	7	3	1	12	2	1	2	4	0	0	0	0	0	4	5	0	2	4	2	6	0	2	1	2	0	2	9	0	0	0	0	0	0	CCTACGGGTGGCAGCAGTAGGGAATCTTGCGCAATGGGCGAAAGCCTGACGCAGCCATGCCGCGTGAATGATGAAGGTCTTAGGATTGTAAAATTCTTTCACCGGGGAAGATAATGACGGTACCCGGAGAAGAAGCCCCGGCTAACTTCGTGCCAGCAGCCGCGGTAATACGAAGGGGGCTAGCGTTGCTCGGAATTACTGGGCGTAAAGGGCGCGTAGGCGGACAGTTTAGTCAGAGGTGAAAGCCCAGGGCTCAACCTTGGAATTGCCTTTGATACTGGCTGTCTTGAGTTCGGGAGAGGTGAGTGGAATGCCGAGTGTAGAGGTGAAATTCGTAGATATTCGGCGGAACACCAGTGGCGAAGGCGACTCACTGGCCCGATACTGACGCTGAGGCGC…
OTU_348	k__Bacteria	p__Bacteroidetes	c__Cytophagia	o__Cytophagales	f__Cytophagaceae	g__Adhaeribacter	s__	12	4	1	7	10	6	3	1	15	13	3	0	7	8	13	14	8	32	5	6	6	16	5	8	2	0	0	0	0	4	0	0	0	0	0	CCTACGGGAGGCAGCAGTAGGGAATATTGGGCAATGGGCGAAAGCCTGACCCAGCCATGCCGCGTGCAGGATGAAGGCCTTCTGGGTTGTAAACTGCTTTTATCAGGGAAGAAAAAGCTCCTGCGGGAGCAACTGACGGTACCTGAGGAATAAGCACCGGCTAACTCCGTGCCAGCAGCCGCGGTAATACGGAGGGTGCAAGCGTTGTCCGGATTTATTGGGTTTAAAGGGTGCGTAGGCGGCCTTTTAAGTCAGTGGTGAAAGCCCATAGCTCAACTATGGAACTGCCATTGATACTGAAAGGCTTGAGTACAGACGAGGTTGGCGGAATGGATGGTGTAGCGGTGAAATGCATAGATACCATCCAGAACTCCGATTGCGTAGGCAGCTAACTAGGCT…
OTU_349	k__Bacteria	p__Chloroflexi	c__TK10	o__B07_WMSP1	f__	g__	s__	23	17	35	11	12	38	0	0	0	0	3	1	0	6	0	6	0	2	0	0	0	0	0	0	0	0	0	0	0	0	0	0	0	0	19	CCTACGGGTGGCAGCAGTTAGGAATTTTGGGCAATGGGCGCAAGCCTGACCCAGCAACGCCGCGTGGGTGACGAAGGCCTTCGGGTTGTAAAGCCCTTTTCTGGGGGAAGATGATGACGGTACCCCAGGAAGAAGCACCGGCTAACTACGTGCCAGCAGCCGCGGTAATACGTAGGGTGCAAGCGTTGCCCGGATTTATTGGGCGTAAAGGGCGCGCAGGCGGCTCGGCACGTCCGTTGTGAAATCGCCCGGCTCAACTGGGCGGGGTCAGCGGATACGGCCGAGCTGGAGCAAGCTAGGGGGCAATGGAATTCCCGGTGTAGTGGTGGAATGCGTAGATATCGGGAGGAACACCAGTGGCGAAGGCGGTTGCCTGGAGCTTTGCTGACGCTGAGGCGC…
OTU_350	k__Bacteria	p__Armatimonadetes	c__Armatimonadia	o__Armatimonadales	f__Armatimonadaceae	g__	s__	0	0	1	2	0	5	1	13	15	6	9	5	0	0	0	2	2	6	6	3	10	3	5	1	0	0	0	0	0	0	0	0	0	0	0	CCTACGGGGGGCAGCAATTAGGAATCTTGCGCAATGGGCGAAAGCCTGACGCAGCGACGCCGCGTGCGGGACGAAGGCATTCGTGTCGTAAACCGCTTTTACCAGGGAAGAAGGATGTGACGGTACCTGGTGAATAAGCCCCGGCTAACTACGTGCCAGCAGCCGCGGTAATACGTAGGGGGCGAGCGTTGTCCGAAGTTACTGGGCGTAAAGCGCGCGTAGGCGGCTTTCTAAGTCTGGCGTGAAAGGTTCAGGGCTCAACCCGAACAGTGCGCTGGATACTGGGAGGCTTGAGGACGGGAGAGGGGAGCGGAATTCCGGGTGTAGCGGTGAAATGCGTAGATATCCGGAGGAACACCGATGGCGAAGGCAGCTCCCTGGCCTGTTTCTGACGCTGAG…
OTU_351	k__Bacteria	p__Planctomycetes	c__Phycisphaerae	o__WD2101	f__	g__	s__	0	0	15	2	0	39	0	0	0	0	0	0	0	0	0	0	0	0	0	0	0	0	0	0	0	0	0	0	0	0	0	0	0	0	3	CCTACGGGGGGCTGCAGTAACGAATCTTCCGCAATGCACGAAAGTGTGACGGAGCGACGCCGCGTGTGGGACGAAGTTCTTCGGAATGTAAACCACTGTCAGGAGAAAGAAAGTTCTGATCTACTCCAGAGGAAGGGACGGCTAACTCTGTGCCAGCAGCCGCGGTAAGACAGAGGTCCCGAGCGTTAGACGGAATCACTGGGCTTAAAGCGTGTGTAGGCGGAAGGGTAAGTACCTTGTGAAATCCCACGGCTTAACCGTGGAACTGCTTGGTATACTGCTTTTCTTGAGCCACTTAGGGGCAACCGGAACAAATGGTGGAGCGGTGAAATGCGTAGATATCATTTGGAACGCCAATGGTGAAAACAGGTTGCTGGGAGTGTGCTGACGCTGAGACAC…
OTU_352	k__Bacteria	p__Nitrospirae	c__Nitrospira	o__Nitrospirales	f__Nitrospiraceae	g__Nitrospira	s__	26	27	14	31	39	50	0	0	4	6	4	19	10	2	4	9	7	9	9	2	2	0	7	0	0	4	5	3	3	3	0	0	0	0	0	CCTACGGGTGGCAGCAGTAAGGAATATTGCGCAATGGGCGACAGCCTGACGCAGCGACGCCGCGTGGGGGATGAAGGTCTTCGGATTGTAAACCCCTTTCGGGAGGGAAGAGGGAATGGGGCAACCCATTCGGACGGTACCTCCAGAAGCAGCCACGGCTAACTTCGTGCCAGCAGCCGCGGTAATACGAAGGTGGCAAGCGTTGTTCGGATTCACTGGGCGTACAGGGAGCGTAGGCGGTTGGGTAAGCCCTCCGTGAAATCTCCGGGCCTAACCCGGAAAGGGCAGAGGGGACTGCTTGGCTTGAGGACGGGAGAGGAGCGCGGAATTCCCGGTGTAGCGGTGAAATGCGTAGAGATCGGGAGGAAGGCCGGTGGCGAAGGCGGCGCTCTGGAACGT…
OTU_353	k__Bacteria	p__FBP	c__	o__	f__	g__	s__	0	0	0	0	0	0	0	0	0	18	5	0	0	15	6	3	9	32	19	5	14	8	2	0	0	0	0	0	0	3	0	0	0	0	0	CCTACGGGAGGCTGCAGTCGAGAATCTTGGGCAATGCACGAAAGTGTGACCCAGCGACGCCGCGTGAAGGATGAAGGCCCTCTGGGTCGTAAACTTCTTTTATGAGGAAAGAACGCCTTCGGGCTTGACGGTACCTCATGAATAAGCCACGGCTAACTACGTGCCAGCAGCCGCGGTAATACGTAGGTGGCAAGCGTTGTCCGGATTTACTGGGCGTAAAGCGAACGCAGGCGGACTTTTAAGTAGGAAGTGAAAGGTTGGAGCTCAACTCCGACACTGCTCCCTATACTGGAAGTCTTGAGTTCTGGAGAGGAAAGCGGAACGACACGTGTAGCGGTGAAATGCGTTGATATGTGTCGGAACACCGATGGCGAAAGCAGCTTTCTGGACAGCAACTGA…
OTU_354	k__Bacteria	p__Verrucomicrobia	c__[Spartobacteria]	o__[Chthoniobacterales]	f__[Chthoniobacteraceae]	g__	s__	7	2	1	20	20	9	20	6	19	13	19	0	8	21	41	28	9	16	40	12	19	24	17	22	0	0	0	0	0	0	5	0	0	0	0	CCTACGGGGGGCAGCAGTCGAGAATTTTTCTCAATGGGGGAAACCCTGAAGGAGCGACGCCGCGTGGAGGATGAAGGTCTTCGGATTGTAAACTCCTGTCATTGGTGAACAAGGCTTTGCGGTTAACTGCCGCGGAGTTTGATAGTAGCCGAAGAGGAAGAGACGGCTAACTCTGTGCCAGCAGCCGCGGTAATACAGAGGTCTCAAGCGTTGTTCGGATTCATTGGGCGTAAAGGGTGCGTAGGCGGCGGGGCAAGTCTGATGTGAAATCCCGGGGCTCAACCCCGGAACTGCACTGGATACTGCCTTGCTAGAGATCTGGAGAGGAGACTGGAATTTACGGTGTAGCAGTGAAATGCGTAGATATCGTAAGGAAGGCCAGTGGCGAAGGCGAGTCTC…
OTU_355	k__Bacteria	p__Actinobacteria	c__Actinobacteria	o__Actinomycetales	f__Streptomycetaceae	g__	s__	11	5	3	5	6	14	0	0	0	6	0	0	0	0	0	0	5	0	1	0	0	0	0	0	0	0	0	52	16	37	24	141	15	16	39	CCTACGGGAGGCAGCAGTGGGGAATATTGCACAATGGGCGAAAGCCTGATGCAGCGACGCCGCGTGAGGGATGACGGCCTTCGGGTTGTAAACCTCTTTCAGCAGGGAAGAAGCGAAAGTGACGGTACCTGCAGAAGAAGCGCCGGCTAACTACGTGCCAGCAGCCGCGGTAATACGTAGGGCGCAAGCGTTGTCCGGAATTATTGGGCGTAAAGAGCTCGTAGGCGGCTTGTCGCGTCGGATGTGAAAGCCCGGGGCTTAACCCCGGGTCTGCATTCGATACGGGCAGGCTAGAGTGTGGTAGGGGAGATCGGAATTCCTGGTGTAGCGGTGAAATGCGCAGATATCAGGAGGAACACCGGTGGCGAAGGCGGATCTCTGGGCCATTACTGACGCTGA…
OTU_356	k__Bacteria	p__Acidobacteria	c__[Chloracidobacteria]	o__RB41	f__	g__	s__	23	15	16	12	5	17	7	11	24	32	19	11	6	18	10	18	10	32	10	2	17	15	2	3	0	0	0	2	0	0	0	3	0	0	0	CCTACGGGAGGCTGCAGTCGGGAATTTTGGGCAATGGGCGCAAGCCTGACCCAGCAACGCCGCGTGAAGGACGAAGTTTTTCGGAATGTAAACTTCACAAGACGGGGAAGAATAAGTTAAGGCAAATACCCTTGACGATGACGGTACCCGTAGTAAGCTCCGGCTAACTCCGTGCCAGCAGCCGCGGTAATACGGGGGGAGCAAGCGTTGTTCGGATTTACTGGGCGTAAAGGGCGCGTAGGCGGTCGTCTAAGTCACTTGTGAAATCTCCGGGCTCAACCCGGAGCGGCCAAGTGATACTGGGCGACTAGAGTGCGGAAGGGGCAACCGGAATTCTCGGTGTAGCGGTGAAATGCGTAGATATCGAGAGGAACACCTGCGGCGAAGGCGGGTTGCTGG…
OTU_357	k__Bacteria	p__Gemmatimonadetes	c__Gemmatimonadetes	o__Gemmatimonadales	f__	g__	s__	29	14	7	19	21	12	11	16	28	35	15	24	50	24	27	34	25	22	20	30	34	30	51	22	0	4	7	0	1	7	0	2	0	0	0	CCTACGGGAGGCAGCAGTGGGGAATCTTGCGCAATGGCCGAAAGGCTGACGCAGCGACGCCGCGTGGGGGATGAAGGCCTTCGGGTTGTAAACCCCTGTTGCTCGGGACGAACAACACCATTCGTGGTGTCTGACGGTACCGGGTGAGGAAGCACCGGCTAACTCTGTGCCAGCAGCCGCGGTAATACAGAGGGTGCGAGCGTTGTCCGGAATCACTGGGCGTAAAGGGCGCGTAGGCGGTCTGGTAAGCGTGTGGTGAAAGCTCGGGGCTCAACCCCGAGTCGGCCGTGCGAACTGCTGGACTGGAGCATGTCAGAGGCAGGCGGAATTCCGGGTGTAGCGGTGGAATGCGTAGAGATCCGGAAGAACACCGGTGGCGAAGGCGGCCTGCTGGGACAT…
OTU_358	k__Bacteria	p__Verrucomicrobia	c__[Spartobacteria]	o__[Chthoniobacterales]	f__[Chthoniobacteraceae]	g__Ellin506	s__	6	0	2	0	2	2	21	38	16	3	15	0	6	11	22	12	2	11	32	22	31	16	20	25	0	0	0	0	3	2	1	0	0	0	0	CCTACGGGAGGCTGCAGTCGAGAATTTTTCGCAATGGGGGAAACCCTGACGGAGCGACGCCGCGTGGAGGATGAAGGTCTTCGGATTGTAAACTCCTGTCATTGGTGAACAAAGTACTGAGGTTAACTGCCTTGGTGCCTGCTAGTAGCCGAAGAGGAAGGGACGGCTAACTCTGTGCCAGCAGCCGCGGTAATACAGAGGTCCCGAGCGTTGTTCGGATTCATTGGGCGTAAAGGGTGCGTAGGCGGTCTGCTAAGTTTGATGTGAAATCCCGGGGCTCAACCCTGGAATTGCATTGAATACTGGCGGACTAGAGTACCGGAGAGGAAACTGGAATTTACGGTGTAGCAGTGAAATGCGTAGAGATCGTAAGGAAGACCAGTGGCGAAGGCGAGTTTC…
OTU_359	k__Bacteria	p__Proteobacteria	c__Gammaproteobacteria	o__Xanthomonadales	f__Sinobacteraceae	g__	s__	2	31	29	185	109	21	0	0	0	0	0	0	0	0	0	0	0	0	0	0	0	0	0	0	0	0	0	0	0	0	0	0	0	0	0	CCTACGGGAGGCAGCAGTGGGGAATATTGGACAATGGGCGAAAGCCTGATCCAGCGACGCCGCGTGGGTGAAGAAGGCCTTCGGGTTGTAAAGCCCTTTAAGCCGGGAAGAAAAAATCGGCGATAACATCGCCGGTCTTGACGGTACCGGAAGAATAAGCACCGGCTAACTCTGTGCCAGCAGCCGCGGTAATACAGAGGGTGCAAGCGTTAATCGGATTTACTGGGCGTAAAGCGTGTGTAGGTGGCTCGCTAAGTCGGTTGTGAAATCCCTGGGCTCAACCTGGGAATTGCAGTCGATACTGACGAGCTCGAGTTCGGTAGAGGGTGACGGAATTCCCGGTGTAGCGGTGAAATGCGTAGATATCGGGAGGAACATCGATGGCGAAGGCAATCACCT…
OTU_360	k__Bacteria	p__FBP	c__	o__	f__	g__	s__	0	0	0	0	0	0	0	0	0	0	0	0	0	0	0	0	0	0	0	0	0	0	0	0	11	4	3	3	3	16	10	0	39	0	0	CCTACGGGTGGCTGCAGTCGAGAATCTTGGGCAATGCACGAAAGTGTGACCCAGCGACGCCGCGTGGAGGACGAAGGTGCTCTGCATCGTAAACTCCTTTTGACGGAGAAGAACGCCCCTTCGGGGGTTTGACGGTATCCGTCGAATAAGCCACGGCTAACTACGTGCCAGCAGCCGCGGTAATACGTAGGTGGCAAGCGTTGTCCGGATTTACTGGGCGTAAAGCGAACGCAGGCGGATCGTTAAGTAAGAAGTGAAAGGTTGGGGCTCAACCCTGACACTGCTTCTTATACTGGCGGTCTTGAGTTTCGGAGAGGAAGATGGAACGACACGTGTAGCGGTGAAATGCGTTGAGATGTGTCGGAACACCAATGGCGAAAGCAATCTTCTGGACGAACA…
OTU_361	k__Bacteria	p__Bacteroidetes	c__Cytophagia	o__Cytophagales	f__	g__	s__	0	0	0	0	0	0	26	13	24	0	13	0	2	3	6	11	0	42	34	34	14	26	18	23	0	0	0	0	0	0	0	0	0	0	0	CCTACGGGAGGCAGCAGTAGGGAATATTGGGCAATGGGCGAGAGCCTGACCCAGCCATGCCGCGTGCAGGAAGACGGCCTTCTGGGTTGTAAACTGCTTTTAACTGGGAATAAACGACCCTTGCGAGGGGCATTGAATGTACCAGAGGAATAAGCACCGGCTAACTCCGTGCCAGCAGCCGCGGTAATACGGAGGGTGCAAGCGTTGTCCGGATTTATTGGGTTTAAAGGGTGCGTAGGCGGCTTAGTAAGTCAGTGTTTAAAGTCAACAGCTCAACTGTTGGAATGGCATTGATACTGCTGAGCTTGAGTAAAGTTGAGGTAGGCGGAATTGATGGTGTAGCGGTGAAATGCATAGATATCATCAAGAACATCGATTGCGAAGGCAGCTTACTAAGCT…
OTU_362	k__Bacteria	p__Planctomycetes	c__Phycisphaerae	o__WD2101	f__	g__	s__	4	26	2	6	3	72	0	0	0	0	0	0	0	0	0	0	0	0	0	0	0	0	0	0	0	0	0	0	0	0	0	0	0	0	0	CCTACGGGGGGCTGCAGTAACGAATCTTCCCCAATGCACGAAAGTGTGAGGGAGCGACGCCGCGTGGAGGATGAAGTCCTTCGGGATGTAAACTCCTGTCAGGGGTTAGAAAGTTCTGATCAACCCCAGAGGAAGAGGCGGCTAACTCTGTGCCAGCAGCCGCGGTAAGACAGAGGCCTCGAGCGTTAGGCGGAATCACTGGGCTTAAAGCGTGTGTAGGCGGATCGTTAAGTGCCTTGTGAAATCCCACAGCTCAACTGTGGAACTGCTTGGCATACTGGCGGTCTTGAGCCATCTAGGGGCGACTGGAACAAACGGTGGAGCGGTGAAATGCGTAGATATCGTTTGGAACGCCAATGGTGAAAACAGGTCGCTGGGGATGTGCTGACGCTGAGACAC…
OTU_363	k__Bacteria	p__Proteobacteria	c__Deltaproteobacteria	o__Myxococcales	f__	g__	s__	6	6	5	7	2	13	16	8	7	12	4	0	9	1	12	34	11	23	25	9	42	9	14	30	0	0	0	0	0	0	1	0	1	0	9	CCTACGGGAGGCAGCAGTGGGGAATCTTGCGCAATGGGCGAAAGCCTGACGCAGCGACGCCGCGTGAGTGATGAAGGCCTTCGGGTTGTAAAGCTCTGTGGGGAGAGAAGAATAAGTGCGGGCTAATACTCCGCATGATGACGGTATCTCCTTAGCAAGCACCGGCTAACTCTGTGCCAGCAGCCGCGGTAAGACAGAGGGTGCAAACGTTGTTCGGAATTACTGGGCGTAAAGCGAGTGTAGGCGGTTCGATAAGTCGGATGTGAAAGCCCCGGGCTCAACCCGGGAAGTGCACTCGATACTGTCGAGCTAGAGTATCGGAGAGGTTGGTGGAATTCTCGGTGTAGAGGTGAAATTCGTAGATATCGAGAGGAACACCGGTGGCGAAGGCGGCCAACT…
OTU_364	k__Bacteria	p__Planctomycetes	c__Phycisphaerae	o__WD2101	f__	g__	s__	20	25	19	18	11	44	5	7	10	6	0	0	0	0	0	0	2	17	6	3	3	0	10	4	21	5	15	0	0	0	0	0	0	0	0	CCTACGGGGGGCTGCAGTAACGAATCTTCCGCAATGCACGAAAGTGTGACGGAGCGACGCCGCGTGTGGGACCAAGTCCTTCGGGATGTAAACCACTGTCAGGGGCAGCCAAGTTCTGAGGCGCCCCAGAGGAAGGCACGGCTAACTCTGTGCCAGCAGCCGCGGTAAGACAGAGGTGCCGAGCGTTAGGCGGAATCACTGGGCTTAAAGCGTGTGTAGGCGGACCCCTAAGCGCCATCGTGAAATCCCGCCGCTCAACGGCGGAACCGCGTGGCGGACTGGGGGTCTTGAGGGACCCAGGGGCGAGCGGAACAGGCGGTGGAGCGGTGAAATGCGTAGATATCGCCTGGAACGCCGACGGTGAAAACAGCTCGCTGGGGGTCATCTGACGCTGAGACA…
OTU_365	k__Bacteria	p__Acidobacteria	c__[Chloracidobacteria]	o__RB41	f__	g__	s__	21	12	6	19	16	21	7	31	78	29	16	15	7	10	12	18	6	25	18	25	35	15	6	2	0	0	0	0	0	5	0	0	0	0	0	CCTACGGGAGGCAGCAGTCGGGAATTTTGGGCAATGGGCGCAAGCCTGACCCAGCAACGCCGCGTGAAGGATGAAATCTTTCGGGATGTAAACTTCACAAGAACGGGAAGAATAAGCAAGTGCAAATACCACTTGCGATGACGGTACTGTTTGTAAGCTCCGGCTAACTCCGTGCCAGCAGCCGCGGTAATACGGGGGGAGCAAGCGTTGTTCGGATTTACTGGGCGTAAAGGGCGCGTAGGCGGCACTACAAGTCACTTGTGAAATCTGAAAGCTTAACTTTCAGCGGCCAAGTGATACTGTGGAGCTAGAGTGCAGAAGGGGCAACTGGAATTCTCGGTGTAGCGGTGAAATGCGTAGATATCGAGAGGAACACCTGCGGCGAAGGCGGGTTGCTGG…
OTU_366	k__Bacteria	p__Gemmatimonadetes	c__Gemmatimonadetes	o__Gemmatimonadales	f__	g__	s__	4	4	6	19	18	17	23	14	25	16	14	15	21	21	14	23	10	17	13	30	26	18	19	51	7	7	3	2	0	11	3	0	0	0	0	CCTACGGGAGGCAGCAGTGGGGAATATTGCGCAATGGCCGCAAGGCTGACGCAGCGACGCCGCGTGTGGGAGGACGCCCCTCGGGGTGTAAACCACTGTTGCCCGGGACGAACCCCCTGATTAGTCAGGGCTGACGGTACCGGGTGAGGAAGCACCGGCTAACTCCGTGCCAGCAGCCGCGGTAATACGGAGGGTGCGAGCGTTGTCCGGAATCACTGGGCGTAAAGGGCGCGTAGGCGGCGCGGGAAGCGTGCGGTGAAAGCCCGGGGCTCAACCCCGGGTCGGCCGTGCGAACTCCCGGGCTCGAGCACTGTAGGGGCAGGCGGAATTCCGGGTGTAGCGGTGGAATGCGTAGAGATCCGGAAGAACACCGGTGGCGAAGGCGGCCTGCTGGGCAGT…
OTU_367	k__Bacteria	p__Planctomycetes	c__Planctomycetia	o__Gemmatales	f__Gemmataceae	g__Gemmata	s__	0	1	4	11	7	3	67	41	21	30	30	9	21	26	38	33	12	29	28	42	17	32	36	37	2	1	9	0	0	0	0	0	0	0	0	CCTACGGGTGGCTGCAGTCGAGGATCTTCGGCAATGGGGGCAACCCTGACCGAGCGATGCCGCGTGCGCGATGAAGGCCTTCGGGTTGTAAAGCGCTTTAGCCGGGGAGAAAAGCCCGCGAGGGTGTGATCTATCCGGAAAATAAGCTCGGGCTAAGTTCGTGCCAGCAGCCGCGGTAAGACGAACCGAGCGAACGTTGTTCGGAATCACTGGGCTTAAAGGGCGCGTAGGCGGGCTGTCAAGTCTGGGGTGAAATCCCGCGGCTCAACCGCGGAACGGCCTCGGATACTGTCGGCCTCGAGGGGGGTAGGGGCATCTGGAACTGTCGGTGGAGCGGTGAAATGCGTTGATATCGACAGGAACTCCGGTGGCGAAGGCGAGGTGCTGGACCCCTTCTGA…
OTU_368	k__Bacteria	p__Acidobacteria	c__Solibacteres	o__Solibacterales	f__	g__	s__	23	43	11	27	9	60	0	0	29	14	7	39	3	6	19	18	9	45	7	0	10	14	4	2	0	0	0	1	0	8	0	0	0	0	0	CCTACGGGAGGCAGCAGTGGGGAATCTTGCACAATGGGGGAAACCCTGATGCAGCGACGCCGCGTGAGCGATGAAGCCCTTCGGGGTGTAAAGCTCTTTCGGCAGGGACGATAATGACGGTACCTGCAGAAGAAGCTGCGGCTAACTACGTGCCAGCAGCCGCGGTAATACGTAGGCAGCGAGCGTTGTTCGGAGTTACTGGGCGTAAAGCGTGCGTAGGCGGTGGTCCAAGTCTGGTGTGAAATCTCCCGGCTTAACTGGGAGGGTGCGCCGGAAACTGGGCTGCTGGAGTGCGGGAGAGGTAAGCGGAATTCCCGGTGTAGCGGTGAAATGCGTAGATATCGGGAGGAACACCTGTGGTGTAGACGGCTTACTGGACCGCCACTGACGCTGAGGCAC…
OTU_369	k__Bacteria	p__Firmicutes	c__Clostridia	o__Clostridiales	f__Clostridiaceae	g__Caloramator	s__	0	0	0	0	0	0	0	0	0	0	0	0	0	0	0	0	0	0	0	96	0	0	0	0	0	0	0	0	0	0	0	0	0	0	0	CCTACGGGAGGCAGCAGTGGGGAATATTGCACAATGGGGGAAACCCTGATGCAGCAACGCCGCGTGAGCGATGAAGGCCTTCGGGTTGTAAAGCTCTGTCTTCAGGGACGATAATGACGGTACCTGAGGAGGAAGCCACGGCTAACTACGTGCCAGCAGCCGCGGTAATACGTAGGTGGCAAGCGTTGTCCGGAATTATTGGGCGTAAAGGATGCGTAGGCGGTCTTTTAAGTGGGATGTGAAATCCCCGGGCTTAACCCGGGAGTGGCATTCCATACTGGGAGACTAGAGTGCAGGAGAGGAAAGTGGAATTCCCAGTGTAGCGGTGAAATGCGTAGAGATTGGGAGGAACACCAGTGGCGAAGGCGACTTTCTGGACTGTAACTGACGCTGAGGCAT…
OTU_370	k__Bacteria	p__Armatimonadetes	c__Armatimonadia	o__Armatimonadales	f__Armatimonadaceae	g__	s__	0	0	0	0	0	0	3	11	32	18	19	3	0	2	7	16	1	3	8	0	5	1	5	0	0	0	0	0	0	0	0	0	0	0	0	CCTACGGGGGGCAGCAATTAGGAATCTTGCACAATGGGGGAAACCCTGATGCAGCGACGTCGCGTGGAGGATGACGGCCCTTGGGTTGTAAACTCCTTTTGCCAGGGAAGAAGAAAGTGACGGTACCTGGTGAATAAGCCCCGGCTAACTACGTGCCAGCAGCCGCGGTAATACGTAGGGGGCGAGCGTTGTCCGAAGTTACTGGGCGTAAAGCGCGCGTAGGCGGCTTCTTAAGTTTGGGGTGAAAGGTTCAGCGCTCAACGTGAACAGTGCCTTGAATACTGGGGAGCTTGAATGTGGCAGAGGGTCATGGAATTTCCGGTGTAGCGGTGAAATGCGTAGATATCGGAAGGAACACCAATGGCGAAGGCAGTGACCTGGGCTAACATTGACGCTGAG…
OTU_371	k__Bacteria	p__Planctomycetes	c__Phycisphaerae	o__WD2101	f__	g__	s__	3	10	0	3	2	9	12	33	26	26	17	10	7	0	6	10	4	12	16	27	28	9	7	19	0	0	0	0	0	0	0	0	0	0	0	CCTACGGGGGGCTGCAGTAACGAATCTTCCGCAATGCCCGCAAGGGTGACGGAGCGACGCCGCGTGTGGGACGAAGCCCCTCGGGGTGTAAACCACTGTCAGGGGCAGCCAAGTACTGAGGCGCCCCAGAGGAAGGCACGGCTAACTCTGTGCCAGCAGCCGCGGTAAGACAGAGGTGCCGAGCGTTAGGCGGAATCACTGGGCTTAAAGCGTGTGTAGGCGGACCGTTAAGTACCTTGTGAAATCCCACGGCTCAACCGTGGAACCGCTGGGTATACTGGCGGCCTTGGGCCACTTAGGGGCTACCGGAACAAGCGGTGGAGCGGTGAAATGCGTAGATATCGCTTGGAACGCCGACGGCGAAAGCAGGTAGCTGGGAGTGTGCCGACGCTGAGACAC…
OTU_372	k__Bacteria	p__Proteobacteria	c__Alphaproteobacteria	o__Rhodospirillales	f__	g__	s__	4	0	0	1	3	0	12	11	6	12	10	1	8	3	16	5	4	8	3	15	17	4	16	15	0	0	0	3	0	0	0	0	0	0	0	CCTACGGGAGGCAGCAGTGGGGAATCTTGGGCAATGGGCGCAAGCCTGACCCAGCGACGCCGCGTGGGTGACGAAGGCCTTCGGGTTGTAAAGCCCTTTTCCCGGGGACGATGGTGACGGTACCCGGGGAACAAGCACCGGCTAACTCCGTGCCAGCAGCCGCGGTAAGACGGAGGGTGCTAGCGTTGTTCGGAATCACTGGGCGTAAAGGGCGCGCAGGCGGCCTCGTCAGTCGGGCGCGAAAGCCCGGGGCTCAACCCCGGAACGGCGCCCGGGACGGCGGGGCTGGAGGCCGGGAGAGGGCGGTGGAATACCCAGTGTAGAGGTGAAATTCGTAGATATTGGGTGGAACACCGGTGGCGAAGGCGGCCGCCTGGCCCGGTCCTGACGCTGAGGCGC…
OTU_373	k__Bacteria	p__Verrucomicrobia	c__[Pedosphaerae]	o__[Pedosphaerales]	f__	g__	s__	12	1	0	11	6	0	5	3	2	4	0	0	0	13	18	2	2	8	7	1	10	0	3	0	0	0	0	0	0	0	0	0	0	0	0	CCTACGGGTGGCAGCAGTCGAGAATTTTTCTCAATGGGCGAAAGCCTGAAGGAGCGACGCCGCGTGAGGGATGAAGGGCTTCGGCTCGTAAACCTCTGTCATTTGCGATCAAACCTTTTTATTAAACAGATAAAAAGCTGATAGTAGCGAAAGAGGAAGGGACGGCTAACTCTGTGCCAGCAGCCGCGGTAATACAGAGGTCCCAAGCGTTGTTCGGATTCACTGGGCGTAAAGGGTGCGTAGGTGGTGAGGTAAGTTTGATGTGAAAGCTCCGAGCTTAACTCGGAAATGGCATTGAATACTACTTTGCTAGAGGGTTGGAGGGGAGACTGGAATACTTGGTGTAGCAGTGAAATGCGTAGATATCAAGTGGAACACCAGTGGCGAAGGCGAGTCTCT…
OTU_374	k__Bacteria	p__Proteobacteria	c__Alphaproteobacteria	o__Rhizobiales	f__Beijerinckiaceae	g__	s__	0	0	0	0	3	0	4	9	1	2	2	3	0	6	0	1	0	0	6	1	0	7	0	3	68	62	57	6	62	11	6	6	5	0	0	CCTACGGGAGGCTGCAGTGGGGAATATTGGACAATGGGCGCAAGCCTGATCCAGCCATGCCGCGTGAGTGATGAAGGCCTTAGGGTTGTAAAGCTCTTTCGGCGGGGACGATAATGACGGTACCCGCAGAAGAAGCCCCGGCTAACTTCGTGCCAGCAGCCGCGGTAATACGAAGGGGGCTAGCGTTGCTCGGAATCACTGGGCGTAAAGGGCGCGTAGGCGGACTTTTAAGTCAGGGGTGAAATCCCAAGGCTCAACCTTGGAACTGCCTTTGATACTGGAGGTCTTGAGACCGGAAGAGGTGAGTGGAACTGCGAGTGTAGAGGTGAAATTCGTAGATATTCGCAAGAACACCAGTGGCGAAGGCGGCTCACTGGTCCGGTTCTGACGCTGAGGCGC…
OTU_375	k__Bacteria	p__Acidobacteria	c__Acidobacteria-6	o__iii1-15	f__mb2424	g__	s__	30	38	32	18	9	71	0	3	5	1	1	5	0	0	2	6	0	13	2	2	4	0	3	2	0	0	0	0	0	0	0	0	0	0	0	CCTACGGGAGGCAGCAGTGGGGAATTGTTCGCAATGGGCGCAAGCCTGACGACGCAACGCCGCGTGGAGGATGAAGGCCTTCGGGTCGTAAACTCCTGTTGATCGGGAAGAACGAGTCTTGGGCTAATCACCGAGACAGTGACGGTACCGATTGAGGAAGCCACGGCTAACTCTGTGCCAGCAGCCGCGGTAATACAGAGGTGGCAAGCGTTGTTCGGAATTACTGGGCGTAAAGGGCGCGTAGGCGGCCTTGTCAGTCAGACGTGAAATCCCCCGGCTTAACCGGGGAACTGCGTCTGATACTACAAGGCTGGAGTGCGGGAGAGGGATGTGGAATTCCAGGTGTAGCGGTGAAATGCGTAGATATCTGGAGGAACACCGGTGGCGAAGGCGGCATCC…
OTU_376	k__Bacteria	p__FBP	c__	o__	f__	g__	s__	3	0	0	3	0	3	1	3	4	3	6	4	0	8	5	4	4	7	27	6	5	3	6	17	0	0	0	1	0	0	0	0	0	0	0	CCTACGGGGGGCTGCAGTCGAGAATCTTGGGCAATGCACGAAAGTGTGACCCAGCGACGCCGCGTGAAGGATGAAGGAGCTCTGCTTCGTAAACTTCTTTTATGAGGAAAGAAAAGCCTTCGGGCCTTGACGGTACCTCATGAATAAGCCACGGCTAACTACGTGCCAGCAGCCGCGGTAATACGTAGGTGGCAAGCGTTGTCCGGATTTACTGGGCGTAAAGCGAACGCAGGCGGATGGTTAAGTAAGAAGTGAAAGGTTGCAGCTCAACTGCGACACTGCTTCTTATACTGGCCGTCTTGAGTAGCGGAGAGGGAGATGGAACGACACGTGTAGCGGTGAAATGCGTTGATATGTGTCGGAACACCAATGGCGAAAGCAATCTCCTGGACGCAAACT…
OTU_377	k__Bacteria	p__Acidobacteria	c__[Chloracidobacteria]	o__RB41	f__	g__	s__	8	4	3	5	6	5	21	27	16	22	13	23	6	10	2	18	2	22	19	8	22	12	16	9	0	0	0	0	0	5	0	0	0	0	0	CCTACGGGTGGCAGCAGTCGGGAATTTTGGGCAATGGGCGCAAGCCTGACCCAGCAACGCCGCGTGAAGGAAGAAGTCTTTCGGGATGTAAACTTCGAAAGAATGGGAAGAAACAAATGACGGTACCATTATTAAGCCCCGGCTAACTCCGTGCCAGCAGCCGCGGTAATACGGAGGGGGCAAGCGTTGTTCGGATTTACTGGGCGTAAAGGGCGCGTAGGCGGTTTTGTAAGTTACTTGTGAAATCTATGGGCTTAACCCATAACGGCCAAGTAATACTGCGAGACTCGAGTGCAGAAGGGGCAACTGGAATTCTTGGTGTAGCGGTGAAATGCGTAGATATCAAGAGGAACACCTGAGGCGAAGGCGGGTTGCTGGGCTGACACTGACGCTGAGGCG…
OTU_378	k__Bacteria	p__Armatimonadetes	c__[Fimbriimonadia]	o__[Fimbriimonadales]	f__[Fimbriimonadaceae]	g__Fimbriimonas	s__	0	0	0	0	0	0	16	7	2	0	7	3	1	1	3	3	7	7	11	0	47	2	5	7	0	1	0	0	0	0	0	0	0	0	0	CCTACGGGTGGCAGCAGTTGGGAATCTTGCACAATGGGGGAAACCCTGATGCAGCGACACCGCGTGGAGGATGAAGGTTTTCGGATTGTAAACTCCTTTTTTGGGGAAAGACTTAGGACGGTACCCCAAGAATAAGCACCGGCTAACTACGTGCCAGCAGCCGCGGTAAGACGTAGGGTGCAAGCGTTATCCGGATTTACTGGGCGTAAAGAGCGCGTAGGCGGATCGTTAAGTGTGAAGTGAAATCTTCGGGCTCAACCCGAAAACTGCTTCGCATACTGGCGATCTTGAGGGGCACAGAGGCAACTGGAATTCCTGGTGAAGCGGTGAAATGCGTAGATATCAGGAGGAACTCCCATGGCGAAGGCAGGTTGCTGGGTGCCATCTGACGCTGAGGCG…
OTU_379	k__Bacteria	p__Planctomycetes	c__Phycisphaerae	o__WD2101	f__	g__	s__	2	4	0	4	0	7	2	3	12	1	0	2	2	0	8	1	0	9	0	4	7	0	2	0	0	0	0	0	0	0	0	0	0	0	0	CCTACGGGGGGCTGCAGTAACGAATCTTCCCCAATGCACGAAAGTGTGAGGGAGCGACGCCGCGTGGAGGATGAAGTCCTTCGGGATGTAAACTCCTGTCAGGGGTAAGAAAGACCTGATCTACCCCAGAGGAAGTGGCGGCTAACTCTGTGCCAGCAGCCGCGGTAAGACAGAGGCCACGAGCGTTAGGCGGAATCACTGGGCTTAAAGCGTGTGTAGGCGGAGGCGTAAGTGTCTTGTGAAATCCCACGGCTCAACCGTGGAACGGCTGGGCATACTGCGTCTCTTGGGCCATCCAGGGGTCATCGGAACAAACGGTGGAGCGGTGAAATGCGTAGATATCGTTTGGAACGCCGACGGCGAAAGCAGATGACTGGGGATGTGCCGACGCTGAGACAC…
OTU_380	k__Bacteria	p__Chloroflexi	c__Anaerolineae	o__envOPS12	f__	g__	s__	34	43	22	12	5	11	0	0	0	0	0	5	0	0	0	0	2	7	0	0	0	0	0	0	0	0	0	0	0	0	0	0	0	0	0	CCTACGGGGGGCAGCAGTAGGGAATATTGCTCAATGGGCGAAAGCCTGAAGCAGCAACGCCGCGTGCGTGATGAAGGTCTTCGGATCGTAAAGCGCTTTTCTGGGAGATGAGAAAGGACAGTATCCCAGGAATAAGTCTCGGCTAACTACGTGCCAGCAGCCGCGGTAAAACGTAGGAGGCGAGCGTTATCCGGATTCACTGGGCGTAAAGCGCGTGCAGGTGGCGCGGTAAGTTGGGCGTGAAATCTCCCGGCTCAACTGGGAGAGGTCGTTCAATACTACCGTGCTTGAGAGCAGAAGAGGAAGATGGAATTCCCGGTGTAGTGGTGAAATGCGTAGATATCGGGAGGAACACCAGTGGCGAAGGCGATCTTCTGGTCTGTTTCTGACACTCAGACG…
OTU_381	k__Bacteria	p__Proteobacteria	c__Betaproteobacteria	o__Burkholderiales				10	0	2	0	3	8	0	51	85	7	0	19	3	9	4	1	5	71	5	0	12	145	1	2	0	0	0	2	0	0	0	0	0	0	0	CCTACGGGGGGCAGCAGTGGGGAATTTTGGACAATGGGGGCAACCCTGATCCAGCAATGCCGCGTGTGTGAAGAAGGCCTTCGGGTTGTAAAGCACTTTTGTCAGGAAAGAAATCGCTCCGGTTAATACCTGGAGTGGATGACGGTACCTGAAGAATAAGCACCGGCTAACTACGTGCCAGCAGCCGCGGTAATACGTAGGGTGCAAGCGTTAATCGGAATTACTGGGCGTAAAGCGTGCGCAGGCGGTTGTGCAAGACAGATGTGAAATCCCCGGGCTTAACCTGGGAACTGCATTTGTGACTGCACGGCTAGAGTGTGTCAGAGGGGGGTAGAATTCCACGTGTAGCAGTGAAATGCGTAGATATGTGGAGGAATACCGATGGCGAAGGCAGCCCCC…
OTU_382	k__Bacteria	p__Armatimonadetes	c__[Fimbriimonadia]	o__[Fimbriimonadales]	f__[Fimbriimonadaceae]	g__Fimbriimonas	s__	0	0	2	9	0	0	2	6	21	8	8	8	5	11	5	8	4	18	37	0	19	3	14	4	0	0	0	0	0	0	0	0	0	0	0	CCTACGGGGGGCAGCAGTTGGGAATCTTGCACAATGGGGGAAACCCTGATGCAGCGACGCCGCGTGGAGGATGAAGGGTCTAGGCCTGTAAACTCCTTTTACCGGGAAAGACTTAGGACGGTACCCGGGGAATAAGGACCGGCTAACTACGTGCCAGCAGCCGCGGTAAGACGTAGGGTCCAAGCGTTGTCCGGATTTACTGGGCGTAAAGAGCGCGTAGGCGGTCCGTTAAGTGTAGAGTGAAAGCTCCGGGCTCAACTCGGAAATTGCTCTGCATACTGGCGGACTCGAGGACGGAAGAGGTTTGTGGAATTCCTGGTGTAGCGGTGAAATGCGTAGATATCAGGAGGAACACCCATGGCGAAGGCAGCAAACTGGTCCGTATCTGACGCTGAGGCG…
OTU_383	k__Bacteria	p__Proteobacteria	c__Betaproteobacteria	o__Burkholderiales	f__Comamonadaceae	g__Hylemonella	s__	78	28	20	59	42	22	21	34	103	24	45	34	43	37	31	81	22	60	50	41	68	61	40	18	1	3	0	0	0	4	0	0	0	0	11	CCTACGGGGGGCAGCAGTGGGGAATTTTGGACAATGGGCGCAAGCCTGATCCAGCCATTCCGCGTGCAGGATGAAGGCCCTCGGGTTGTAAACTGCTTTTGTACGGAACGAAAAGGCTTCTTCTAATACAGGGAGCTCATGACGGTACCGTAAGAATAAGCACCGGCTAACTACGTGCCAGCAGCCGCGGTAATACGTAGGGTGCAAGCGTTAATCGGAATTACTGGGCGTAAAGCGTGCGCAGGCGGTGATGTAAGACAGATGTGAAATCCCCGGGCTCAACCTGGGAACTGCATTTGTGACTGCATCGCTGGAGTGCGGCAGAGGGGGATGGAATTCCGCGTGTAGCAGTGAAATGCGTAGATATGCGGAGGAACACCGATGGCGAAGGCAATCCCC…
OTU_384	k__Bacteria	p__Acidobacteria	c__Solibacteres	o__Solibacterales	f__	g__	s__	4	5	5	7	6	12	10	4	16	8	1	13	9	5	15	13	5	27	5	8	12	7	5	6	0	0	0	0	0	4	0	0	0	0	0	CCTACGGGGGGCAGCAGTGGGGAATCTTGCACAATGGGGGCAACCCTGATGCAGCGACGCCGCGTGAGTGATGAAGCCCTTCGGGGTGTAAAGCTCTTTCGGCAGGAACGATAATGACGGTACCTGAAGAAGAAGCTGCGGCTAACTACGTGCCAGCAGCCGCGGTAATACGTAGGCAGCAAGCGTTGTTCGGAGTTACTGGGCGTAAAGAGTGCGTAGGCGGTTTCGTAAGTCTGGTGTGAAATCTCCCGGCTTAACTGGGAGGGTGCGCCGGAAACTGCGGGGCTGGAGTGTGGGAGAGGTAAGCGGAATTCCTGGTGTAGCGGTGAAATGCGTAGATATCAGGAGGAACACCTGTGGTGTAGACAGCTTGCTGGACCATAACTGACGCTGAGGCAC…
OTU_385	k__Bacteria	p__Chloroflexi	c__Chloroflexi	o__AKIW781	f__	g__	s__	0	0	0	0	0	0	0	0	0	2	0	0	0	0	1	1	0	1	0	0	1	0	0	0	0	0	0	78	0	84	0	3	0	0	0	CCTACGGGGGGCAGCAGCGAGGAATCTTCCACACTGGGCGCAAGCCCGATGGAGCAACGCCGCGTGGAGGACGACGGCCTTCGGGTTGTAAACTCCTTTCAGGGGGGATGACGAGGACAGTACCCCCAGAAGCAGCCCCGGCTAACTCTGTGCCAGCAGCCGCGGTAATACAGAGGGGGCAAGCGTTGTCCGGATTTACTGGGCGTACAGCGCGCGCAGGCGGACCAGGCCGTGCCGTGTGACAAGCCACCGCTCACCGGTGGAGGGCCACGGTACACGACTGGTCTGGAGGCAGGGAGAGGGATGTGGAATGCCCGGTGGAGCGGTGAAATGCGTAGAGCTCGGGCGGAACACCAGCGGCGAAGGCGGCATCCTGGCCCTGTTCTGACGCTGAGGCGC…
OTU_386	k__Bacteria	p__Proteobacteria	c__Alphaproteobacteria	o__Rhizobiales	f__Beijerinckiaceae	g__	s__	3	3	0	6	20	11	2	6	0	4	0	11	0	2	0	0	2	2	0	0	1	0	0	0	12	14	17	0	2	22	0	2	1	0	0	CCTACGGGTGGCAGCAGTGGGGAATATTGGACAATGGGCGCAAGCCTGATCCAGCCATGCCGCGTGAGTGATGAAGGCCTTAGGGTTGTAAAGCTCTTTTGTCCGGGAAGATAATGACTGTACCGGAAGAATAAGCCCCGGCTAACTTCGTGCCAGCAGCCGCGGTAATACGAAGGGGGCTAGCGTTGCTCGGAATCACTGGGCGTAAAGGGCGCGTAGGCGGATACTTAAGTCAGGGGTGAAAGCCTGAGGCTCAACCTCAGAATTGCCTTTGATACTGAGTATCTCGAGACCGGAAGAGGTAAGTGGAACTGCGAGTGTAGAGGTGAAATTCGTAGATATTCGCAAGAACACCAGTGGCGAAGGCGGCTTACTGGTCCGGTTCTGACGCTGAGGCGC…
OTU_387	k__Bacteria	p__Chlorobi	c__	o__	f__	g__	s__	14	40	13	52	31	16	0	0	0	0	0	0	0	0	0	0	0	0	0	3	0	0	0	0	0	0	0	0	0	0	0	0	0	0	1	CCTACGGGAGGCTGCAGTGAGGAATATTGCTCAATGGACGAAAGTCTGAAGCAGCAACGCCGCGTGAGGGATGAAGGTGCTCTGCATTGTAAACCTCTGTAGTCGGGGACAAAAAACAGGTTATTACCTGTCTGATGGTACCCGAAAAGTAAGGATCGGCTAACTACGTGCCAGCAGCCGCGGTAATACGTAGGATCCAAGCGTTGTCCGGATTTACTGGGTGTAAAGGGTGCGCAGGCGGACTTGTTAGTCAGAGGTGAAATCTCACTGCTCAACAGTGAAACTGCCTTTGATACTGCAGGTCTTGAATCCAGAAGAGAGTTGTGGAATTCCGAGTGTAGCAGTGAAATGTGTAGATATTCGGAAGAACACCAGCGGCGAAGGCAGCAACTTGGTCTG…
OTU_388	k__Bacteria	p__FBP	c__	o__	f__	g__	s__	1	0	0	0	1	0	0	5	10	2	4	0	5	9	0	30	4	16	15	0	18	12	3	3	0	0	0	0	0	0	0	0	0	0	0	CCTACGGGAGGCTGCAGTCGAGAATCTTGGGCAATGCACGAAAGTGTGACCCAGCGACGCCGCGTGAAGGATGAAGGCCCTCTGGGTCGTAAACTTCTTTTAAGGGGAAAGAACGCAGGGTTAAACCTGCTTGACGGTACCCTTTGAATAAGCCACGGCTAACTACGTGCCAGCAGCCGCGGTAATACGTAGGTGGCAAGCGTTGTCCGGATTTACTGGGCGTAAAGCGAACGCAGGCTGGATATTAAGTAGGAAGTGAAAGGTTGGAGCTCAACTCTGACACTGCTCCCTATACTGGTATTCTTGAGTCTTGGAGAGGAAAGCGGAACGACACGTGTAGCGGTGAAATGCGTTGATATGTGTCGGAACACCGATGGCGAAAGCAGCTTTCTGGACAAG…
OTU_389	k__Bacteria	p__Chloroflexi	c__Ellin6529	o__	f__	g__	s__	3	2	0	4	6	0	1	0	4	1	2	0	0	0	0	0	0	0	0	1	3	0	1	0	37	26	37	6	0	17	0	7	1	0	1	CCTACGGGAGGCAGCAGTCGGGAATTTTGCACAATGGGCGAAAGCCTGATGCAGCAACGCCGCGTGAGGGATGAAGGCCTTCGGGTTGTAAACCTCTTTTCTCAGGGACGATGATGACGGTACCTGAGGAATAAGCCACGGCTAACTACGTGCCAGCAGCCGCGGTAATACGTAGGTGGCGAGCGTTGTCCGGATTTACTGGGCGTAAAGAGCGCGCAGGCGGCCGTTCAAGTCGAATGTGAAAGCCCCCGGCTCAACTGGGGAGGGTCATTCGATACTGATCGGCTCGAAGGCAGGAGAGGGAAGCGGAATTCCCGGTGTAGTGGTGAAATGCGTAGATATCGGGAGGAACACCAGTGGCGAAGGCGGCTTCCTGGCCTGTTCTTGACGCTGAGGCGC…
OTU_390	k__Bacteria	p__Actinobacteria	c__Acidimicrobiia	o__Acidimicrobiales	f__C111	g__	s__	45	26	39	56	29	74	18	27	52	21	30	7	9	35	20	16	28	52	18	40	33	24	28	20	4	0	0	2	2	3	0	0	0	0	1	CCTACGGGAGGCAGCAGTGGGGAATCTTGCGCAATGGGCGAAAGCCTGACGCAGCAACGCCGCGTGCGGGAAGAAGGCCTTCGGGTTGTAAACCGCTTTCAGAAGGAACGAAAATGACGGTACTTTCAGAAGAAGGTGCGGCCAACTACGTGCCAGCAGCCGCGGTGACACGTAGGCACCAAGCGTTGTCCGGATTTATTGGGCGTAAAGAGCTCGTAGGCGGTTCGGTTAGTCGGGTGTGAAAACTTTGGGCTCAACCCAAAGCGTGCACTCGATACTGCCGTGACTAGAGTTCGGTAGGGGAGTGGGGAATTCCTAGTGTAGCGGTGAAATGCGCAGATATTAGGAGGAACACCGGTGGCGAAGGCGCCACTCTGGGCCGAAACTGACGCTGAGGAG…
OTU_391	k__Bacteria	p__Actinobacteria	c__Acidimicrobiia	o__Acidimicrobiales	f__	g__	s__	20	21	35	37	27	43	0	1	0	3	3	0	0	0	0	3	0	4	0	0	0	0	2	0	0	0	0	0	0	0	0	0	0	0	0	CCTACGGGAGGCAGCAGCGGGGAATCTTGCGCAATGGGCGAAAGCCTGACGCAGTAACGCCGCGTGGGGGATGAATGCCTTCGGGTTGTAAACCCCTTTCAGCAGGGACGAAATTGACGGTACCTGCAGAAGAAGCCCCGGCCAACTACGTGCCAGCAGCCGCGGTAATACGTAGGGGGCGAGCGTTGTCCGGATTTATTGGGCGTAAAGAGCGCGTAGGTGGCTCGACAAGTCGGATGTGAAAACTCCAGGCTCAACCTGGAGACGCCACTCGATACTGTCGTGGCTAGAGTTCGGTAGGGGATCACGGAATTCCTGGTGTAGCGGTGAAATGCGGAGATATCAGGAGGAACACCGATGGCGAAGGCAGTGATCTGGGCCGATACTGACACTGAGGCG…
OTU_392	k__Bacteria	p__Chloroflexi	c__C0119	o__	f__	g__	s__	0	5	80	8	3	17	1	0	1	0	0	0	0	0	1	0	5	0	1	0	0	0	0	0	0	0	0	0	0	0	2	0	0	0	0	CCTACGGGAGGCAGCAGTAAGGAATATTCCACAATGGACGCAAGTCTGATGGAGCGACGCCGCGTGAGCGAAGAAGCCCTTCGGGGTGTAAAGCTCTTTTCCCAGGGATGACAATGACAGTACCTGGGGAATAAGCCTCGGCTAACTACGTGCCAGCAGCCGCGGTAATACGTAGGAGGCGAGCGTTGTCCGGAATCACTGGGCGTAAAGCGCGTGCAGGCGGCATGGCAAGTCTGCTGTGAAAGCTCTCGGCTTAACCGGGAGAGGTCGGTGGAAACTGCCAAGCTAGAGGACGGTAGAGGGGGGTGGAATTCCCGGTGTAGTGGTGAAATGCGTAGAGATCGGGAGGAACACCAGCGGCGAAGGCGGCCCCCTGGGCCGCTCCTGACGCTGAGACGC…
OTU_393	k__Bacteria	p__Bacteroidetes	c__Sphingobacteriia	o__Sphingobacteriales	f__Sphingobacteriaceae	g__	s__	5	0	0	0	0	0	0	0	5	0	7	29	0	0	3	13	8	0	13	5	26	3	8	3	0	0	0	0	0	0	0	0	0	0	0	CCTACGGGTGGCAGCAGTAAGGAATATTGGTCAATGGGCGGAAGCCTGAACCAGCCATGCCGCGTGCAGGAAGACAGCCCTATGGGTCGTAAACTGCTTTTGTGCCGGAATAAACCCACTTTCGTGAAAGTGGCTGAATGTACGGCAAGAATAAGGATCGGCTAACTCCGTGCCAGCAGCCGCGGTAATACGGAGGATCCAAGCGTTATCCGGATTTATTGGGTTTAAAGGGAGCGTAGGCGGCCCGTTAAGTCAGAGGTGAAAGACGGTAGCTCAACTATCGCAGTGCCTTTGATACTGACGGGCTTGAATACAGATGAGGTGGGCGGAATGTGACAAGTAGCGGTGAAATGCATAGATATGTCACAGAACACCGATTGCGAAGGCAGCTCACTAAGC…
OTU_394	k__Bacteria	p__Actinobacteria	c__Actinobacteria	o__Actinomycetales				3	0	0	3	0	0	17	14	7	13	3	21	7	15	16	3	6	16	16	18	13	7	8	17	0	0	0	1	2	5	0	8	7	0	0	CCTACGGGTGGCAGCAGTGGGGAATATTGCGCAATGGGCGAAAGCCTGACGCAGCGACGCCGCGTGGGGGATGAAGGCCTTCGGGTTGTAAACCTCTTTCAGCTCTGACGAAGCGTAAGTGACGGTAGGGGCAGAAGAAGCACCGGCTAACTACGTGCCAGCAGCCGCGGTAATACGTAGGGTGCAAGCGTTGTCCGGAATTATTGGGCGTAAAGAGCTCGTAGGCGGTTTGTCGCGTCTGCTGTGAAAGCCCGGGGCTTAACCCTGGGTCTGCAGTGGGTACGGGCAGACTGGAGTGCGGTAGGGGAGATCGGAATTCCTGGTGTAGCGGTGAAATGCGCAGATATCAGGAGGAACACCGGTGGCGAAGGCGGATCTCTGGGCCGTAACTGACGCTGA…
OTU_395	k__Bacteria	p__Verrucomicrobia	c__[Spartobacteria]	o__[Chthoniobacterales]	f__[Chthoniobacteraceae]	g__	s__	13	4	0	2	22	5	11	4	36	10	10	6	16	10	5	26	14	42	55	9	20	14	4	5	0	0	0	0	0	2	0	2	0	0	0	CCTACGGGTGGCAGCAGTCGAGAATTTTTCTCAATGGGGGAAACCCTGAAGGAGCGACGCCGCGTGGAGGATGAAGGTCTTCGGATTGTAAACTCCTGTCATTGGTGAACAAAGCTGCCGGAGTAACTGCCGTGCAGACTGATAGTAGCCGAAGAGGAAGAGACGGCTAACTCTGTGCCAGCAGCCGCGGTAATACAGAGGTCTCAAGCGTTGTTCGGATTCATTGGGCGTAAAGGGTGCGTAGGCGGCGAGGCAAGTCTGGTGTGAAATCCCGGGGCTCAACCCCGGAACTGCACTGGATACTGCCCTGCTAGAGTACTGGAGAGGGAACTGGAATTTACGGTGTAGCAGTGAAATGCGTAGATATCGTAAGGAAGACCAGCGGCGAAGGCGAGTTCC…
OTU_396	k__Bacteria	p__Proteobacteria	c__Alphaproteobacteria	o__	f__	g__	s__	0	0	0	0	0	0	2	0	0	3	0	0	0	1	0	0	0	0	1	3	12	0	0	2	0	0	0	0	0	0	0	0	0	0	0	CCTACGGGAGGCAGCAGTGGGGAATATTGGACAATGGGCGCAAGCCTGATCCAGCCATGCCGCGTGAATGATGAAGGCCTTCGGGTTGTAAAGTTCTTTTAGTGGAGAAAATAATGATGGTATCCACAGAAAAAGCCCCGGCTAACTTCGTGCCAGCAGCCGCGGTAATACGAAGGGGGCTAGCGTTGTTCGGAATTACTGGGCGTAAAGGGTTTGTAGGCGGTTGAACAAGTCAGTGGTGAAAGCCCAGAGCTTAACTTTGGAATTGCCATTGAAACTGTTCAGCTTGAGAGTGTTAGAGGAAAGTGGAATTCCTAGTGTAGGAGTGAAATCCGTAGAGATTAGGAGGAATATCGATGGCGAAGGCAGCTTTCTGGGACATTTCTGACGCTGAGAAAC…
OTU_397	k__Bacteria	p__Acidobacteria	c__Acidobacteria-6	o__iii1-15	f__mb2424	g__	s__	73	84	80	32	7	59	0	0	2	0	0	0	0	3	1	3	1	8	0	0	0	0	0	0	0	0	0	0	0	0	0	0	0	0	0	CCTACGGGGGGCAGCAGTGGGGAATTGTTCGCAATGGGCGCAAGCCTGACGACGCAACGCCGCGTGGAGGATGAAGGTCTTCGGATTGTAAACTCCTGTTGACCGGGAAGAATGAGCTCCGACCTAACACGTCGGGGCAATGACGGTACCGGTTGAGGAAGCCACGGCTAACTCTGTGCCAGCAGCCGCGGTAATACAGAGGTGGCAAGCGTTGTTCGGAATTACTGGGCGTAAAGGGCGCGTAGGCGGTCGCCTAAGTCGGACGTGAAATCCCCAAGCTTAACTTGGGAACTGCGTCCGATACTGGGCAACTTGAGTTCGGGAGAGGAATGTGGAATTCCAGGTGTAGCGGTGAAATGCGTAGATATCTGGAGGAACACCGGTGGCGAAGGCGGCATT…
OTU_398	k__Bacteria	p__Bacteroidetes	c__Sphingobacteriia	o__Sphingobacteriales	f__Sphingobacteriaceae	g__Pedobacter	s__	0	0	0	0	0	0	10	12	15	5	14	4	3	2	23	16	3	0	41	4	9	1	7	16	0	0	0	0	0	0	0	0	0	0	0	CCTACGGGGGGCAGCAGTAAGGAATATTGGTCAATGGGGGCAACCCTGAACCAGCCATGCCGCGTGCAGGAAGACGGCCCTCTGGGTTGTAAACTGCTTTTATTCGGGAATAAACCTATCTACGCGTAGATAGCTGAATGTACCGAAGGAATAAGGATCGGCTAACTCCGTGCCAGCAGCCGCGGTAATACGGAGGATCCAAGCGTTATCCGGATTTATTGGGTTTAAAGGGTGCGTAGGCGGCCTGTTAAGTCAGGGGTGAAAGACGGTAGCTCAACTATCGCAGTGCCCTTGATACTGATGGGCTTGAATGGACTAGAGGTAGGCGGAATGTGACAAGTAGCGGTGAAATGCATAGATATGTCACAGAACACCGATTGCGAAGGCAGCTTACCATGG…
OTU_399	k__Bacteria	p__Actinobacteria	c__Acidimicrobiia	o__Acidimicrobiales	f__	g__	s__	28	16	24	20	11	49	0	0	0	0	0	0	0	0	0	0	0	0	0	0	2	0	0	0	0	0	0	0	0	0	0	0	0	0	0	CCTACGGGGGGCAGCAGTGGGGAATCTTGCCCAATGGGCGAAAGCCTGAGGCAGCAACGCCGCGTGTGGGATGACGGCCCTCGGGTTGTAAACCACTTTCAGCAGGGACGAAATTGACGGTACCTGCAGAAGAAGCTCCGGCCAACTACGTGCCAGCAGCCGCGGTAATACGTAGGGAGCAAGCGTTGTCCGGATTTATTGGGCGTAAAGGGCGCGTAGGCGGTTAAGTAAGTCGGGTGTTAAATCTCCAAGCTCAACTTGGAGCTGCCACTCGAAACTGCTTTGACTTGAGTCTGGTAGGGGAACACGGAATTCCTGGTGTAGCGGTGAAATGCTTAGATATCAGGAGGAACACCAGTGGCGAAGGCGGTGTTCTGGGCCAGTACTGACGCTGATGCG…
OTU_400	k__Bacteria	p__Actinobacteria	c__Thermoleophilia	o__Solirubrobacterales	f__	g__	s__	4	4	10	0	1	40	0	0	0	0	0	3	10	2	10	6	2	9	0	4	0	2	0	0	0	0	0	0	0	5	0	0	0	0	0	CCTACGGGGGGCAGCAGTGGGGAATCTTGCGCAATGCGCGAAAGCGTGACGCAGCAACGCCGCGTGGGGGAAGAAGGCCTTCGGGTTGTAAACCTCTTTCAGTTGGGACGAAGGCCGTGCGGTTAATAGCCGCGGCGGTTGACGGTACCTTCAGAAGAAGCCCCGGCTAACTACGTGCCAGCAGCCGCGGTAATACGTAGGGGGCAAGCGTTGTCCGGAATCATTGGGCGTAAAGAGCGTGTAGGCGGCCCGATAAGTCCGCTGTGAAAGTCCAGGGCTCAACCCTGGAATGCCGGTGGATACTGTCGGGCTCGAGTCCGGAAGAGGTGAGTGGAATTCCTGGTGTAGCGGTGAAATGCGCAGATATCAGGAGGAACACCAATGGCGAAGGCAGCTCAC…
OTU_401	k__Bacteria	p__Proteobacteria	c__Deltaproteobacteria	o__Myxococcales	f__Haliangiaceae	g__	s__	20	47	29	148	80	45	11	13	24	26	14	6	2	8	2	40	10	26	4	12	15	8	17	8	2	0	0	0	0	0	0	0	0	0	28	CCTACGGGAGGCAGCAGTGGGGAATATTGGACAATGGGCGCAAGCCTGATCCAGCCACGCCGCGTGAGTGATGAAGGCCTTCGGGTCGTAAAGCTCTGTGGGGAGGGACGAACCGCTGCTGGTGCATAGCCAGCAGCATGACGGTACCTCCTTAGCAAGCACCGGCTAACTTCGTGCCAGCAGCCGCGGTAATACGAAGGGTGCAAACGTTGCTCGGAATTATTGGGCGTAAAGCGCACGTAGGCGGCTTAGCAAGTCGGAAGTGAAATCCCTCGGCTCAACCAAGGAAGTGCTTTCGAAACTGCTGAGCTTGAGTACTTAAGAGGATCGCGGAATTCCCGGTGTAGAGGTGAAATTCGTAGATATCGGGAGGAACACCAGTGGCGAAGGCGGCGATCT…
OTU_402	k__Bacteria	p__Armatimonadetes	c__Armatimonadia	o__Armatimonadales	f__Armatimonadaceae	g__	s__	6	7	5	10	6	18	1	8	0	11	9	5	8	16	4	16	5	10	6	30	15	12	5	11	0	0	0	3	0	9	0	0	0	0	0	CCTACGGGGGGCAGCAATTAGGAATCTTGCACAATGGGCGAAAGCCTGATGCAGCGACGCCGCGTGCGGGATGAGGGCATTCGTGTCGTAAACCGCTTTTAGGGGGGAAGAAGGATGTGACGGTACCCCCTGAATAAGCCCCGGCTAACTACGTGCCAGCAGCCGCGGTAATACGTAGGGGGCGAGCGTTGTCCGAAGTTACTGGGCGTAAAGCGCGCGTAGGCGGGTCTTTAAGGCTGGTGTGAAAGGTTCAGGGCTCAACCCGAACAGGGCACTGGCGACTGGGGACCTTGAGTGGGGGAGAGGGAAGCGGAATTCCGGGTGTAGCGGTGAAATGCGTAGATATCCGGAGGAACACCGATGGCGAAGGCAGCTTCCTGGCCTCTTAACTGACGCTGA…
OTU_403	k__Bacteria	p__Planctomycetes	c__Planctomycetia	o__Pirellulales	f__Pirellulaceae	g__	s__	10	2	5	18	16	32	0	0	0	0	0	0	0	3	0	0	0	1	0	2	0	0	0	0	0	0	0	0	0	0	0	0	0	0	0	CCTACGGGTGGCTGCAGTCGAGAATCTTCGGCAATGGACGAAAGTCTGACCGAGCGACGCCGCGTGCGGGATGAAGGCCTTCGGGTTGTAAACCGCTGTCGTAGGGGAACAAGTCTACGGGGGTTCTCCCCTGTAGTTGAGTGATCCTAGGAGGAAGGAGAGGCTAAGCTCGTGCCAGCAGCCGCGGTAAGACGAGCTCTCCAAACGTTATTCGGTATCACTGGGCTTAAAGAGTTCGTAGGCGGTCTGGTAGGTGAGGTGTGAAATCCCCCGGCTCAACCGGGGAACTGCGCTTCAAACCGCCGGACTTGAGGGAGACAGAGGTGGGCGGAACAGATGGTGGAGCGGTGAAATGCGTTGATATCATCTGGAACACCGGTGGCGAAAGCGGCCCACTGG…
OTU_404	k__Bacteria	p__Planctomycetes	c__Phycisphaerae	o__WD2101	f__	g__	s__	22	25	26	6	9	55	5	10	9	2	1	7	3	6	3	3	16	17	7	9	4	0	0	2	0	0	0	0	0	0	0	0	0	0	0	CCTACGGGGGGCTGCAGTAACGAATCTTCCGCAATGCACGAAAGTGTGACGGAGCGACGCCGCGTGTGGGACGAAGCCCTTCGGGGTGTAAACCACTGTCAGGGGTAACCAAGTCCTGAGGTGCCCCAGAGGAAGGCACGGCTAACTCTGTGCCAGCAGCCGCGGTAAGACAGAGGTGCCGAGCGTTAGGCGGAATCACTGGGCTTAAAGCGCGTGTAGGCGGGCCGTTAAGCGCCCCGTGAAATCCCACGGCTCAACCGTGGAACTGCGGGGCGGACTGGCGGTCTTGAGACACCTAGGGGTCGTCGGAACAAGCGGTGGAGCGGTGAAATGCGTAGATATCGCTTGGAACGCCCGCGGCGAAAGCGGACGACTGGGGGTGCTCTGACGCTGAGACGC…
OTU_405	k__Bacteria	p__Bacteroidetes	c__Sphingobacteriia	o__Sphingobacteriales	f__	g__	s__	7	34	20	20	16	64	0	0	0	0	0	0	0	0	0	0	0	0	0	0	0	0	0	0	0	0	0	0	0	0	0	0	0	0	0	CCTACGGGAGGCTGCAGTAAGGAATATTGGACAATGGCCGCAAGGCTGATCCAGCCATGCCGCGTGCAGGAAGACGGACCTATGGTTTGTAAACTGCTTTTGAACCAGAGAAAACCCCCTTACGTGTAAGGGGCTGATAGTATGGTTAGAATAAGCATCGGCTAACTTCGTGCCAGCAGCCGCGGTAAGACGAAGGATGCAAGCGTTATCCGGATTCATTGGGTTTAAAGGGAGCGTAGGCGGACTTATAAGTCAGTGGTGAAATCTCCTTGCTTAACAAGGAAACTGCCATTGATACTGTAGGTCTTGAGTACAGTTGCCGTTGGCGGAATATGACATGTAGTGGTGAAATACTTAGATATGTCATAGAACACCGATTGCGAAGGCAGCTAACGAAGC…
OTU_406	k__Bacteria	p__Proteobacteria	c__Deltaproteobacteria	o__Myxococcales	f__	g__	s__	92	57	9	66	20	54	0	3	1	0	0	2	0	0	0	2	1	6	3	0	0	0	3	5	3	2	0	0	0	0	0	0	0	0	0	CCTACGGGAGGCAGCAGTGGGGAATCTTGCGCAATGGGCGAAAGCCTGACGCAGCGACGCCGCGTGAGTGATGAAGGCCTTCGGGTTGTAAAGCTCTGTGGGGAGAGACGAATAAGTAGAAGCTAATACCTTCTATGATGACGGTATCTCCTTAGCAAGCACCGGCTAACTCTGTGCCAGCAGCCGCGGTAAGACAGAGGGTGCAAACGTTGTTCGGAATTACTGGGCGTAAAGCGAGTGTAGGCGGTCTGCTAAGTCGGGTGTGAAAGCCCTGGGCTCAACCCAGGAAGTGCACTCGAAACTGGCAGGCTAGAGTACTGGAGAGGTTGGTGGAATTCTCGGTGTAGAGGTGAAATTCGTAGATATCGAGAGGAACACCGGTGGCGAAGGCGGCCAACT…
OTU_407	k__Bacteria	p__Bacteroidetes	c__Sphingobacteriia	o__Sphingobacteriales	f__Sphingobacteriaceae	g__	s__	1	4	10	4	3	6	0	0	0	0	0	0	0	0	0	0	0	0	0	0	0	0	0	0	0	0	0	0	0	0	0	0	0	0	0	CCTACGGGAGGCAGCAGTAAGGAATATTGGTCAATGGGGGCAACCCTGAACCAGCCATGCCGCGTGCAGGAAGACGGCCCTATGGGTTGTAAACTGCTTTTATACGGGAATAAACCCCTTTACGAGTAAAGGGTTGAAGGTACTGTAAGAATAAGGATCGGCTAACTCCGTGCCAGCAGCCGCGGTAATACGGAGGATCCGAGCGTTATCCGGATTTATTGGGTTTAAAGGGTGCGTAGGCGGCTTGATAAGTCAGTGGTGAAAGTTTGCGGCTTAACCGTAAAATTGCCATTGATACTGTCGGGCTTGAGTACAGATGAGGTAGGCGGAATGTGTCATGTAGCGGTGAAATGCATAGATATGACACAGAACACCGATTGCGAAGGCAGCTTACTAAAG…
OTU_408	k__Bacteria	p__Actinobacteria	c__Actinobacteria	o__Actinomycetales	f__Frankiaceae	g__	s__	2	0	0	0	1	6	1	5	3	12	1	3	0	0	3	0	0	0	0	18	0	40	6	3	2	0	1	6	97	37	18	6	4	0	3	CCTACGGGGGGCAGCAGTGGGGAATATTGCACAATGGGCGAAAGCCTGATGCAGCGACGCCGCGTGAGGGATGAATGCCTTCGGGTTGTAAACCTCTTTCAGCAGGGACGAAGCGAAAGTGACGGTACCTGCAGAAGAAGCACCGGCCAACTACGTGCCAGCAGCCGCGGTAATACGTAGGGTGCAAGCGTTGTCCGGAATTATTGGGCGTAAAGAGCTCGTAGGCGGTCTGTTACGTCGGCTGTGAAAACCTGGGGCTCAACTCCGGGCCTGCAGCCGATACGGGCAGACTAGAGTTCGGCAGGGGAGACTGGAATTCCTGGTGTAGCGGTGAAATGCGCAGATATCAGGAGGAACACCGGTGGCGAAGGCGGGTCTCTGGGCCGAAACTGACGCTGA…
OTU_409	k__Bacteria	p__Actinobacteria	c__Nitriliruptoria	o__Euzebyales	f__Euzebyaceae	g__Euzebya	s__	51	46	9	0	0	45	0	0	0	0	0	0	0	0	0	0	0	0	0	0	0	0	0	0	0	0	0	0	0	0	0	0	0	0	0	CCTACGGGGGGCAGCAGTGGGGAATCTTGCGCAATGGGCGAAAGCCTGACGCAGCGACGCCGCGTGCGGGAAGAAGGCCTTCGGGTTGTAAACCGCTTTCAGGAGGGAAGAAGCGAAAGTGACGGTACCTCCAGAAGAAGCCCCGGCCAACTACGTGCCAGCAGCCGCGGTAATACGTAGGGGGCAAGCGTTGTCCGGAATTATTGGGCGTAAAGAGCTCGTAGGCGGTCCGTTAAGTCAGAAGTGAAATCTCAGGGCTCAACCCTGAAATTGCTTCTGATACTGGCGGACTTGAGGTAGGTAGGGGAAGGTGGAATTCCTGGTGTAGCGGTGAAATGCGCAGATATCAGGAGGAACACCGGTGGCGAAGGCGGCCTTCTGGGCCTTACCTGACGCTGA…
OTU_410	k__Bacteria	p__Proteobacteria	c__Deltaproteobacteria	o__Myxococcales	f__Haliangiaceae	g__Haliangium	s__	18	7	14	42	6	39	0	0	0	1	0	0	0	0	0	0	1	0	0	0	2	0	0	0	0	0	0	0	0	0	0	0	0	0	0	CCTACGGGAGGCAGCAGTGGGGAATATTGGACAATGGGCGAAAGCCTGATCCAGCCACGCCGCGTGAGTGATGAAGGCCTTCGGGTCGTAAAGCTCTGTGGGGAGGGACGAAACCTGACTGGTGAATAGCCAGGCAGTTGACGGTACCTCCTTAGCAAGCACCGGCTAACTCCGTGCCAGCAGCCGCGGTAATACGGAGGGTGCAAACGTTGCTCGGAATCACTGGGCGTAAAGCGCACGTAGGCGGCCCGAAAAGTCGGATGTGAAAGCCCTGGGCTCAACCTAGGAAGTGCATTCGAAACTGCCGGGCTTGAGTACGGGAGAGGGTTGCGGAATTCCCGGTGTAGAGGTGAAATTCGTAGATATCGGGAGGAACACCAGTGGCGAAGGCGGCAGCCT…
OTU_411	k__Bacteria	p__Proteobacteria	c__Deltaproteobacteria	o__Myxococcales	f__	g__	s__	7	6	5	33	12	117	9	0	6	5	7	3	8	16	0	11	21	23	29	5	29	4	9	6	0	0	0	0	0	0	0	7	0	0	0	CCTACGGGAGGCAGCAGTGGGGAATCTTGGTCAATGGGCGCAAGCCTGAACCAGCGATGCCGCGTGAGTGATGAAGGCCTTCGGGTTGTAAAGCTCTGTGGGGAGGGACGAAAGAATCGGTTCTAACAGGACCGACGTTGACGGTACCTCCTTAGCAAGCACCGGCTAACTCTGTGCCAGCAGCCGCGGTAAGACAGAGGGTGCAAACGTTGCTCGGAATCACTGGGCGTAAAGGGCGTGTAGGCGGACAGGTAAGTCGGGCGTGAAATCCCTGGGCTCAACCCAGGAACTGCACTCGAAACTACTTGTCTTGAGTGCCGGAGAGGAAAGCGGAATTCCTGGTGTAGAGGTGAAATTCGTAGATATCAGGAGGAACACCAGTGGCGAAGGCGGCTTTCT…
OTU_412	k__Bacteria	p__Planctomycetes	c__Phycisphaerae	o__WD2101	f__	g__	s__	19	23	12	34	28	83	0	0	0	0	0	0	0	0	0	0	0	2	0	2	0	1	0	0	1	0	1	3	0	1	2	0	0	0	0	CCTACGGGGGGCTGCAGTAACGAATCTTCCGCAATGGGCGCAAGCCTGACGGAGCGACGCCGCGTGTGGGACGAAGTCCTTCGGGATGTAAACCACTGTCAGGGGCAGCCAAGTTCTGAGGCGCCCCAGAGGAAGGCACGGCTAACTCTGTGCCAGCAGCCGCGGTAAGACAGAGGTGCCGAGCGTTAGGCGGAATCACTGGGCTTAAAGCGCGTGTAGGTGGGCCGTTAAGTGCCCCGTGAAATCCCACGGCTCAACCGTGGAACTGCGGGGCATACTGGCGGCCTTGAGAGGCCTAGGGGTCAGCGGAACAGGCGGTGGAGCGGTGAAATGCGTAGATATCGCCTGGAACGCCGGCGGCGAAAGCGGCTGACTGGGGGCCTTCTGACACTGAGACGC…
OTU_413	k__Bacteria	p__Planctomycetes	c__Phycisphaerae	o__WD2101	f__	g__	s__	10	0	0	1	2	7	1	0	0	4	0	3	0	0	1	0	4	0	0	1	7	0	5	0	0	0	0	0	0	0	0	0	0	0	0	CCTACGGGGGGCTGCAGTAACGAATCTTCCGCAATGCCCGAAAGGGTGACGGAGCGACGCCGCGTGTGGGACGAAGTCCTTCGGGATGTAAACCACTGTCAGGGGTTACCAAGTCCTGAGGAGCCCCAGAGGAAGGCACGGCTAACTCTGTGCCAGCAGCCGCGGTAAGACAGAGGTGCCGAGCGTTAGGCGGAATCACTGGGCTTAAAGCGCGTGTAGGCGGGTCGTTAAGTGTCTTGTGAAATCCCCCGGCTCAACCGGGGAACCGCTGGGCATACTGGCGATCTTGAGAGACCTAGGGGCGAGCGGAACAGGCGGTGGAGCGGTGAAATGCGTAGATATCGCCTGGAACGCCGACGGTGAAAACAGCTCGCTGGGGGTCTTCTGACGCTGAGACGC…
OTU_414	k__Bacteria	p__Bacteroidetes	c__Cytophagia	o__Cytophagales	f__	g__	s__	0	0	0	0	2	3	23	17	7	5	14	0	0	6	12	19	2	30	28	2	0	0	10	4	0	0	0	0	0	0	0	0	0	0	0	CCTACGGGTGGCAGCAGTAGGGAATATTGGGCAATGGTCGAGAGACTGACCCAGCCATGCCGCGTGAAGGAAGAAGGCTTTCTGAGTTGTAAACTTCTTTTATCTGGGAATAAACAGGCCTTGCGAGGCAGATTGAATGTACCAGAGGAATAAGCACCGGCTAACTCCGTGCCAGCAGCCGCGGTAATACGGAGGGTGCAAGCGTTGTCCGGATTTATTGGGTTTAAAGGGTGCGTAGGCGGCTATGTAAGTCAGTGTTTAAAGTCAACAGCTCAACTGTTGGAATGGCAATGATACTGCATAGCTTGAGTAAAGTTGAGGTAGGCGGAATTGATGGTGTAGCGGTGAAATGCATAGATATCATCAAGAACATCGATTGCGAAGGCAGCTTACTAAGCT…
OTU_415	k__Bacteria	p__Verrucomicrobia	c__[Spartobacteria]	o__[Chthoniobacterales]	f__[Chthoniobacteraceae]	g__	s__	15	7	0	23	10	6	8	3	10	2	10	0	8	7	4	18	6	25	40	7	12	10	22	12	0	0	0	0	0	0	0	0	0	0	0	CCTACGGGAGGCAGCAGTCGAGAATTTTTCTCAATGGGGGCAACCCTGAAGGAGCGACGCCGCGTGGAGGATGAAGGTCTTCGGATTGTAAACTCCTGTCATTGGTGAACAAGGCCCAAGGAGTCACTGCCTGTGGGTTTGATAGTAGCCGAAGAGGAAGAGACGGCTAACTCTGTGCCAGCAGCCGCGGTAATACAGAGGTCTCAAGCGTTGTTCGGATTCATTGGGCGTAAAGGGTGCGTAGGCGGCGAGGCAAGTCTGGTGTGAAATCCCGGGGCTCAACTCCGGAACTGCACTGGATACTGCCCTGCTAGAGTACTGGAGAGGGAACTGGAATTTACGGTGTAGCAGTGAAATGCGTAGAGATCGTAAGGAAGACCAGTGGCGAAGGCGAGTTCC…
OTU_416	k__Bacteria	p__Proteobacteria	c__Alphaproteobacteria	o__Rhodospirillales	f__Acetobacteraceae	g__	s__	0	0	0	0	2	0	0	0	0	0	0	0	0	0	0	0	0	0	0	0	0	0	0	0	9	0	5	1	70	4	25	7	20	0	0	CCTACGGGAGGCAGCAGTGGGGAATATTGGACAATGGGCGCAAGCCTGATCCAGCAATGCCGCGTGGGTGAAGAAGGTCTTCGGATTGTAAAGCCCTTTCGGCGGGGACGATGGTGACGGTACCCGCAGAAGAAGCCCCGGCTAACTTCGTGCCAGCAGCCGCGGTAATACGAAGGGGGCGAGCGTTGCTCGGAATGACTGGGCGTAAAGGGCGCGTAGGCGGACCCCGCAGTCGGGCGTGAAATCCCCGGGCTCAACCCGGGACGTGCGCCCGAGACGCGGGGTCTGGAGTGGGGGAGAGGGTCGCGGAATTCCCAGTGTAGAGGTGAAATTCGTAGATATTGGGAAGAACACCGGTGGCGAAGGCGGCGACCTGGCCCTTGACTGACGCTGAGGCGC…
OTU_417	k__Bacteria	p__Chlorobi	c__OPB56	o__	f__	g__	s__	19	0	4	13	5	27	15	24	47	23	40	12	6	36	34	39	30	44	51	38	33	26	20	20	0	0	0	0	0	1	0	0	0	0	0	CCTACGGGAGGCAGCAGTGAGGAATATTGCACAATGGGGGAAACCCTGATGCAGCGATGCCGCGTGCGGGATGAAGGGGCTTTGCCTCGTAAACCGCTGTCGGATGGGAAGAAAGGGTTCTTAGAGGACCTGGGACTGTACCATAAGAGGAAGGGACGGCTAACTACGTGCCAGCAGCCGCGGTAATACGTAGGTCCCGAGCGTTGTCCGGAATTACTGGGTGTAAAGGGTGCGCAGGCGGCCATGTGCGTCAGAAGTGAAATATCACGGCTTAACCGTGAGGGTGCTTTTGAAACGGCGTGGCTTGAGTACGGGAGAGGATGATGGAATTCCTGGTGTAGCAGTGAAATGCGTAGATATCAGGAGGAACACCGGTGGCGAAGGCGGTCATCTGGCCCG…
OTU_418	k__Bacteria	p__[Thermi]	c__Deinococci	o__Deinococcales	f__Deinococcaceae	g__Deinococcus	s__	0	0	0	0	0	0	0	0	0	0	0	0	0	0	0	0	0	0	0	0	0	0	0	0	35	33	29	0	0	0	0	67	0	0	0	CCTACGGGAGGCAGCAGTTAGGAATCTTCCACAATGGGCGAAAGCCTGATGGAGCGACGCCGCGTGAGGGATGAAGGTTTTCGGATCGTAAACCTCTGAATCAGGGACGAAAGACACTTCGGTGGGATGACGGTACCTGAGTAATAGCACCGGCTAACTCCGTGCCAGCAGCCGCGGTAATACGGAGGGTGCAAGCGTTACCCGGAATCACTGGGCGTAAAGGGCGTGTAGGCGGATCGTTAAGTCTGGTTTTAAAGCCCGGGGCTCAACCCCGGATCTGGACTGGAGACTGGCAATCTGGACCTCTGGAGAGAGAACCGGAATTCCTGGTGTAGCGGTGGAATGCGTAGATACCAGGAGGAACACCGATGGCGAAGGCAGGTTCTTGGACAGAAGGTG…
OTU_419	k__Bacteria	p__Actinobacteria	c__Nitriliruptoria	o__Euzebyales	f__Euzebyaceae	g__Euzebya	s__	0	0	0	0	0	0	0	0	0	0	0	0	0	0	0	0	0	0	0	0	0	0	0	0	36	36	29	39	4	35	4	7	7	0	0	CCTACGGGAGGCAGCAGTGGGGAATCTTGCGCAATGGGCGAAAGCCTGACGCAGCGACGCCGCGTGCGGGAAGAAGGCCTTCGGGTTGTAAACCGCTTTCAGGAGGGAAGAAGCGAAAGTGACGGTACCTCCAGAAGAAGGACCGGCCAACTACGTGCCAGCAGCCGCGGTAATACGTAGGGTCCGAGCGTTGTCCGGAATTATTGGGCGTAAAGAGCTCGTAGGCGGTCCCTTAAGTCGGATGTGAAATCTCAGGGCTCAACCCTGGAACTGCATCTGATACTGGGGGACTTGAGGCAGGTAGGGGAAGGTGGAATTCCTGGTGTAGCGGTGAAATGCGCAGATATCAGGAGGAACACCAATGGCGAAGGCAGCCTTCTGGGCCTGTACTGACGCTGA…
OTU_420	k__Bacteria	p__Bacteroidetes	c__Cytophagia	o__Cytophagales	f__Cyclobacteriaceae			0	0	0	0	4	3	4	5	9	0	2	6	0	10	0	12	5	6	11	13	16	3	26	9	0	0	0	0	0	0	0	0	0	0	0	CCTACGGGGGGCAGCAGTAGGGAATATTGGGCAATGGGCGAGAGCCTGACCCAGCCATGCCGCGTGCAGGAAGAAGGTGCTCTGCACTGTAAACTGCTTTTATCTGGGAAGAAACACCCCATGCGTGGGGCATTGACGGTACCAGAAGAATAAGCACCGGCTAACTCCGTGCCAGCAGCCGCGGTAATACGGGGGGTGCAAGCGTTGTCCGGATTTATTGGGTTTAAAGGGTGCGCAGGCGGCCTAGTAAGTCAGTATTTAAATACGGCGGCTCAACCGTCGAGATGGTACTGATACTGCTGGGCTTGAGTACAGACGAGGCAGGCGGAATTTAGGGTGTAGCGGTGAAATGCATAGATACCCTAAGGAACACCGATAGCGAAGGCAGCTTGCCAGACT…
OTU_421	k__Bacteria	p__OD1	c__ZB2	o__	f__	g__	s__	6	5	2	0	0	0	0	1	0	2	0	0	0	0	0	0	0	0	0	0	0	0	0	0	0	0	0	0	0	0	0	0	0	0	102	CCTACGGGTGGCTGCAGTCGAGAATCTTCCACAATGGACGAAAGTCTGATGGAGCGACGCCGCGTGATTGATGAAGTCCCTCTGGGACGTAAAGATCTTTTATGAGGGAAGAAGTTTATTGACGGTACCTCATGAATAAGAGGCTCCTAATCTCGTGCCAGCAGGAGCGGTAATACGAGAGCCTCGAGCGTTATCCGGAATTATTGGGCGTAAAGGGTGCGTAGGTTGTTCTGTTAGTCTTTTGTCAAAGCCCCGTGCTTAACATGGGATATGCGAAAGAAACGGCAGAACTTGAAAGTGCGAGAGGCGTACGGAACTCATGGTGTAGGGGTGAAATCCGTTGATATCATGGGGAACACCAAAAGCGAAGGCAGTACGCTGGCGCATGTTTGACACTGA…
OTU_422	k__Bacteria	p__Actinobacteria	c__Actinobacteria	o__Actinomycetales	f__Propionibacteriaceae	g__	s__	0	0	0	0	0	0	0	0	0	0	0	0	0	0	0	0	0	0	0	0	0	0	0	0	5	8	4	43	1	59	79	20	27	0	0	CCTACGGGTGGCAGCAGTGGGGAATATTGCACAATGGGCGAAAGCCTGATGCAGCAACGCCGCGTGCGGGATGACGGCCTTCGGGTTGTAAACCGCTTTCAGTTCCGACGAAGCGAAAGTGACGGTAGGAACAGAAGAAGCACCGGCCAACTACGTGCCAGCAGCCGCGGTGATACGTAGGGTGCGAGCGTTGTCCGGAATTATTGGGCGTAAAGGGCTTGTAGGCGGTTCGTCACGTCGGAAGTGAAAACTCAGGGCTCAACCCTGAGCCTGCTTTCGATACGGGCGAACTAGAGGAAGGTAGGGGAGAACGGAATTCCTGGTGGAGCGGTGGAATGCGCAGATATCAGGAGGAACACCGGTGGCGAAGGCGGTTCTCTGGACCTTTCCTGACGCTGA…
OTU_423	k__Bacteria	p__Actinobacteria	c__Actinobacteria	o__Actinomycetales	f__Geodermatophilaceae	g__	s__	26	24	9	37	53	42	9	11	3	15	5	10	23	4	14	5	5	14	8	1	13	7	11	14	3	1	4	11	3	77	5	13	19	0	51	CCTACGGGAGGCAGCAGTGGGGAATATTGCGCAATGGGCGGAAGCCTGACGCAGCGACGCCGCGTGGGGGATGACGGCCTTCGGGTTGTAAACCTCTTTCAGCAGGGACGAAGCGCAAGTGACGGTACCTGCAGAAGAAGCACCGGCCAACTACGTGCCAGCAGCCGCGGTAATACGTAGGGTGCAAGCGTTGTCCGGAATTATTGGGCGTAAAGAGCTCGTAGGCGGTTTGTTGCGTCGGCTGTGAAATCCCGAGGCTCAACCTCGGGTCTGCAGTCGATACGAGCAAACTAGAGTGTTGCAGGGGAGACTGGAATTCCTGGTGTAGCGGTGAAATGCGCAGATATCAGGAGGAACACCGGTGGCGAAGGCGGGTCTCTGGGCAACAACTGACGCTGA…
OTU_424	k__Bacteria	p__Armatimonadetes	c__Armatimonadia	o__Armatimonadales	f__Armatimonadaceae	g__	s__	33	11	19	28	17	36	6	14	32	20	42	15	6	23	21	25	19	27	17	47	55	26	11	13	8	0	14	1	6	7	3	8	3	0	0	CCTACGGGGGGCAGCAATTAGGAATCTTGCGCAATGGGGGAAACCCTGACGCAGCGACGCCGCGTGCGGGATGACGGGCTTCGGCCTGTAAACCGCTTTTCTGGGGGAAGAAGAATGTGACGGTACCCCAGGAATAAGCCCCGGCTAACTACGTGCCAGCAGCCGCGGTAATACGTAGGGGGCGAGCGTTGTCCGAAGTTACTGGGCGTAAAGCGCGCGTAGGCGGTCCTTTAAGTCTGGTGTGAAAGGTTCAGGGCTCAACCCGAACAGTGCATTGGATACTGGGGGACTTGAGGACGGGAGAGGGGGGCGGAATTCCAGGTGTAGCGGTGAAATGCGTAGATATCTGGAGGAACACCGATGGCGAAGGCAGCCCCCTGGCCTGTATCTGACGCTGAG…
OTU_425	k__Bacteria	p__Bacteroidetes	c__Cytophagia	o__Cytophagales	f__Cytophagaceae	g__	s__	0	0	0	0	0	0	0	0	0	0	0	0	0	0	0	0	0	0	0	0	0	0	0	0	17	11	16	10	6	84	31	105	6	0	0	CCTACGGGAGGCAGCAGTAGGGAATATTGGGCAATGGAGGCAACTCTGACCCAGCCATGCCGCGTGCAGGAAGAAGGCGCTCAGCGTTGTAAACTGCTTTTGCCGGGGAAGAACCATCACTACGGGTAGTGAGACTGACGGTACCCGGTGAATAAGCACCGGCTAACTCCGTGCCAGCAGCCGCGGTAATACGGAGGGTGCGAGCGTTGTCCGGATTTATTGGGTTTAAAGGGTGCGCAGGTGGCTTGTTAAGTCCGGGGTGAAAGGCGGTGGCTCAACCATCAGCAGGGCCCCGGATACTGGCAGGCTCGAGTACGTGTGAGGCCGGTGGAACGGGTGGTGTAGCGGTGAAATGCATAGATACCATCCAGAACACCGATTGCGGAGGCAGCCGGCTGA…
OTU_426	k__Bacteria	p__Acidobacteria	c__[Chloracidobacteria]	o__RB41	f__Ellin6075	g__	s__	0	0	3	0	1	0	5	31	49	18	11	14	0	10	4	11	0	0	0	4	0	0	0	0	22	32	39	51	10	2	3	7	0	0	0	CCTACGGGTGGCAGCAGTCGGGAATTTTGGGCAATGGGCGAAAGCCTGACCCAGCAACGCCGCGTGAAGGATGAAGTCTTTCGGGATGTAAACTTCGTAAGAATAGGAAGAATAAATGACGGTACTATTTGTAAGGTCCGGCTAACTACGTGCCAGCAGCCGCGGTAATACGTAGGGACCAAGCGTTGTTCGGATTTACTGGGCGTAAAGGGCGCGTAGGCGGCGTATCAAGTCACTTGTGAAATCTCCGAGCTTAACTCGGAACGGTCAAGTGATACTGATATGCTAGAGTACAGAAAGGGTAATCGGAATTCTCGGTGTAGCGGTGAAATGCGTAGATATCGAGAGGAACACCAGAGGCGAAGGCGGATTACTAGGCTGATACTGACGCTGAGGCGC…
OTU_427	k__Bacteria	p__Proteobacteria	c__Deltaproteobacteria	o__Myxococcales	f__Polyangiaceae	g__	s__	0	0	0	0	0	0	5	0	0	3	5	0	16	0	6	0	4	5	68	29	26	0	8	28	0	0	0	0	0	0	0	0	0	0	0	CCTACGGGGGGCAGCAGTGGGGAATCTTGCGCAATGGGCGAAAGCCTGACGCAGCGACGCCGCGTGAGTGATGAAGGCCTTCGGGTTGTAAAGCTCTGTGGAGGGGGACGAATAAGTCGGAGGTAACATTTCCGATGATGACGGTACCCCTTTAGCAAGCACCGGCTAACTCTGTGCCAGCAGCCGCGGTAAGACAGAGGGTGCAAACGTTGTTCGGAATTACTGGGCGTAAAGCGCGTGTAGGCGGCTCGGAAAGTCGGATGTGAAAGCCCTGGGCTTAACCTAGGAAGTGCATTCGAAACTCCCGAGCTTGAGTTCTGGAGAGGAAGGCGGAATTCTCGGTGTAGAGGTGAAATTCGTAGATATCGAGAGGAACACCGGTGGCGAAGGCGGCCTTCT…
OTU_428	k__Bacteria	p__Proteobacteria	c__Betaproteobacteria	o__	f__	g__	s__	153	172	216	81	62	116	0	0	0	0	2	2	2	1	3	7	5	8	5	3	1	2	0	0	0	0	0	0	0	0	0	0	0	0	14	CCTACGGGTGGCAGCAGTGGGGAATTTTGGACAATGGGCGAAAGCCTGATCCAGCCATGCCGCGTGAGTGAAGAAGGCCTTCGGGTTGTAAAGCTCTTTCGGCTGGGACGAAAAGGTCCGTGCTAACACCACGGATCCATGACGGTACCAGCAGAAGAAGCACCGGCTAACTACGTGCCAGCAGCCGCGGTAATACGTAGGGTGCAGGCGTTAATCGGAATTACTGGGCGTAAAGCGTGCGCAGGCGGTCTCTTAAGACAGGTGTGAAATCCCCGGGCTTAACCTGGGAACTGCGCTTGTAACTGAGAGGCTAGAGTGTGGCAGAGGGGGGTGGAATTCCACGTGTAGCAGTGAAATGCGTAGAGATGTGGAGGAACACCGATGGCGAAGGCAGCCCCC…
OTU_429	k__Bacteria	p__Bacteroidetes	c__[Saprospirae]	o__[Saprospirales]	f__Chitinophagaceae	g__	s__	33	13	4	16	14	2	8	4	29	8	6	0	8	8	12	14	6	21	6	5	16	7	7	5	0	0	0	9	0	3	1	0	0	0	0	CCTACGGGAGGCAGCAGTAAGGAATATTGGGCAATGGACGCAAGTCTGACCCAGCCATGCCGCGTGGAGGATGAAGGCCCTCTGGGTTGTAAACTTCTTTTATCTGGGACGAAACCCCTGTTTTCTAACGGGATTGACGGTACCAGAGGAATAAGCACCGGCTAACTCCGTGCCAGCAGCCGCGGTAATACGGAGGGTGCAAGCGTTATCCGGATTCACTGGGTTTAAAGGGTGCGTAGGCGGGTAAGTAAGTCAGTGGTGAAATCTCCAAGCTTAACTTGGAAACTGCCGTTGATACTATTTATCTTGAATATCGTGGAGGTAAGCGGAATATGTCATGTAGCGGTGAAATGCTTAGATATGACATAGAACACCAATTGCGAAGGCAGCTTACTACGC…
OTU_430	k__Bacteria	p__Bacteroidetes	c__Cytophagia	o__Cytophagales	f__Cytophagaceae	g__Adhaeribacter	s__	0	0	0	0	0	0	7	5	2	0	3	0	0	0	16	3	0	3	3	26	3	3	0	4	0	0	0	0	0	0	2	0	0	0	0	CCTACGGGGGGCAGCAGTAGGGAATATTGGGCAATGGAGGCAACTCTGACCCAGCCATGCCGCGTGCAGGATGAAGGCCTTCTGGGTTGTAAACTGCTTTTACCAGGGAAGAAACTACCTTTGCGAAGGGAATTGACGGTACCTGGTGAATAAGCACCGGCTAACTCCGTGCCAGCAGCCGCGGTAATACGGAGGGTGCAAGCGTTGTCCGGATTTATTGGGTTTAAAGGGTGCGTAGGCGGCCCGTTAAGTCCGTGGTGAAAGCCAACAGCTCAACTGTTGAACTGCCATGGATACTGACGGGCTTGAGTACAGACGAGGTAGGCGGAATTGATGGTGTAGCGGTGAAATGCATAGATACCATCAAGAACACCGATTGCGAAGGCAGCTTACTAGGCT…
OTU_431	k__Bacteria	p__Chlorobi	c__OPB56	o__	f__	g__	s__	3	0	0	7	5	8	8	3	19	3	1	12	13	32	6	21	13	16	20	14	38	2	2	10	0	0	0	0	0	0	0	0	0	0	0	CCTACGGGAGGCAGCAGTAAGGAATATTGCGCAATGGACGAAAGTCTGACGCAGCAACGCCGCGTGCAGGATGACGGCCCTTTGGGTTGTAAACTGCTGTAGCAGGGGAATAAGAGCCCACTCGGTGGGTGTGAAGGTACCCTGAAAGTAAGCTCCGGCTAACTACGTGCCAGCAGCCGCGGTAATACGTAGGGAGCAAGCGTTGTCCGGATTCACTGGGTGTAAAGGGTGCGCAGGCGGGTTGGCAAGTCAGAGGTGAAATCTCACAGCTTAACTGTGAAACTGCCTTTGATACTTCCAATCTTGAGTTAAAGAGAGGTTGATGGAATTTCAGGTGTAGCGGTGAAATGCGTAGATATCTGAAAGAACACCAGTGGCGAAGGCGGTCAACTGGCTTTT…
OTU_432	k__Bacteria	p__Chlorobi	c__SJA-28	o__	f__	g__	s__	0	0	92	0	0	0	0	0	0	0	0	0	0	0	0	0	0	0	0	0	0	0	0	0	0	0	0	0	0	0	0	0	0	0	0	CCTACGGGAGGCAGCAGTAAGGAATATTGCTCAATGGCCGAAAGGCTGAAGCAGCAACGCCGTGTGAAGGATGACGGGCTTTTGCTTGTAAACTTCTGTAAGTGGGGAAAAATAGCTACATTGGTAGTTTGATGGTACCCACAGAGTAAGCCCCGGCTAACTACGTGCCAGCAGCCGCGGTAATACGTAGGGGGCAAGCGTTGTCCGGATTTACTGGGTGTAAAGGGTGCTCAGGCGGGTTAGTAAGTCAGAGGTGAAACTCCGAAGCTCAACTTCGGAACTGCCTTTGATACTGCTTACCTTGAGTTTGGGAGAGGGTGATGGAATATCTGGTGTAGCAGTGAAATGCGTAGATATCAGATAGAACACCAATGGCGAAGGCAGTCACCTGGTCCAATA…
OTU_433	k__Bacteria	p__Bacteroidetes	c__[Saprospirae]	o__[Saprospirales]	f__Chitinophagaceae	g__Flavisolibacter	s__	24	12	0	9	14	20	0	0	3	2	4	0	0	2	0	2	3	1	4	7	3	2	2	0	0	0	0	0	0	0	0	0	0	0	0	CCTACGGGAGGCAGCAGTAAGGAATATTGGTCAATGGAGGCAACTCTGAACCAGCCATGCCGCGTGAAGGATGAAGGTCCTCTGGATTGTAAACTTCTTTTACAGGGGAAGAAACCCGAGAATTCTTTTTCGGTTGACGGTACCCTGGGAATAAGCACCGGCTAACTCCGTGCCAGCAGCCGCGGTAATACGGAGGGTGCAAGCGTTATCCGGATTCACTGGGTTTAAAGGGTGCGTAGGTGGGTAGGTAAGTCCGTGGTGAAATCTCCAAGCTTAACTTGGAAACTGCCGTGGATACTATCTATCTTGAAGGACGTGGAGGTGAGCGGAATATGTCATGTAGCGGTGAAATGCTTAGATATGACATAGAACACCAATTGCGAAGGCAGCTCACTACCC…
OTU_434	k__Bacteria	p__TM7	c__TM7-1	o__	f__	g__	s__	5	0	0	1	2	0	0	2	4	0	1	0	2	0	0	4	2	3	7	4	5	0	1	12	30	41	49	3	2	3	5	2	1	0	0	CCTACGGGGGGCAGCAGTAGGGAATTTTCCACAATGGGCGAAAGCCTGATGGAGCAACGCCGCGTGCAGGATGAATGCCTTAGGGTTGTAAACTGCTTTTATGTGTGACGAATATGACGGTAGCACATGAATAAGGATCGGCTAACTCCGTGCCAGCAGCCGCGGTCATACGGAGGATCCAAGCGTTATCCGGAATTACTGGGCGTAAAGAGTTGCGTAGGTGGCATAGTAAGTAGGTAGTGAAAGCGTGTGGCTCAACCATACTCACATTATCTAAACTGCTAAGCTTGAGGATGAGAGAGGTTATTGGAATTCCCTGTGTAGGAGTGAAATCCGTAGATATAGGGAGGAACACCGATGGCGTAGGCAGATAACTGGCTCATTCCTGACACTAAGGCA…
OTU_435	k__Bacteria	p__FBP	c__	o__	f__	g__	s__	0	0	0	0	4	0	0	2	11	0	2	6	0	0	0	0	0	3	7	7	3	0	0	12	0	0	0	0	0	0	0	0	0	0	0	CCTACGGGGGGCTGCAGTCGAGAATCTTGGGCAATGCACGAAAGTGTGACCCAGCGACGCCGCGTGGAGGATGAAGGCCCTTGGGTCGTAAACTCCTTTTATGGAAGAAGAACGCCTCTTCGGAGGCTTGACGGTACTCCATGAATAAGCCACGGCTAACTACGTGCCAGCAGCCGCGGTAATACGTAGGTGGCAAGCGTTGTCCGGATTTACTGGGCGTAAAGCGTATGCAGGCGGATTGGTTAGTAGGAAGTGAAAGGTTGGAGCTCAACTCTAACACTGCTCCCTATACTGCCAGTCTTGAGTGCCGGAGAGGACAAGGGAACTTCACGTGTAGCGGTGAAATGCGTTGAGATGTGAAGGAACACCAATGGCGAAAGCACTTGTCTGGACGGAAAC…
OTU_436	k__Bacteria	p__Actinobacteria	c__Actinobacteria	o__Actinomycetales	f__Nocardioidaceae	g__	s__	9	19	12	11	6	7	10	7	8	12	7	18	8	7	12	10	8	25	24	24	16	1	12	13	15	8	55	231	14	127	10	29	16	0	19	CCTACGGGAGGCAGCAGTGGGGAATATTGGACAATGGGCGAAAGCCTGATCCAGCAACGCCGCGTGAGGGATGACGGCCTTCGGGTTGTAAACCTCTTTCAGCAGGGACGAAGCGAAAGTGACGGTACCTGCAGAAGAAGCACCGGCCAACTACGTGCCAGCAGCCGCGGTAATACGTAGGGTGCAAGCGTTGTCCGGAATTATTGGGCGTAAAGGGCTCGTAGGCGGTCCATCGCGTCGGGAGTGAAAAGCTGGGGCTCAACCCCAGTCTTGCTTCCGATACGGGTGGACTAGAGGTAGGCAGGGGAGAATGGAATTCCTGGTGTAGCGGTGAAATGCGCAGATATCAGGAGGAACACCGGTGGCGAAGGCGGTTCTCTGGGCCTTACCTGACGCTGA…
OTU_437	k__Bacteria	p__Actinobacteria	c__Thermoleophilia	o__Solirubrobacterales	f__	g__	s__	26	2	18	19	2	76	0	0	0	3	1	0	4	0	3	8	0	8	0	1	0	2	0	0	9	2	8	97	13	35	10	9	7	0	1	CCTACGGGAGGCAGCAGTGGGGAATCTTGCGCAATGCGCGAAAGCGTGACGCAGCAACGCCGCGTGGGGGAAGAAGGCCTTCGGGTTGTAAACCTCTTTCAGTTGGGACGAAGCCTTACGGGTTAATAGCCCGCGGAGGTGACGGTACCTTCAGAAGAAGCCCCGGCTAACTACGTGCCAGCAGCCGCGGTAATACGTAGGGGGCAAGCGTTGTCCGGAATCATTGGGCGTAAAGAGCGTGTAGGCGGCCCGATAAGTCCGCTGTGAAAGTCCAGGGCTCAACCCTGGAATGCCGGTGGATACTGTCGGGCTCGAATCCGGAAGAGGTGAGTGGAATTCCTGGTGTAGCGGTGAAATGCGCAGATATCAGGAGGAACACCAATGGCGAAGGCAGCTCAC…
OTU_438	k__Bacteria	p__Gemmatimonadetes	c__Gemmatimonadetes	o__	f__	g__	s__	2	0	0	0	0	0	0	0	0	0	0	0	0	0	0	0	0	0	0	0	0	0	1	0	0	0	0	106	4	137	120	6	67	0	0	CCTACGGGGGGCAGCAGTGGGGAATCTTGCGCAATGGCCGAAGGGCTGACGCAGCGACGCCGCGTGTGGGAGGACGCCCCTCGGGGTGTAAACCACTGTTGCCCGGGACGAACCGGCTCTTTCGAGAGCTCTGACGGTACCGGGTGAGGAAGCACCGGCTAACTCCGTGCCAGCAGCCGCGGTAATACGGAGGGTGCGAGCGTTGTCCGGAATCACTGGGCGTAAAGGGCGCGTAGGCGGCGGGCCAAGCGTGCGGTGAAAGCCCGGGGCTCAACCCCGGGTCGGCCGTGCGGACTGGTCGGCTGGAGCACTGTAGGGGCAGGCGGAATTCCGGGTGTAGCGGTGGAATGCGTAGAGATCCGGAAGAACACCGGTGGCGAAGGCGGCCTGCTGGGCAGT…
OTU_439	k__Bacteria	p__Bacteroidetes	c__Flavobacteriia	o__Flavobacteriales	f__Flavobacteriaceae	g__Flavobacterium	s__	0	0	0	4	0	0	8	6	8	9	33	3	10	9	20	24	14	44	19	60	61	45	7	3	0	0	0	0	0	0	0	0	0	0	0	CCTACGGGAGGCAGCAGTGAGGAATATTGGACAATGGGCGCAAGCCTGATCCAGCCATGCCGCGTGCAGGATGACGGTCCTATGGATTGTAAACTGCTTTTATACAGGAAGAAACCCCGGCTCGTGAGCCGGATTGACGGTACTGTAAGAATAAGGATCGGCTAACTCCGTGCCAGCAGCCGCGGTAATACGGAGGATCCAAGCGTTATCCGGAATCATTGGGTTTAAAGGGTCCGTAGGCGGTTTAATAAGTCAGTGGTGAAAGCCCATCGCTCAACGGTGGAACGGCCATTGATACTGTTAGACTTGAATTATTAGGAAGTAACTAGAATATGTAGTGTAGCGGTGAAATGCTTAGATATTACATGGAATACCGATTGCGAAGGCAGGTTACTACTA…
OTU_440	k__Bacteria	p__Acidobacteria	c__Acidobacteria-6	o__iii1-15	f__mb2424	g__	s__	52	40	93	55	35	86	3	0	13	14	2	9	11	15	21	9	8	54	7	10	5	2	1	0	0	0	0	0	0	0	0	0	0	0	0	CCTACGGGAGGCAGCAGTGGGGAATTGTTCGCAATGGGCGCAAGCCTGACGACGCAACGCCGCGTGGAGGATGAAGGTCTTCGGATTGTAAACTCCTGTTGATCGGGAAGAATTGCCCTTGGGTGAATAGTCCGAGGGAATGACGGTACCGATTGAGGAAGCCACGGCTAACTCTGTGCCAGCAGCCGCGGTAATACAGAGGTGGCAAGCGTTGTTCGGAATTACTGGGCGTAAAGGGCGCGTAGGTGGCCCTGTTAGTCAGACGTGAAATCCCCAAGCTTAACTTGGGAACTGCGTCTGATACTGCAGGGCTTGAGTTCGGGAGAGGGATGTGGAATTCCAGGTGTAGCGGTGAAATGCGTAGATATCTGGAGGAACACCGGTGGCGAAGGCGGCATC…
OTU_441	k__Bacteria	p__Proteobacteria	c__Alphaproteobacteria	o__Rhizobiales	f__Methylocystaceae	g__	s__	0	0	0	0	0	0	0	0	0	0	0	0	0	0	0	0	0	0	0	0	0	0	0	0	25	10	54	6	0	11	6	11	0	0	0	CCTACGGGAGGCAGCAGTGGGGAATATTGGACAATGGGCGCAAGCCTGATCCAGCCATGCCGCGTGAGTGATGAAGGCCCTAGGGTTGTAAAGCTCTTTCGACGGGGAAGATAATGACGGTACCCGTAGAAGAAGCCCCGGCTAACTTCGTGCCAGCAGCCGCGGTAATACGAAGGGGGCTAGCGTTGTTCGGAATTACTGGGCGTAAAGCGCACGTAGGCGGCCGCTCAAGTCGGGGGTGAAATCCCAGGGCTCAACCCTGGAACTGCCTCCGATACTGAGTGGCTAGAGTTCGTGAGAGGTTGGTGGAATGCCGAGTGTAGAGGTGAAATTCGTAGATATTCGGCGGAACACCAGTGGCGAAGGCGGCCAACTGGCACGATACTGACGCTGAGGTGC…
OTU_442	k__Bacteria	p__TM7	c__TM7-3	o__I025	f__	g__	s__	0	0	0	0	0	0	0	0	0	0	0	0	0	0	0	0	0	0	0	0	0	0	0	0	130	42	47	0	0	0	0	2	0	0	0	CCTACGGGGGGCAGCAGTGAGGAATCTTCCACAATGGGGGCAACCCTGATGGAGCAACGCCGCGTGCAGGATGAAGGCCCTCGGGTCGTAAACTGCTTTTATTAGCGAAGAATATGACGGTAACTAATGAATAAGGGTCGGCTAACTACGTGCCAGCAGCCGCGGTCATACGTAGGACCCAAGCGTTATCCGGAGTGACTGGGCGTAAAGAGTTGCGTAGGCGGTAATTTAAGCGAATAGTGAAATCTTGTGGCTCAACCACAAGACTATTGTTCGAACTGGGTTACTCGAGAATGGTAGAGGTAGCTGGAATTTCTAGTGTAGGAGTGAAATCCGTAGATATTAGAAGGAACACCAATGGCGTAGGCAGGCTACTGGACCATTTCTGACGCTGAGGCA…
OTU_443	k__Bacteria	p__Actinobacteria	c__Rubrobacteria	o__Rubrobacterales	f__Rubrobacteraceae	g__Rubrobacter	s__	29	23	9	18	23	50	11	25	14	24	15	15	25	22	17	6	3	43	15	20	17	4	5	11	74	37	82	379	103	177	54	35	33	0	0	CCTACGGGAGGCAGCAGCCAGGAATCTTGGGCAATGGGCGAAAGCCTGACCCAGCAACACCGTGTGGGCGATGAAGGCCTTAGGGTCGTAAAGCCCTGTTGATAGGGACGAAGGGCGAAGGGTTAATAGCCCGGAGCTTGACGGTACCTTTCGAGGAAGCCCCGGCTAACTACGTGCCAGCAGCCGCGGTAATACGTAGGGGGCGAGCGTTGTCCGGAATTATTGGGCGTAAAGAGCGTGTAGGCGGTTCGGTAAGTCTGTCGTGAAAACCTGAGGCTCAACCTTGGGCGTGCGGTGGATACTGCCGGGCTAGAGGGTGGTAGAGGCGAGTGGAATTCCCGGTGTAGCGGTGAAATGCGCAGATATCGGGAGGAACACCAGTAGCGAAGGCGGCTCGCT…
OTU_444	k__Bacteria	p__Bacteroidetes	c__Cytophagia	o__Cytophagales	f__Cytophagaceae	g__	s__	6	7	0	19	7	9	5	2	4	4	0	3	9	2	14	23	0	18	0	7	18	8	2	4	0	0	0	0	0	0	0	0	1	0	0	CCTACGGGTGGCAGCAGTAGGGAATATTGGGCAATGGGCGGAAGCCTGACCCAGCCATGCCGCGTGCAGGATGAAGGCCTTCTGGGTTGTAAACTGCTTTTACAGGGGAAGAAAACGCCCATGCGTGGGAAACTGACGGTACCCTGGGAATAAGCACCGGCTAACTCCGTGCCAGCAGCCGCGGTAATACGGAGGGTGCAAGCGTTGTCCGGATTTATTGGGTTTAAAGGGTGCGTAGGCGGCCCATTAAGTCAGCGGTGAAAGCCCGGGGCTCAACCCCGGAACCGCCGTTGATACTGGTGGGCTTGAGTATGGACGAGGTTGGCGGAATTGAGGGTGTAGCGGTGAAATGCTTAGATACCCTCAAGAACACCGATTGCGTAGGCAGCTAACTAGGCC…
OTU_445	k__Bacteria	p__Armatimonadetes	c__Armatimonadia	o__Armatimonadales	f__Armatimonadaceae	g__	s__	14	11	6	8	5	18	0	0	2	0	0	2	0	0	0	1	2	5	3	0	3	4	2	0	0	0	0	0	1	0	0	0	1	0	0	CCTACGGGGGGCAGCAATTAGGAATCTTGCGCAATGGGGGCAACCCTGACGCAGCGACGCCGCGTGCGGGATGAAGGCATTCGTGTCGTAAACCGCTTTTGATGGGGAAGAAGAATGTGACGGTACCCATCGAATAAGCCCCGGCTAACTACGTGCCAGCAGCCGCGGTAATACGTAGGGGGCGAGCGTTGTCCGAAGTTACTGGGCGTAAAGCGCGCGTAGGCGGCTCTCTAAGTCTGGTGTGAAAGGTTCAGGGCTCAACCCGAACAGTGCACTGGATACTGGGGAGCTTGAGTGCGGGAGAGGAGAGTGGAATTCCTGGTGTAGCGGTGAAATGCGTAGATATCAGGAGGAACACCCGTGGCGAAGGCGGCTCTCTGGCCTGCAACTGACGCTGAG…
OTU_446	k__Bacteria	p__Bacteroidetes	c__Cytophagia	o__Cytophagales	f__Cytophagaceae	g__	s__	0	0	0	0	0	0	15	8	63	3	94	0	4	11	2	5	8	2	16	3	0	0	9	7	0	0	0	0	0	0	0	0	0	0	0	CCTACGGGAGGCAGCAGTAGGGAATATTGGGCAATGGAGGAGACTCTGACCCAGCCATGCCGCGTGCAGGAAGAAGGCGCTACGCGTTGTAAACTGCTTTTCTTGGGGAAGAAAACGACCTTGCGAGGTTCACTGACGGTACCCAAGGAATCAGCACCGGCTAACTCCGTGCCAGCAGCCGCGGTAATACGGAGGGTGCAAGCGTTGTCCGGATTCATTGGGTTTAAAGGGTGCGCAGGCCGAAGACTAAGTCGGGGGTGAAAGACGGTTGCTCAACAATCGCAGTGCCTTCGATACTGGTTTTCTTGGGTGAAGTTGAGGTAGGCGGAATTCAAGGTGTAGCGGTGAAATGCATAGATACCTTGAAGAACTCCGATTGCGAAGGCAGCCTACTGGACT…
OTU_447	k__Bacteria	p__Bacteroidetes	c__Cytophagia	o__Cytophagales	f__Cytophagaceae	g__Adhaeribacter	s__	0	0	0	0	0	3	0	0	0	0	0	0	0	0	0	0	0	0	0	0	3	0	0	0	51	18	21	0	0	0	0	3	1	0	0	CCTACGGGAGGCAGCAGTAGGGAATATTGGGCAATGGCCGAAAGGCTGACCCAGCCATGCCGCGTGCCGGATGAAGGCCTTCTGGGTTGTAAACGGCTTTTACCAGGGAAGAAAATACTCTTGCGAGAGGAACTGACGGTACCTGGTGAATAAGCACCGGCTAACTCCGTGCCAGCAGCCGCGGTAATACGGAGGGTGCCAGCGTTGTCCGGATTTATTGGGTTTAAAGGGTGCGTAGGCGGCCAAGTAAGTCCGTGGTGAAAGCCCACAGCTCAACTGTGGAACTGCCATGGATACTGCTCGGCTTGAGTACAGACGAGGTAGGCGGAATGGATCGTGTAGCGGTGAAATGCATAGATACGATCCAGAACCCCGATTGCGAAGGCAGCTTACTAGACT…
OTU_448	k__Bacteria	p__Actinobacteria	c__Actinobacteria	o__Actinomycetales	f__Geodermatophilaceae			34	27	14	40	52	55	35	18	16	34	11	19	55	14	29	16	30	62	9	29	26	22	32	48	0	0	1	12	3	34	4	2	9	0	2	CCTACGGGAGGCAGCAGTGGGGAATATTGCGCAATGGGCGGAAGCCTGACGCAGCGACGCCGCGTGGGGGATGACGGCCTTCGGGTTGTAAACCTCTTTCAGCAGGGACGAAGCTCTCGGGTGACGGTACCTGCAGAAGAAGCACCGGCCAACTACGTGCCAGCAGCCGCGGTAATACGTAGGGTGCAAGCGTTGTCCGGAATTATTGGGCGTAAAGAGCTCGTAGGCGGTTTGTCGCGTCGGCTGTGAAATCCCGGAGCTCAACTCCGGGCCTGCAGTCGATACGGGCAGACTCGAGTGTTGCAGGGGAGACTGGAATTCCTGGTGTAGCGGTGAAATGCGCAGATATCAGGAGGAACACCGGTGGCGAAGGCGGGTCTCTGGGCAACAACTGACGCT…
OTU_449	k__Bacteria	p__Bacteroidetes	c__[Saprospirae]	o__[Saprospirales]	f__Chitinophagaceae	g__	s__	0	0	9	4	0	0	5	0	7	4	11	0	3	0	3	24	0	26	67	15	50	15	11	3	0	0	0	0	0	0	0	0	0	0	12	CCTACGGGAGGCAGCAGTGAGGAATATTGGTCAATGGACGCAAGTCTGAACCAGCCATGCCGCGTGAAGGATGAAGGCGTTCTGCGTTGTAAACTTCTTTTATCTGGGAAGAAACCTACGATTTCTATTGTAGCCGACGGTACCAGAGGAATAAGCACCGGCTAACTCCGTGCCAGCAGCCGCGGTAATACGGAGGGTGCAAGCGTTATCCGGATTCACTGGGTTTAAAGGGTGTGTAGGCGGGTATTTAAGTCAGTGGTGAAATCTCCAGGCTCAACCTGGAAACTGCCATTGATACTATTTATCTTGAATCCTGTTGAGGTGGGCGGAATATATCATGTAGCGGTGAAATGCTTAGATATGATATAGAACACCGATTGCGAAGGCAGCTCACTAAAC…
OTU_450	k__Bacteria	p__Proteobacteria	c__Betaproteobacteria	o__MND1	f__	g__	s__	4	10	8	7	12	6	0	0	0	0	0	0	0	1	5	0	0	0	0	0	0	0	0	0	0	0	0	0	0	0	0	0	0	0	137	CCTACGGGGGGCAGCAGTGGGGAATTTTGGACAATGGGGGCAACCCTGATCCAGCCATGCCGCGTGTGTGAAGAAGGCCTTCGGGTTGTAAAGCACTTTCGGCCGGAACGAAATCGCGCGATCTAATAAGTCGCGTGGATGACGGTACCGGAAGAAGAAGCACCGGCTAACTACGTGCCAGCAGCCGCGGTAATACGTAGGGTGCGAGCGTTAATCGGAATTACTGGGCGTAAAGTGTGCGCAGGTGGCCGCGCAAGTCGAGTGTGAAATCCCCGGGCTTAACTTGGGAATTGCGCTCGAAACTACGTGGCTCGAGTATGGCAGAGGAAGGTGGAATTCCACGTGTAGCGGTGAAATGCGTAGAGATGTGGAGGAACACCGATGGCGAAGGCAGCCTTC…
OTU_451	k__Bacteria	p__BRC1	c__PRR-11	o__	f__	g__	s__	14	4	13	47	17	17	0	0	0	0	0	0	0	0	0	0	0	0	0	0	0	0	0	0	0	0	0	0	0	0	0	0	0	0	0	CCTACGGGGGGCAGCAGTCTAGAGGCTTCGACAATGCCCGAAAGGGTGATCGAGCGACGCCGCGTGCGGGATGAAGGCCTTCGGGTTGTAAACCGCTTTTGTTTGGGAAGAAGGTATGCCTCGTGCAGGTGTGCTTGACGGTACCAGACGAATAAGCCCCGGCTAACTCCGTGCCAGCAGCCGCGGTAAGACGGAGGGGGCAAGCGTTGTTCGGAATTATTGGGCGTAAAGGGCTCGTAGGCGGATCTGTAAGTCTGACGTGAAATCTCCACTGCTCAACAGGGAGAGGTCGCTGGATACTGCAGATCTGGAGTTCGGCAGAGGACCATGGAATTCCAGGTGTAGCGGTGGAATGCGTAGATATCTGGAAGAACACCGGTGGCGAAGGCGGTGGTCTGG…
OTU_452	k__Bacteria	p__Cyanobacteria	c__Nostocophycideae	o__Nostocales	f__Nostocaceae			0	0	0	0	0	0	16	19	8	5	4	7	3	14	1	0	3	16	13	6	8	1	9	5	0	0	0	0	0	0	0	0	0	0	0	CCTACGGGAGGCAGCAGTGGGGAATTTTCCGCAATGGGCGAAAGCCTGACGGAGCAATACCGCGTGAGGGAAGAAGGCTCTAGGGTTGTAAACCTCTTTTCTCAGGGAAGAACACAATGACGGTACCTGAGGAATCAGCATCGGCTAACTCCGTGCCAGCAGCCGCGGTAATACGGAGGATGCAAGCGTTATCCGGAATGATTGGGCGTAAAGCGTCCGCAGGTGGCAATGTAAGTCTGCTGTTAAAGAGTGAGGCTTAACCTCATAAAAGCGGTGGAAACTATATCGCTAGAGTGTGGTAGGGGCAGAGGGAATTAAGAGAGTAGCGGTGAAATGCGTAGATACTCTTAAGAACACCAGTGGCGAAAGCGCTCTGCTAGACCGCAACTGACACTCATG…
OTU_453	k__Bacteria	p__Planctomycetes	c__Planctomycetia	o__Gemmatales	f__Gemmataceae	g__Gemmata	s__	5	3	4	1	4	10	6	23	7	0	7	1	5	0	9	19	0	22	15	9	4	4	8	8	0	0	0	0	0	0	0	0	0	0	0	CCTACGGGTGGCTGCAGTCGAGGATCTTCGGCAATGGGGGCAACCCTGACCGAGCGACGCCGCGTGTGCGATGAAGGCCTTCGGGTTGTAAAGCACTTTAGTGGGGGAGAAAAGCCCGCAAGGGTGTGATCTATCCCAAAAATAAGCACGGGCTAAGTTCGTGCCAGCAGCCGCGGTAAGACGAACCGTGCGAACGTTATTCGGAATCACTGGGCTTAAAGGGTGCGTAGGCGGGCTGTCAAGTCTGGGGTGAAATCCCGCGGCTCAACCGTGGAACTGCCTCAGATACTGATGGCCTCGAGGGAGGTAGGGGCATGCGGAACTGTAGGTGGAGCGGTGAAATGCGTTGATATCTACAGGAACTCCGGTGGCGAAAGCGGCGTGCTGGACCTCTTCTGA…
OTU_454	k__Bacteria	p__Actinobacteria	c__Actinobacteria	o__Actinomycetales	f__Geodermatophilaceae	g__Modestobacter	s__	0	0	0	3	6	6	0	0	2	2	0	0	3	6	2	4	1	8	0	7	5	0	5	1	29	15	28	8	7	38	15	128	12	0	5	CCTACGGGAGGCAGCAGTGGGGAATATTGCGCAATGGGCGAAAGCCTGACGCAGCGACGCCGCGTGAGGGATGACGGCCTTCGGGTTGTAAACCTCTTTCAGTAGGGACGAAGCGCAAGTGACGGTACCTACAGAAGAAGCACCGGCCAACTACGTGCCAGCAGCCGCGGTAATACGTAGGGTGCAAGCGTTGTCCGGAATTATTGGGCGTAAAGAGCTCGTAGGCGGTCTGTCACGTCGGCTGTGAAAACCCGAGGCTCAACCTCGGGCCTGCAGTCGATACGGGCAAACTAGAGTACTGCAGGGGAGACTGGAATTCCTGGTGTAGCGGTGAAATGCGCAGATATCAGGAGGAACACCGGTGGCGAAGGCGGGTCTCTGGGCAGTAACTGACGCTGA…
OTU_455	k__Bacteria	p__Firmicutes	c__Clostridia	o__Clostridiales	f__Clostridiaceae	g__Caloramator	s__	0	0	0	0	0	0	11	0	0	0	0	0	8	0	18	0	0	0	0	0	0	0	0	0	0	0	0	0	0	0	0	0	0	0	0	CCTACGGGAGGCAGCAGTGGGGAATATTGCACAATGGGGGAAACCCTGATGCAGCAACGCCGCGTGAGCGATGAAGGCCTTCGGGTTGTAAAGCTCTGTCTTTGCTGACGAATAAATGACGGTAAGCAAGGAGGAAGCCACGGCTAACTACGTGCCAGCAGCCGCGGTAATACGTAGGTGGCAAGCGTTGTCCGGAATTACTGGGCGTAAAGAATGCGTAGGCGGCTTTTTAAGTGGGATGTGAAATCCCTGGGCTCAACCCAGGAACTGCATTCCAAACTGGAAGGCTAGAGTGTGGGAGAGGAAAATGGTATTCCCAGTGTAGCGGTGAAATGCGTAGAGATTGGGAGGAACACCAGTAGCGAAGGCGATTTTCTGGAACATAACTGACGCTGAGGC…
OTU_456	k__Bacteria	p__Proteobacteria	c__Alphaproteobacteria	o__Rhizobiales	f__Rhizobiaceae	g__Shinella	s__	4	4	4	1	3	3	0	5	2	8	4	0	2	0	0	0	3	8	0	12	0	0	4	5	1	0	0	3	0	3	0	1	0	0	4	CCTACGGGAGGCAGCAGTGGGGAATATTGGACAATGGGCGCAAGCCTGATCCAGCCATGCCGCGTGAGTGATGAAGGCCCTAGGGTTGTAAAGCTCTTTCGCAGGTGAAGATAATGACGGTAACCTGAGAAGAAGCCCCGGCTAACTTCGTGCCAGCAGCCGCGGTAATACGAAGGGGGCTAGCGTTGTTCGGAATTACTGGGCGTAAAGCGCACGTAGGCGGACATTTAAGTCAGGGGTGAAATCCCGGGGCTCAACCCCGGAACTGCCTTTGATACTGGGTGTCTTGAGTGTGGAAGAGGTGAGTGGAATTCCGAGTGTAGAGGTGAAATTCGTAGATATTCGGAGGAACACCAGTGGCGAAGGCGGCTCACTGGTCCACAACTGACGCTGAGGTGC…
OTU_457	k__Bacteria	p__Acidobacteria	c__[Chloracidobacteria]	o__RB41	f__Ellin6075	g__	s__	0	0	1	4	4	0	6	3	4	6	6	15	0	3	10	13	12	20	13	5	3	3	14	5	0	0	0	0	0	0	0	0	0	0	0	CCTACGGGGGGCAGCAGTCGGGAATTTTGGGCAATGGGCGAAAGCCTGACCCAGCAACGCCGCGTGAAGGATGAAGTATTTCGGTATGTAAACTTCGTAAGAATAGGAAGAATAAATGACGGTACTATTTGTAAGGTCCGGCTAACTACGTGCCAGCAGCCGCGGTAATACGTAGGGACCAAGCGTTGTTCGGATTTACTGGGCGTAAAGGGCGCGTAGGCGGCATGACAAGTCACTTGTGAAATCTCCGGGCTTAACTCGGAACGGCCAAGTGATACTGTCGCGCTAGAGTGCAGAAGGGGCAATCGGAATTCTTGGTGTAGCGGTGAAATGCGTAGATATCAAGAGGAACACCTGAGGTGAAGACGGGTTGCTGGGCTGACACTGACGCTGAGGCGC…
OTU_458	k__Bacteria	p__Acidobacteria	c__Acidobacteria-6	o__iii1-15	f__	g__	s__	3	0	0	7	4	3	0	0	0	0	0	0	0	0	0	0	0	0	0	0	0	0	0	0	0	0	0	0	0	0	0	0	0	0	263	CCTACGGGTGGCAGCAGTGGGGAATTGTTCACAATGGGCGCAAGCCTGATGACGCAACGCCGCGTGGAGGATGAAGGTCTTCGGATTGTAAACTCCTGTTGCCCGGGACGAAAAGCTTCGACCTAACACGTCGAAGTCTGACGGTACCGGGTGAGGAAGCCCCGGCTAACTCTGTGCCAGCAGCCGCGGTAATACAGAGGGGGCAAGCGTTGTTCGGAATTACTGGGCGTAAAGGGCGCGTAGGCGGCCTTCTAAGTCGAACGTGAAATCCCCGGGCTCAACCCGGGAACTGCGTCCGATACTGGAAGGCTTGAATCCGGGAGAGGGATGTGGAATTCCAGGTGTAGCGGTGAAATGCGTAGATATCTGGAGGAACACCGGTGGCGAAGGCGACATCCT…
OTU_459	k__Bacteria	p__Acidobacteria	c__Acidobacteria-6	o__iii1-15	f__mb2424	g__	s__	2	0	5	2	1	0	22	13	4	5	5	2	5	14	20	18	4	14	36	25	20	28	18	35	0	0	0	0	0	0	0	0	0	0	0	CCTACGGGTGGCAGCAGTGGGGAATTGTTCGCAATGGGCGCAAGCCTGACGACGCAACGCCGCGTGGAGGATGACGGTCTTCGGATTGTAAACTCCTGTTGATCGGGACGAATAGCGTCGGCCGAATACGCTGACGAATGACGGTACCGGTTGAGGAAGCCACGGCTAACTCTGTGCCAGCAGCCGCGGTAATACAGAGGTGGCAAGCGTTGTTCGGAATTACTGGGCGTAAAGGGCGCGTAGGCGGCCTGCTCAGTCGGACGTGAAAGCCCCAGGCTTAACCTGGGAACGGCGTCCGATACTGGCAGGCTTGGATTCGGGAGAGGGATGTGGAATTCCAGGTGTAGCGGTGAAATGCGTAGATATCTGGAGGAACACCGGTGGCGAAGGCGGCATCCT…
OTU_460	k__Bacteria	p__Verrucomicrobia	c__[Spartobacteria]	o__[Chthoniobacterales]	f__[Chthoniobacteraceae]	g__Ellin506	s__	3	3	2	4	14	13	8	9	18	2	12	8	15	13	33	20	12	13	37	14	16	5	8	5	0	0	0	0	0	0	0	0	0	0	0	CCTACGGGAGGCAGCAGTCGAGAATTTTTCTCAATGGGGGAAACCCTGAAGGAGCGACGCCGCGTGGAGGATGAAGGTCTTCGGATTGTAAACTCCTGTCATTGGTGAACAAAGCCGGGCATTAACTGTGTGCCGGTTTGATAGTAGCCGAAGAGGAAGAGACGGCTAACTCTGTGCCAGCAGCCGCGGTAATACAGAGGTCTCAAGCGTTGTTCGGATTCATTGGGCGTAAAGGGTGCGTAGGCGGCGGTGTAAGTCTGATGTGAAATACCGGGGCTCAACCCCGGAACTGCATTGGATACTGCATTGCTAGAGTACTGGAGAGGGAACTGGAATTTACGGTGTAGCAGTGAAATGCGTAGAGATCGTAAGGAAGACCAGTGGCGAAGGCGAGTTCCT…
OTU_461	k__Bacteria	p__Bacteroidetes	c__[Saprospirae]	o__[Saprospirales]	f__Chitinophagaceae	g__	s__	6	7	9	0	5	17	2	0	2	3	2	0	3	2	4	4	20	5	2	6	3	0	6	0	0	0	0	0	0	0	0	0	0	0	4	CCTACGGGTGGCAGCAGTGAGGAATATTGGGCAATGGACGCAAGTCTGACCCAGCCATGCCGCGTGAAGGATGAAGGCGTTCTGCGTTGTAAACTTCTTTTATTAGGGAAGAAACCTCCGTTTTCTAATGGAGCCGACGGTACCTAACGAATAAGCACCGGCTAACTCCGTGCCAGCAGCCGCGGTAATACGGAGGGTGCAAGCGTTATCCGGATTCACTGGGTTTAAAGGGTGTGTAGGCGGATATTTAAGTCAGTGGTGAAATCTCCAGGCTCAACCTGGAAACTGCCATTGATACTATTTATCTTGAATTCTGTTGAGGTGGGCGGAATACATCATGTAGCGGTGAAATGCTTAGATATGATGTAGAACACCGATTGCGAAGGCAGCTCACTAAGC…
OTU_462	k__Bacteria	p__Verrucomicrobia	c__[Pedosphaerae]	o__[Pedosphaerales]	f__	g__	s__	10	9	5	12	9	10	0	0	0	0	0	0	0	0	0	0	0	0	0	0	0	0	0	0	0	0	0	0	0	0	0	0	0	0	0	CCTACGGGTGGCAGCAGTCGAGAATTTTTCTCAATGGGGGAAACCCTGAAGGAGCGACGCCGCGTGGGGGATGAATGGCTTCGGCCCGTAAACCCCTGTCATTTGCGAACAAACCTATTTCATTAACACTGAAGTAGCTGATTGTAGCGAAAGAGGAAGGGACGGCTAACTCTGTGCCAGCAGCCGCGGTAATACAGAGGTCCCAAGCGTTGTTCGGATTCACTGGGCGTAAAGGGTGCGTAGGTGGTGAGGTAAGTCTGATGTGAAATCTTCAAGCTCAACTTGGAAATGGCATTGGAAACTACCTTGCTGGAGGTTTGGAGGGGGGACTGGAATTCTCGGTGTAGCAGTGAAATGCGTAGATATCGAGAGGAACACCGGTGGCGAAGGCGAGTCCCT…
OTU_463	k__Bacteria	p__Bacteroidetes	c__At12OctB3	o__	f__	g__	s__	0	0	0	0	0	0	1	0	0	3	0	0	3	21	0	3	6	0	7	0	2	0	12	0	0	0	0	0	0	0	0	0	0	0	0	CCTACGGGTGGCAGCAGTAGGGAATATTGGGCAATGGACGCAAGTCTGACCCAGCCATCCCGCGTGAAGGATGAAGGATCTCTGGTTCGTAAACTTCTTTTATTGGGGAAGAAAAAGTCTGACGTGTTCAGAAACTGACGGTACCCAATGAATAAGCACCGGCTAACTCCGTGCCAGCAGCCGCGGTAATACGGAGGGTGCAAGCGTTATCCGGATTCACTGGGTTTAAAGGGTGCGTAGGCGGCTTGATAAGTCAGTGGTGAAAGCCCGCAGCTCAACTGCGGAATTGCCATTGAAACTGCCAAGCTTGAATCTGGTTGAAGTGGGCGGAATATATCATGTAGCGGTGAAATGCTTAGATATGATGTAGAACACCGATTGCGAAGGCAGCTCACTAAG…
OTU_464	k__Bacteria	p__FBP	c__	o__	f__	g__	s__	0	0	0	0	0	0	0	1	2	0	1	0	1	0	0	3	3	2	2	0	0	3	3	0	0	0	0	0	0	0	0	0	0	0	0	CCTACGGGAGGCTGCAGTCGAGAATCTTGGGCAATGCACGAAAGTGTGACCCAGCGACGCCGCGTGAAGGATGAAGGCCCTCCGGGTCGTAAACTTCTTTTACGGGAGAAGAATAAAATGACGGTATCCCGTGAATAAGCCACGGCTAACTACGTGCCAGCAGCCGCGGTAATACGTAGGTGGCAAGCGTTGTCCGGATTTACTGGGCGTAAAGCGTGCGCAGGCGGACTTTTAAGTAGAAAGTGAAAGGTCGGGGCTCAACCCCAACATTGCTCTCTATACTGGAAGTCTTGAGTCTCGGAGAGGAAAGTGGAACGACACGTGTAGCGGTGAAATGCGTTGATATGTGTCGGAACACCAATGGCGAAGGCAACTTTCTGGACGAGAACTGACGCTCAT…
OTU_465	k__Bacteria	p__Bacteroidetes	c__[Saprospirae]	o__[Saprospirales]	f__Chitinophagaceae	g__Flavisolibacter	s__	27	20	8	15	19	10	4	5	11	3	1	4	3	3	6	8	4	5	5	3	9	1	0	0	0	0	0	0	0	1	4	0	2	0	0	CCTACGGGAGGCAGCAGTAAGGAATATTGGTCAATGGAGGAAACTCTGAACCAGCCATGCCGCGTGGAGGATGAAGGCCCTCTGGGTTGTAAACTTCTTTTATGGGGGACGAAACCCTGGATTTTTATCCAGCCTGACGGTACCCCAGGAATAAGCACCGGCTAACTCCGTGCCAGCAGCCGCGGTAATACGGAGGGTGCAAGCGTTATCCGGATTCACTGGGTTTAAAGGGTGCGTAGGCGGGTTTGTAAGTCAGTGGTGAAATCCCGAAGCTTAACTTCGGAACTGCCGTTGATACTACAGGTCTTGAATACTCGGGAGGTGAGCGGAATATGTCATGTAGCGGTGAAATGCTTAGATATGACATAGAACACCGATTGCGAAGGCAGCTCACTACAG…
OTU_466	k__Bacteria	p__Bacteroidetes	c__[Saprospirae]	o__[Saprospirales]	f__Saprospiraceae	g__	s__	30	57	30	14	10	16	0	0	0	0	0	0	0	0	0	0	0	0	0	0	0	0	0	0	0	0	0	0	0	0	0	0	0	0	0	CCTACGGGAGGCAGCAGTAAGGAATATTGGTCAATGGGCGAAAGCCTGAACCAGCCATCCAGCGTGCAGGAAGAAGGCCCTATGGGTTGTAAACTGCTTTTGTCAGGGAAGAAACCTTTGGATTTACTCCGAAGCTGACGGTACCTGAAGAATAAGCACCGGCTAACTCCGTGCCAGCAGCCGCGGTAATACGGAGGGTGCGAGCGTTATCCGGAATTACTGGGTTTAAAGGGTGCGTAGGCGGCCAGGTAAGTCAGGAGTGAAAGTTTGCGGCTCAACCGTAAAATTGCTTTTGATACTGCCAGGCTAGAATTAGGATGAGGTCAGCGGAATGTGGCATGTAGCGGTGAAATGCATAGATATGCCATAGAACACCAATTGCGAAGGCAGCTGGCTAGA…
OTU_467	k__Bacteria	p__Proteobacteria	c__Deltaproteobacteria	o__Spirobacillales	f__	g__	s__	2	0	0	0	3	0	0	0	2	0	1	0	0	0	4	2	0	7	8	9	5	0	4	0	0	0	0	4	0	0	0	0	0	0	0	CCTACGGGTGGCAGCAGTGGGGAATATTGCGCAATGGGCGAAAGCCTGACGCAGCAACGCCGCGTGAGTGATGAAGGCCTTCGGGTTGTAAAGCTCTTTCGGCTGGGAAGAAGGGCTTCAAGGTGAATAGCCTTGAGGTTTGATGGTACCAGAAGAAGAAGCACCGGCTAACTTCGTGCCAGCAGCCGCGGTAATACGAAGGGTGCGAGCGTTGTTCGGAATTACTGGGCGTAAAGGGTTCGTAGGCGGGAGGATAAGTTGAGTGTGAAAACCCCGGGCTTAACCTGGGACCTGCATTCAAAACTGTCCTTCTTGAGTATCGGAGAGGGTTGTGGAATTGCTGGTGTAGGAGTGAAATCCGTAGAGATCAGCAGGAACACCTGAGGCGAAAGCGACAAC…
OTU_468	k__Bacteria	p__TM7	c__TM7-3	o__	f__	g__	s__	0	0	0	0	0	0	0	0	38	10	25	1	0	0	0	5	4	4	5	0	3	0	0	0	0	0	0	0	0	0	3	0	0	0	0	CCTACGGGAGGCAGCAGTAAGGAATCTTCCACAATGGGCGAAAGCCTGATGGAGCAACGCCGCGTGCAGGATGAAGGCCTTCGGGTCGTAAACTGCTTTTATGAGTGAAGAATATGACGGTAACTCATGAATAAGGGTCGGCTAACTACGTGCCAGCAGCCGCGGTCATACGTAGGACCCAAGCGTTATCCGGAGTGACTGGGCGTAAAGAGTTGCGTAGGTGGCTTGTAAAGTGAATAGTGAAATCTGGGGGCTCAACCTCACAGACTGTTATTCAAACTCACAAGCTCGAGAACAGCAGAGGTAACTGGAATTTCTGAAGTAGGGGTAATATCCGTAGATATCAGAAGGAACACCAATGGCGTAGGCAGGTTACTGGGCTGTTTCTGACACTGAGGC…
OTU_469	k__Bacteria	p__Actinobacteria	c__Acidimicrobiia	o__Acidimicrobiales	f__	g__	s__	7	4	2	9	4	10	0	0	0	0	0	0	0	0	0	0	0	0	0	0	0	0	0	0	0	0	0	0	0	0	0	0	0	0	0	CCTACGGGAGGCAGCAGTAGGGAATCTTGCGCAATGGGCGAAAGCCTGACGCAGCAACGCCGCGTGCGGGATGACGGCCTTCGGGTTGTAAACCGCTTTCAGCAGGGACGAAATTGACGGTACCTGCAGAAGAAGCACCGGCCAACTACGTGCCAGCAGCCGCGGTAACACGTAGGGTGCAAGCGTTGTCCGGATTCATTGGGCGTAAAGGGCTAGTAGGCGGCTTGGCAAGTCGGATGTGAAAACTCCAGGCTCAACCTGGAGACGCCATTCGATACTGCCATGGCTAGAGTCCGGTAGGGGAGCACGGAATTCCTGGTGTAGCGGTGAAATGCTTAGATATCAGGAGGAACACCGGTGGCGAAGGCGGTGCTCTGGGCCGGAACTGACGCTGAATAG…
OTU_470	k__Bacteria	p__Bacteroidetes	c__Cytophagia	o__Cytophagales	f__Cytophagaceae	g__Adhaeribacter	s__	3	2	0	0	2	0	6	4	5	2	0	0	2	10	18	7	4	6	20	11	6	16	0	3	0	0	0	0	0	2	0	0	0	0	0	CCTACGGGTGGCAGCAGTAGGGAATATTGGGCAATGGACGCAAGTCTGACCCAGCCATGCCGCGTGCAGGATGAAGGCCTTCTGGGTTGTAAACTGCTTTTATCTAGGAAGAAAACGCCCATGCGTGGGAAACTGACGGTACTAGATGAATAAGCACCGGCTAACTCCGTGCCAGCAGCCGCGGTAATACGGAGGGTGCAAGCGTTGTCCGGATTTATTGGGTTTAAAGGGTGCGTAGGCGGCCTATTAAGTCAGTGGTGAAAGCCAACAGCTCAACTGTTGAACTGCCATTGATACTGATAGGCTTGAGTACAGACGAGGTAGGCGGAATTGAAGATGTAGCGGTGAAATGCATAGATATCTTCAAGAACACCGATTGCGTAGGCAGCTTACTAGGCT…
OTU_471	k__Bacteria	p__Acidobacteria	c__Solibacteres	o__Solibacterales	f__	g__	s__	28	16	13	6	3	35	3	5	12	18	12	7	0	7	14	7	2	9	7	8	8	2	0	6	0	0	0	0	0	1	0	0	0	0	0	CCTACGGGGGGCAGCAGTGGGGAATCTTGCACAATGGGGGAAACCCTGATGCAGCGACGCCGCGTGAGTGATGAAGCCCTTCGGGGTGTAAAGCTCTTTCGGCAGGGACGATAATGACGGTACCTGAAGAAGAAGCTGCGGCTAACTACGTGCCAGCAGCCGCGGTAATACGTAGGCAGCGAGCGTTGTTCGGAGTTACTGGGCGTAAAGAGTGCGTAGGCGGCGGCCCAAGTCTGGTGTGAAATCTCCCGGCTTAACCGGGAGGGTGCGCCGGAAACTGGGTTGCTGGAGTGCCGGAGAGGCAGGCGGAATTCCTGGTGTAGCGGTGAAATGCGTAGATATCAGGAGGAACACCCGTGGTGTAGACGGCCTGCTGGACGGCAACTGACGCTGAGGCAC…
OTU_472	k__Bacteria	p__Proteobacteria	c__Alphaproteobacteria	o__Caulobacterales	f__Caulobacteraceae	g__	s__	1	1	0	4	12	7	0	3	5	0	3	11	1	8	7	3	5	7	11	20	35	7	12	12	0	0	0	0	0	7	0	13	0	0	0	CCTACGGGGGGCAGCAGTGGGGAATCTTGCGCAATGGGGGAAACCCTGACGCAGCCATGCCGCGTGAATGATGAAGGTCTTAGGATTGTAAAATTCTTTCAGCGGGGACGATAATGACGGTACCCGCAGAAGAAGCCCCGGCTAACTTCGTGCCAGCAGCCGCGGTAATACGAAGGGGGCTAGCGTTGCTCGGATTTACTGGGCGTAAAGGGCGCGTAGGCGGATGACCAAGTTGGGGGTGAAAGCCCGGGGCTCAACCTCGGAATTGCCTTCAAAACTGGTTGTCTTGAGTATGGGAGAGGTGTGTGGAACTCCGAGTGTAGAGGTGAAATTCGTAGATATTCGGAAGAACACCAGTGGCGAAGGCGACACACTGGCCCATTACTGACGCTGAGGCGC…
OTU_473	k__Bacteria	p__Cyanobacteria	c__Oscillatoriophycideae	o__Chroococcales	f__Chroococcidiopsidaes	g__	s__	0	0	0	0	0	0	17	41	8	14	2	14	0	3	0	13	5	18	32	4	13	8	6	12	0	0	3	0	0	0	0	2	0	0	0	CCTACGGGAGGCAGCAGTGGGGAATTTTCCGCAATGGGCGAAAGCCTGACGGAGCAATACCGCGTGAGGGAGGAAGGCTCTTGGGTTGTAAACCTCTTTTCTCAGGGAAGAACAAAATGACGGTACCTGAGGAATCAGCATCGGCTAACTCCGTGCCAGCAGCCGCGGTAATACGGAGGATGCAAGCGTTATCCGGAATGATTGGGCGTAAAGGGTTCGCAGGTGGTAGTGAAAGTCTGCTGTTAAAGGTCGGGGCTCAACCCCGAACAGGCAGTGGAAACTACACGACTAGAGTGCGGTAGGGGCAGAGGGAATTCCTGGTGTAGCGGTGAAATGCGTAGAGCTCAGGAAGAACACCGGTGGCGAAAGCGCTCTGCTAGACCTGCACTGACACTGAGG…
OTU_474	k__Bacteria	p__Bacteroidetes	c__Cytophagia	o__Cytophagales				0	0	0	0	6	0	4	7	0	18	7	0	0	3	0	10	0	11	22	12	11	6	26	43	0	0	0	0	0	0	0	0	0	0	0	CCTACGGGTGGCAGCAGTAGGGAATATTGGGCAATGGGCGAGAGCCTGACCCAGCCATGCCGCGTGCAGGAAGAAGGCGCTACGCGTTGTAAACTGCTTTTACCGGGGAAGAAACACAGGGCTGCGGCCCTGCTTGACGGTACCCGGGGAATAAGCACCGGCTAACTCCGTGCCAGCAGCCGCGGTAATACGGAGGGTGCAAGCGTTGTCCGGATTTATTGGGTTTAAAGGGTGCGTAGGCGGCTTTTTAAGTCAGGGGTGAAAGACTGCAGCTCAACTGTGGCAGTGCCTTTGATACTGAAGAGCTTGAGTACATTTGAGGTAGGCGGAATGCAGGGTGTAGCGGTGAAATGCATAGATACCCTGCAGAACTCCGATTGCGAAGGCAGCTTACTAAAC…
OTU_475	k__Bacteria	p__Proteobacteria	c__Deltaproteobacteria	o__Myxococcales	f__Cystobacteraceae			5	42	9	5	4	19	0	0	0	0	0	0	0	0	0	0	0	0	0	0	0	0	0	0	0	0	0	0	0	0	0	0	0	0	1	CCTACGGGAGGCAGCAGTGGGGAATTTTGCACAATGGGCGAAAGCCTGATGCAGCAACGCCGCGTGTGTGATGAAGGTCTTCGGATCGTAAAGCACTTTCGACCGGGACGAAAACCCTTTGGCTAACATCCAAAGGCTTGACGGTACCGGGAGAAGAAGCACCGGCTAACTCTGTGCCAGCAGCCGCGGTAATACAGAGGGTGCAAGCGTTGTTCGGAATTATTGGGCGTAAAGCGCGTGTAGGCGGCTTTGCAAGTCGGGTGTGAAAGCCCTCGGCTCAACCGAGGAAGTGCGCCCGAAACTGCATAGCTTGAGTACCGGAGAGGATGGCGGAATTCCCCAAGTAGAGGTGAAATTCGTAGATATGGGGAGGAACACCGGTGGCGAAGGCGGCCATCT…
OTU_476	k__Bacteria	p__Verrucomicrobia	c__[Spartobacteria]	o__[Chthoniobacterales]	f__[Chthoniobacteraceae]	g__Ellin506	s__	12	7	0	9	7	5	32	15	75	16	30	5	12	30	18	23	18	74	85	23	38	41	35	20	0	0	0	0	0	0	0	0	0	0	0	CCTACGGGTGGCAGCAGTCGAGAATTTTTCTCAATGGGGGAAACCCTGAAGGAGCGACGCCGCGTGGAGGATGAAGGTCTTCGGATTGTAAACTCCTGTCATTGGTGAACAAGGGTTCTGCGTTAACTGCGCAGGGTTTTGATAGTAGCCGAAGAGGAAGAGACGGCTAACTCTGTGCCAGCAGCCGCGGTAATACAGAGGTCTCAAGCGTTGTTCGGATTCATTGGGCGTAAAGGGTGCGTAGGCGGCGGGGCAAGTCTGATGTGAAATCCCGGGGCTCAACCCCGGAACTGCACTGGATACTGCCTTGCTAGAGATCTGGAGAGGAAACTGGAATTTACGGTGTAGCAGTGAAATGCGTAGAGATCGTAAGGAAGGCCAGTGGCGAAGGCGAGTTTC…
OTU_477	k__Bacteria	p__Planctomycetes	c__Phycisphaerae	o__WD2101	f__	g__	s__	34	16	30	39	27	103	2	0	7	18	2	7	2	0	3	20	9	17	46	4	13	2	1	1	2	0	5	0	0	8	0	5	0	0	0	CCTACGGGAGGCTGCAGTAACGAATCTTCCGCAATGCACGAAAGTGTGACGGAGCGACGCCGCGTGGAGGACGAAGCCCTTCGGGGTGTAAACTCCTGTCAGGGGTTACCAAGTTCTGAGGAGCCCCAGAGGAAGGCACGGCTAACTCTGTGCCAGCAGCCGCGGTAAGACAGAGGTGCCAAGCGTTAGGCGGAATCACTGGGCTTAAAGCGTGTGTAGGCGGGTCGTTAAGTACCTTGTGAAATCCCACGGCTTAACCGTGGAACTGCTCGGTATACTGGCGATCTTGAGCCACTTAGGGGTTACCGGAACAAACGGTGGAGCGGTGAAATGCGTAGATATCGTTTGGAACGCCAACGGTGAAAACAGGTAACTGGGAGTGTGCTGACGCTGAGACAC…
OTU_478	k__Bacteria	p__Proteobacteria	c__Deltaproteobacteria	o__Myxococcales	f__Polyangiaceae	g__Aetherobacter	s__fasciculatus	0	0	0	0	0	0	4	0	8	3	5	0	14	7	24	7	12	290	19	7	6	2	6	6	0	0	0	0	0	0	0	0	0	0	0	CCTACGGGTGGCAGCAGTGGGGAATCTTGCGCAATGGGCGAAAGCCTGACGCAGCGACGCCGCGTGAGTGATGAAGGCCCTCGGGTTGTAAAGCTCTGTGGAGGGGGACGAATAAGCGTTGGTTAATATCCAGCGTGATGACGGTACCCTTTTAGCAAGCACCGGCTAACTCTGTGCCAGCAGCCGCGGTAAGACAGAGGGTGCAAACGTTGTTCGGAATTACTGGGCGTAAAGCGCGTGTAGGCTGCTTCGCAAGTCGGATGTGAAAGCCCTGGGCTCAACCCAGGAAGTGCATTCGAAACTGCAAAGCTGGAGTCCTGGAGAGGAAGGCGGAATTCTCGGTGTAGAGGTGAAATTCGTAGATATCGAGAGGAACACCGGTGGCGAAGGCGGCCTTCT…
OTU_479	k__Bacteria	p__Bacteroidetes	c__Sphingobacteriia	o__Sphingobacteriales	f__	g__	s__	47	10	0	34	12	0	0	0	0	3	0	0	0	0	0	15	0	0	26	0	4	0	3	0	0	0	0	0	0	0	0	0	0	0	0	CCTACGGGGGGCAGCAGTAAGGAATATTGGACAATGCCCGCAAGGGTGATCCAGCCATGCCGCGTGCAGGAAGACGGCCCTATGGGTTGTAAACTGCTTTTGAACTAGAGAAAACCCTTCTACGTGTAGAAGGCTGATAGTATAGTTAGAATAAGCATCGGCTAACTTCGTGCCAGCAGCCGCGGTAAGACGAAGGATGCAAGCGTTATCCGGATTCATTGGGTTTAAAGGGTGCGTAGGCGGCCAGATAAGTCAGTGGTGAAAGCCTGTTGCTTAACAACAGAACTGCCATTGATACTGTTTGGCTTGAGTACAGATGCTGTGGGCGGAATATGACATGTAGTGGTGAAATACATAGAGATGTCATAGAACACCGATTGCGAAGGCAGCTCACAAAAC…
OTU_480	k__Bacteria	p__Planctomycetes	c__Planctomycetia	o__Gemmatales	f__Gemmataceae	g__Gemmata	s__	32	41	34	14	10	39	0	0	0	0	0	0	0	0	0	0	0	0	0	0	0	1	0	0	0	0	0	0	0	0	0	0	0	0	10	CCTACGGGTGGCTGCAGTCGAGGATCTTCGGCAATGAGCGCAAGCTTGACCGAGCGACGCCGCGTGAGCGATGAAGGCCTTCGGGTTGTAAAGCTCTTTAGTGGGGGAGAAAAGCCCGCAAGGGTGTGATCTATCCCAAAAATAAGCACGGGCTAAGTTCGTGCCAGCAGCCGCGGTAAGACGAACCGTGCGAACGTTGTTCGGAATCACTGGGCTTAAAGGGCGCGTAGGCGGGCTGTCAAGTCTGGGGTGAAATGCCGCGGCTCAACCGTGGAACTGCCTTAGATACTGACGGCCTCGAGGGAGGTAGGGGCGTGCGGAACTGTAGGTGGAGCGGTGAAATGCGTTGATATCTACAGGAACTCCGGTGGCGAAAGCGGCGCGCTGGACCTCTTCTGA…
OTU_481	k__Bacteria	p__Proteobacteria	c__Alphaproteobacteria	o__Caulobacterales	f__Caulobacteraceae	g__	s__	0	3	3	0	0	0	6	5	28	6	6	5	1	3	14	5	7	9	1	19	13	13	2	4	14	11	7	0	0	0	0	3	3	0	0	CCTACGGGGGGCAGCAGTGGGGAATCTTGCGCAATGGGCGAAAGCCTGACGCAGCCATGCCGCGTGAATGATGAAGGTCTTAGGATTGTAAAATTCTTTCAGCGGGGACGATAATGACGGTACCCGCAGAAGAAGCCCCGGCTAACTTCGTGCCAGCAGCCGCGGTAATACGAAGGGGGCTAGCGTTGCTCGGATTTACTGGGCGTAAAGGGAGCGTAGGCGGAACGACAAGTCAGGGGTGAAAGCCCGGGGCTCAACCTCGGAATTGCCCTTGAGACTGTCGATCTAGAGTTTGGGAGAGGTGTGTGGAACTCCGAGTGTAGAGGTGAAATTCGTAGATATTCGGAAGAACACCAGTGGCGAAGGCGACACACTGGCCCAATACTGACGCTGAGGCTC…
OTU_482	k__Bacteria	p__Proteobacteria	c__Alphaproteobacteria	o__Sphingomonadales	f__Sphingomonadaceae	g__Kaistobacter	s__	115	116	120	158	90	169	117	240	135	125	127	149	64	141	151	170	93	214	172	209	205	223	123	145	74	48	89	214	416	162	166	95	157	0	5	CCTACGGGTGGCTGCAGTGGGGAATATTGGACAATGGGCGAAAGCCTGATCCAGCAATGCCGCGTGAGTGATGAAGGCCTTAGGGTTGTAAAGCTCTTTTACCCGGGATGATAATGACAGTACCGGGAGAATAAGCCCCGGCTAACTCCGTGCCAGCAGCCGCGGTAATACGGAGGGGGCTAGCGTTGTTCGGAATTACTGGGCGTAAAGCGTACGTAGGCGGCTTTGTAAGTTAGAGGTGAAAGCCCGGGGCTCAACTCCGGAACTGCCTTTAAGACTGCATCGCTAGAACGTCGGAGAGGTGAGTGGAATTCCGAGTGTAGAGGTGAAATTCGTAGATATTCGGAAGAACACCAGTGGCGAAGGCGACTCACTGGACGACTGTTGACGCTGAGGTAC…
OTU_483	k__Bacteria	p__Chloroflexi	c__Ktedonobacteria	o__	f__	g__	s__	0	0	4	5	5	4	2	9	9	10	7	2	4	3	6	2	4	7	5	4	0	5	1	0	0	0	0	0	0	10	1	2	0	0	0	CCTACGGGGGGCAGCAGTTGGGAATTTTGCGCAATGGCCGAAAGGCTGACGCAGCAACGCCGCGTGGAGGACGACGCCTTTCGGGGTGTAAACTCCTTTTCTCCGGGACGATAATGACGGTACCGGGGGAAGAAGCCTCGGCTAACTACGTGCCAGCAGCCGCGGTAATACGTAGGAGGCAAGCGTTGTCCGGATTTATTGGGCGTAAAGCGTGCGCAGGTGGTGCAGGAAGTGATGTGTGAAAGCTCTTGGCTTAACTGAGAGAGGCCATGTCAAACTCCTGGACTTGAGGGTCGGAGAAGCAGACGGAATTCCGGGTGGAGTAGTAATATGCGTAGAGATCCGGAGGAACACCAGTGGCGTAAGCGGTCTGCTAGACGATGCCTGACGCTGAGGCAC…
OTU_484	k__Bacteria	p__FBP	c__	o__	f__	g__	s__	3	0	0	0	0	0	0	8	9	11	9	8	10	5	11	16	9	8	7	4	3	25	5	3	0	0	0	0	0	0	0	0	0	0	0	CCTACGGGTGGCTGCAGTCGAGAATCTTGGGCAATGCACGAAAGTGTGACCCAGCGACGCCGCGTGGAGGATGAAGGCCCTCTGGGTTGTAAACTCCTTTTACGGGAGAAGAATAAATGACGGTATCCCGTGAATAAGCCACGGCTAACTACGTGCCAGCAGCCGCGGTAATACGTAGGTGGCAAGCGTTGTCCGGATTTACTGGGCGTAAAGCGCGCGCAGGCGGACTGTTAAGTAGAAAGTGAAAGGTTGGGGCTCAACCCCAACATTGCTTTCTATACTGGCAGTCTTGAGTCCCGGAGGGGAGAGCGGAACAAGTTGTGTAGCGGTGAAATGCGTTGATATAACTTGGAACACCAATGGCGAAGGCAGCTCTCTGGACGGGTACTGACGCTCAGG…
OTU_485	k__Bacteria	p__Bacteroidetes	c__Cytophagia	o__Cytophagales	f__Cytophagaceae	g__Adhaeribacter	s__	7	2	0	7	4	4	12	18	20	2	0	4	20	1	16	31	2	4	6	3	5	4	9	11	90	10	18	4	3	0	1	6	0	0	0	CCTACGGGAGGCAGCAGTAGGGAATATTGGGCAATGGACGAGAGTCTGACCCAGCCATGCCGCGTGCAGGATGAAGGCCTTCTGGGTTGTAAACTGCTTTTATCTAGGAAGAAAATACCCTTGCGAGGGGAACTGACGGTACTAGAGGAATAAGCACCGGCTAACTCCGTGCCAGCAGCCGCGGTAATACGGAGGGTGCCAGCGTTGTCCGGATTTATTGGGTTTAAAGGGTGCGTAGGCGGCCCTATAAGTCCGTGGTGAAAGCCAACAGCTCAACTGTTGAACTGCCATGGATACTGTAGGGCTTGAGTACAGACGAGGTAGGCGGAATGGATGCTGTAGCGGTGAAATGCATAGATAGCATCCAGAACCCCGATTGCGTAGGCAGCTTACTAGGCT…
OTU_486	k__Bacteria	p__Armatimonadetes	c__Armatimonadia	o__Armatimonadales	f__Armatimonadaceae	g__	s__	4	0	0	3	3	2	1	12	19	0	3	9	2	16	1	3	4	7	5	1	19	22	0	4	0	0	0	0	0	0	0	0	0	0	0	CCTACGGGGGGCAGCAATTAGGAATCTTGCGCAATGGGGGAAACCCTGACGCAGCGACGCCGCGTGCGGGATGAAGGCCTTCGGGTCGTAAACCGCTTTTATCGGGGAAGAAGAATGTGACGGTACCCGAGGAATAAGCCCCGGCTAACTACGTGCCAGCAGCCGCGGTAATACGTAGGGGGCGAGCGTTGTCCGAAGTTACTGGGCGTAAAGCGCGCGTAGGCGGTCATTTAAGTCTGAGGTGAAAGGTTCAGCGCTCAACGTGAACAGTGCCTTGGATACTGGGTGACTTGAGTTAGGGAGAGGGAAGCGGAATTCCTGGTGTAGCGGTGAAATGCGTAGATATCAGGAGGAACACCGGTGGCGAAGGCGGCTTCCTGGCCTATAACTGACGCTGAG…
OTU_487	k__Bacteria	p__Acidobacteria	c__Solibacteres	o__Solibacterales	f__	g__	s__	0	0	0	2	0	2	0	4	14	16	0	10	1	2	0	0	0	2	0	0	2	0	0	0	0	0	0	0	0	0	0	0	0	0	0	CCTACGGGTGGCTGCAGTGGGGAATCTTGCACAATGGGGGAAACCCTGATGCAGCGACGCCGCGTGAGCGATGAAGCCCTTCGGGGTGTAAAGCTCTTTCGACCCGGAAGATAATGACGGTACGGGGAGAAGAAGCTGCGGCTAACTACGTGCCAGCAGCCGCGGTAATACGTAGGCAGCGAGCGTTGTTCGGAGTTACTGGGCGTAAAGCGTGCGTAGGCGGTGCCCTAAGTCTGGTGTGAAATCTCCCGGCTCAACTGGGAGGGTGCGCCGGAGACTGGGGTGCTGGAGTGTGGGAGAGGTAAGCGGAATTCCTGGTGTAGCGGTGAAATGCGTAGATATCAGGAGGAACACCTGCGGTGTAGACGGCTTACTGGACCACGACTGACGCTGAGGCAC…
OTU_488	k__Bacteria	p__Acidobacteria	c__iii1-8	o__DS-18	f__	g__	s__	12	4	1	13	5	7	9	15	14	7	17	3	38	28	73	16	12	20	41	38	8	3	20	34	0	0	0	0	0	0	0	0	0	0	0	CCTACGGGAGGCAGCAGTGGGGAATTTTGCGCAATGGGCTAACGCCTGACGCAGCAACGCCGCGTGGAGGATGAAGGTCCTTGGATCGTAAACTCCTGTCAGCAGGGAAAAAGCGAGTCGACCTAATACGTCGGTGAGTTGATTGTACCTGCAGAGGAAGCCCCGGCTAACTCTGTGCCAGCAGCCGCGGTAATACAGAGGGGGCAAGCGTTATTCGGAATTATTGGGCGTAAAGGGCGCGTAGGCGGTCTGGCAAGTGAAAGGTGAAATCCCTCGGCTCAACTGAGGAACTGCCTTTCATACTGCTTGACTTGAGTCCGGGAGAGGTGAGTGGAATTCCCAGTGTAGCGGTGAAATGCGTAGATATTGGGAGGAACACCAGTGGCGAAGGCGGCTCAC…
OTU_489	k__Bacteria	p__Bacteroidetes	c__[Saprospirae]	o__[Saprospirales]	f__Chitinophagaceae	g__Flavisolibacter	s__	0	6	1	6	8	6	11	12	17	6	13	5	2	9	11	31	3	6	22	16	6	22	5	8	3	0	0	2	0	2	0	0	0	0	0	CCTACGGGAGGCAGCAGTAAGGAATATTGGTCAATGGACGCAAGTCTGAACCAGCCATGCCGCGTGAAGGATGAAGGTCCTCTGGATTGTAAACTTCTTTTATAGGGGACGAAACCCTCGCATTCTTGCGAGATTGACGGTACCCTAGGAATAAGCACCGGCTAACTCCGTGCCAGCAGCCGCGGTAATACGGAGGGTGCAAGCGTTATCCGGATTCACTGGGTTTAAAGGGTGCGTAGGAGGGCAGGTAAGTCAGTGGTGAAATCCTAGAGCTTAACTCTAGAACTGCCGTTGATACTATCTGTCTTGAATCCCGTGGAGATGAGCGGAATATGTCATGTAGCGGTGAAATGCTTAGATATGACATAGAACACCAATTGCGAAGGCAGCTCGTTACAC…
OTU_490	k__Bacteria	p__Acidobacteria	c__Solibacteres	o__Solibacterales	f__	g__	s__	4	0	7	0	3	10	0	0	0	3	0	2	0	2	0	3	0	9	0	0	0	0	0	0	0	0	0	0	0	0	0	0	0	0	0	CCTACGGGAGGCAGCAGTGGGGAATCTTGCACAATGGGGGAAACCCTGATGCAGCGACGCCGCGTGAGTGATGAAGCCCTTCGGGGTGTAAAGCTCTTTCGGCAGGAACGATAATGACGGTACCTGAAGAAGAAGCTGCGGCTAACTACGTGCCAGCAGCCGCGGTAATACGTAGGCAGCAAGCGTTGTTCGGAGTTACTGGGCGTAAAGAGTGCGTAGGCGGTCCTTTAAGTTCGGTGTGAAATCTCCTGGCTCAACTAGGAGGGTGCGCCGAAAACTGGGGGGCTTGAGTATGGGAGAGGTAAGCGGAATTCCTGGTGTAGCGGTGAAATGCGTAGATATCAGGAGGAACACCTGTGGTGTAGACAGCTTACTGGACCATCACTGACGCTGAGGCAC…
OTU_491	k__Bacteria	p__Proteobacteria	c__Deltaproteobacteria	o__Myxococcales	f__	g__	s__	2	6	2	18	14	12	0	0	0	1	0	0	0	0	0	0	0	0	0	0	0	0	0	0	0	0	0	0	0	0	0	0	0	0	0	CCTACGGGTGGCTGCAGTGGGGAATTTTGGTCAATGGGCGCAAGCCTGAACCAGCAACGCCGCGTGGGTGATGAAGGCCTTCGGGTTGTAAAGCCCTGTCGGGAGGGACGAAACCCTGGGTATCCCCCAGGCTGACGGTACCTCCAAAGGAAGCACCGGCTAACTCTGTGCCAGCAGCCGCGGTAATACAGAGGGTGCAAGCGTTGTTCGGAATTACTGGGCGTAAAGCGCGTGTAGGCGGCTTTTCAAGTCTCGTGTGAAAGCCCTGGGCTCAACCCAGGAAGTGCGCGAGATACTGACGAGCTGGAGTAGCGGAGAGGATGGCGGAATACCCGGTGTAGAGGTGAAATTCGTAGATATCGGGTGGAACACCTGTGGCGAAGGCGGCCATCTGGACGT…
OTU_492	k__Bacteria	p__Planctomycetes	c__Phycisphaerae	o__WD2101	f__	g__	s__	21	21	22	8	2	9	0	0	0	0	0	0	0	0	0	0	0	0	0	0	0	0	0	0	0	0	0	0	0	0	0	0	0	0	0	CCTACGGGGGGCTGCAGTAACGAATCTTCCCCAATGCACGAAAGTGTGAGGGAGCGACGCCGCGTGGAGGACGAAGTCCTTCGGGATGTAAACTCCTGTCAGGGGCTACCAAGAACTGAGGAGCCCCAGAGGAAGGCACGGCTAACTCTGTGCCAGCAGCCGCGGTAAGACAGAGGTGCCGAGCGTTAGGCGGAATCACTGGGCTTAAAGCGTGTGTAGGCGGAAGCGTAAGTGCCTTGTGAAATCCCACGGCTCAACCGTGGAACTGCTGGGCATACTGCGTTTCTTGAGCCAATCAGGGGTCGTCGGAACAAACGGTGGAGCGGTGAAATGCGTAGATATCGTTTGGAACGCCAAAGGCGAAAGCAGACGACTGGGATTGCGCTGACGCTGAGACAC…
OTU_493	k__Bacteria	p__Verrucomicrobia	c__[Spartobacteria]	o__[Chthoniobacterales]	f__[Chthoniobacteraceae]	g__Ellin506	s__	0	0	0	0	0	1	2	14	1	0	0	0	0	1	0	2	0	3	12	3	3	3	0	3	0	0	0	0	0	0	0	0	0	0	0	CCTACGGGTGGCAGCAGTCGAGAATTTTTCTCAATGGGCGAAAGCCTGAAGGAGCGACGCCGCGTGGAGGATGAAGGTCTTCGGATTGTAAACTCCTGTCATTGGTGAACAAGATGCCCCGTTAACTGCGGGAACATTCGATAGTAGCCGAAGAGGAAGAGACGGCTAACTCTGTGCCAGCAGCCGCGGTAATACAGAGGTCTCAAGCGTTGTTCGGATTCATTGGGCGTAAAGGGTGCGTAGGCGGCGGGGCAAGTCTGGTGTGAAATCCCGGGGCTCAACCTCGGAACTGCACTGGATACTGCTTTGCTAGAGATCTGGAGAGGAAACTGGAATTTACGGTGTAGCAGTGAAATGCGTAGAGATCGTAAGGAAGACCAGTGGCGAAGGCGAGTTTCT…
OTU_494	k__Bacteria	p__Armatimonadetes	c__Armatimonadia	o__Armatimonadales	f__Armatimonadaceae	g__	s__	0	0	0	0	0	0	4	2	0	4	0	0	0	5	5	3	0	0	9	7	4	7	0	0	0	0	0	0	0	0	0	0	0	0	0	CCTACGGGGGGCAGCAATTAGGAATCTTGCACAATGGGCGAAAGCCTGATGCAGCGACGCCGCGTGAAGGATGAAGGCCCTCGGGTCGTAAACTTCTTTTAACAGGGAAGAAGAATGTGACGGTACCTGTTGAATAAGCCCCGGCTAACTACGTGCCAGCAGCCGCGGTAATACGTAGGGGGCGAGCGTTGTCCGAAGTTACTGGGCGTAAAGCGCGCGTAGGCGGTTTCTTAAGTCTGGTGTGAAAGGTTCAGCGCTCAACGCGAACACTGCACTGGATACTGGGAAACTTGAGTATGGGAGAGGGAAGCGGAATTCCAGGTGTAGCGGTGAAATGCGTAGATATCTGGAGGAACACCGATGGCGAAGGCAGCTTCCTGGCCTATAACTGACGCTGAG…
OTU_495	k__Bacteria	p__Chloroflexi	c__Thermomicrobia	o__JG30-KF-CM45	f__	g__	s__	0	0	0	0	0	0	2	4	4	1	0	0	4	4	4	1	1	5	3	0	7	2	2	2	52	24	50	113	8	29	6	17	3	0	0	CCTACGGGGGGCAGCAGCAAGGAATTTTCCGCAATGGGCGCAAGCCTGACGGAGCAACGCCGCGTGCGGGAAGACGCGTTTCGGCGTGTAAACCGCTGTTCGTGGGGACGAAGCACTGACGGTACCCACGGAGGAAGGCCCGGCTAACTACGTGCCAGCAGCCGCGGTAATACGTAGGGGTCGAGCGTTGTCCGGAGTTACTGGGCGTAAAGCGTGCGCAGGCGGCTCATTGCGCCCGGCGTGAAAGCCCCCGGCTCAACCGGGGAGAGTCGTCGGGGACGGGTGAGCTTGAGGGTCGCAGGGGCTGGTGGAATTCCCGGTGTAGTGGTGAAATGCGTAGAGATCGGGAGGAACACCCGTGGCGAAGGCGGCCAGCTGGGCGACACCTGACGCTGAGGC…
OTU_496	k__Bacteria	p__Actinobacteria	c__Rubrobacteria	o__Rubrobacterales	f__Rubrobacteraceae	g__Rubrobacter	s__	31	37	31	22	6	29	1	5	0	3	3	3	8	8	25	10	10	59	13	30	5	19	4	0	0	0	0	0	0	1	0	0	0	0	0	CCTACGGGAGGCAGCAGTCGGGAATCTTGCGCAATGGGCGAAAGCCTGACGCAGCAACGCCGCGTGAGCGACGAAGGCCTTCGGGTCGTAAAGCTCTGTTGTTGGGGACGAAGGGTTAGGGGTTAATAGCCCCGAGCCTGACGGTACCCTTCGAGGAAGCCCCGGCTAACTACGTGCCAGCAGCCGCGGTAATACGTAGGGGGCGAGCGTTGTCCGGAATTATTGGGCGTAAAGAGCGTGTAGGCGGCCCGGTAAGTCCGCCGTGAAAACTCGGGGCTCAACCCCGGGCTTGCGGTGGATACTGTCGGGCTAGAGGGTGGTAGAGGGGAGTGGAATTCCCGGTGTAGCGGTGAAATGCGCAGATATCGGGAGGAACACCAGTAGCGAAGGCGGCTCCCT…
OTU_497	k__Bacteria	p__Bacteroidetes	c__[Saprospirae]	o__[Saprospirales]	f__Chitinophagaceae	g__	s__	0	0	0	0	0	0	6	5	10	23	4	6	0	0	0	17	0	24	21	5	8	8	13	2	0	0	0	0	0	0	0	0	0	0	0	CCTACGGGAGGCAGCAGTGAGGAATATTGGTCAATGGACGAAAGTCTGAACCAGCCATGCCGCGTGGAGGATGAAGGCCCTCTGGGTTGTAAACTTCTTTTATCAGGGAAGAAAAGTACTATTTCTATGGTATCCGACGGTACCTGATGAATAAGCACCGGCTAACTCCGTGCCAGCAGCCGCGGTAATACGGAGGGTGCAAGCGTTATCCGGATTTACTGGGTTTAAAGGGTGTGTAGGCGGACTTTTAAGTCAGAGGTGAAATCTCCGAGCTCAACTCGGAAACTGCCCCTGATACTATTGGTCTTGAATATCGTTGAGGCAGGCGGAATACATCATGTAGCGGTGAAATGCTTAGATATGATGTAGAACACCGATTGCGAAGGCAGCTTGCTAAAC…
OTU_498	k__Bacteria	p__Proteobacteria	c__Alphaproteobacteria	o__Rhodospirillales	f__	g__	s__	7	0	0	0	1	0	2	1	3	11	0	0	9	4	5	6	0	9	8	8	3	1	0	0	0	0	0	0	0	0	0	1	0	0	1	CCTACGGGAGGCTGCAGTGGGGAATCTTGGACAATGGGGGCAACCCTGATCCAGCGACGCCGCGTGGGTGATGAAGGCCTTCGGGTCGTAAAGCCCTTTTGCCGGGGAAGATGATGACGGTACCCGGAGAAGAAGCACCGGCTAACTCTGTGCCAGCAGCCGCGGTAAGACAGAGGGTGCTAGCGTTGTTCGGAATTACTGGGCGTAAAGGGCGCGTAGGCGGCTCGTTTAGTCGGGTGTGAAATCCCAAGGCTCAACCTTGGAACTGCATTCGATACTGGCGGGCTAGAGACCGGAAGAGGTGGGTGGAATACCCAGTGTAGAGGTGAAATTCGTAGATATTGGGTGGAACACCGGTGGCGAAGGCGGCTCACTGGTCCGGTTCTGACGCTGAGGCGC…
OTU_499	k__Bacteria	p__Chloroflexi	c__C0119	o__	f__	g__	s__	6	17	52	4	4	44	9	3	11	7	4	0	3	4	5	3	1	13	1	6	1	0	0	3	0	0	0	0	0	0	0	0	0	0	0	CCTACGGGAGGCAGCAGTGAGGAATATTCCACAATGGGCGAAAGCCTGATGGAGCGACGCCGCGTGAGGGATGAAGCTTTTCGGAGTGTAAACCTCTTTTACAGGGGATGAAACGTGGGGGTAACCCCACTAAGACAGTACCCTGTGAATAAGCATCGGCTAACTACGTGCCAGCAGCCGCGGTAATACGTAGGATGCAAGCGTTGTCCGGATTTACTGGGCGTAAAGCGCGCGCAGGCGGCATACCAAGTATTCAGTGAAATCTCCCTGCTCAACGGGGAGGGTGCTGAGTAGACTGGTAAGCTAGAGGACGGTAGAGGGGGGTAGAATTGCTGGTGTAGCGGTGAAATGCGTAGAGATCAGCAGGAATACCCGTGGCGAAGGCGGCCCCCTGGGCCG…
OTU_500	k__Bacteria	p__Planctomycetes	c__Phycisphaerae	o__WD2101	f__	g__	s__	0	2	12	23	5	29	2	1	0	3	2	3	0	1	0	12	1	6	4	4	19	3	3	3	0	0	0	0	0	0	0	0	0	0	6	CCTACGGGGGGCTGCAGTAACGAATCTTCCCCAATGCACGCAAGTGTGAGGGAGCGACGCCGCGTGTGGGACGAAGTCCTTCGGGATGTAAACCACTGTCAGGGGACACCAAGTTCTGAGGATCCCCAGAGGAAGGGGCGGCTAACTCTGTGCCAGCAGCCGCGGTAAGACAGAGGCCCCGAGCGTTAGGCGGAATCACTGGGCTTAAAGCGTGTGTAGGCGGACGCCTAAGTGTCTTGTGAAATCCCACGGCTCACCCGTGGAACCGCTGGGCATACTGGGCGTCTTGGGCCGTTCAGGGGCGACTGGAACAAGCGGTGGAGCGGTGAAATGCGTAGATATCGCTTGGAACGCCGAAGGTGAAAACAGGTCGCTGGGGACGCGCCGACGCTGAGACAC…
OTU_501	k__Bacteria	p__Bacteroidetes	c__[Saprospirae]	o__[Saprospirales]	f__Chitinophagaceae	g__Flavisolibacter	s__	0	0	0	0	0	0	2	1	12	1	1	2	0	6	4	12	0	5	3	0	0	2	4	0	0	0	0	0	0	1	0	0	0	0	0	CCTACGGGAGGCAGCAGTAAGGAATATTGGTCAATGGACGCAAGTCTGAACCAGCCATGCCGCGTGAAGGATGAAGGTCCTCTGGATTGTAAACTTCTTTTATGGGGGACGAAATCTACTATTCCTAGTAGTCTGACGGTACCCCAGGAATAAGCACCGGCTAACTCCGTGCCAGCAGCCGCGGTAATACGGAGGGTGCAAGCGTTATCCGGATTCACTGGGTTTAAAGGGAGCGTAGGAGGGCAGGTAAGTCAGTGGTGAAATCTTTGGGCTTAACCCGAAAACTGCCATTGATACTATCTGTCTTGAATATTGTGGAGGTGAGCGGAATATGTCATGTAGCGGTGAAATGCTTAGATATGACATAGAACACCGATTGCGAAGGCAGCTCGCTACACA…
OTU_502	k__Bacteria	p__FBP	c__	o__	f__	g__	s__	0	0	0	0	0	0	0	0	0	0	0	0	0	0	0	0	0	0	0	0	0	0	0	0	17	4	17	0	0	3	0	2	0	0	0	CCTACGGGTGGCTGCAGTCGAGAATCTTGGGCAATGCACGAAAGTGTGACCCAGCGACGCCGCGTGGAGGACGAAGGCGCTCTGCGTCGTAAACTCCTTTTATCCCAGAAGAATGGGGCGTAAGCCTCTTGACGGTATGGGATGAATAAGCCACGGCTAACTACGTGCCAGCAGCCGCGGTAATACGTAGGTGGCAAGCGTTGTCCGGAATTACTGGGCGTAAAGCGAACGCAGGCGGATTGTTAAGTCAGAAGTGAAAGGTTGGAGCTCAACTCTAACATGGCTTATGAGACTGGCAGTCTTGAGTGCCGGAGAGGAAGATGGAACGACATGTGTAGCGGTGAAATGCGTTGAGATGTGTCGGAACACCAATGGCGAAAGCAATCTTCTGGACGGAAA…
OTU_503	k__Bacteria	p__Planctomycetes	c__Phycisphaerae	o__WD2101	f__	g__	s__	5	0	1	7	2	3	24	1	8	7	14	17	7	6	6	11	10	7	31	18	30	12	31	28	0	0	0	0	0	0	0	0	0	0	0	CCTACGGGGGGCTGCAGTAACGAATCTTCCGCAATGCGCGCAAGCGTGACGGAGCGACGCCGCGTGGAGGTTAAGTCCTTCGGGATGTAAACTCCTGTCAGGGGTTACCAAGTTCTGAGGAGCCCCAGAGGAAGGCACGGCTAACTCTGTGCCAGCAGCCGCGGTAATACAGAGGTGCCGAGCGTTAGGCGGAATCACTGGGCTTAAAGCGCGTGTAGGCGGGTCGTTAAGTGCCTCGTGAAATCCCACGGCTCAACCGTGGAACTGCCGGGCATACTGGCGATCTTGAGGCGCCCAGGGGCGAGCGGAACAAATGGTGGAGCGGTGAAATGCGTAGATATCATTTGGAACGCCGACGGTGAAAACAGCTCGCTGGGGGCGTCCTGACGCTGAGACGCG…
OTU_504	k__Bacteria	p__Planctomycetes	c__Planctomycetia	o__Gemmatales	f__Gemmataceae	g__Gemmata	s__	19	8	16	17	32	33	5	3	6	15	5	12	4	10	12	6	8	14	17	7	7	5	5	2	0	0	0	1	0	0	0	0	0	0	0	CCTACGGGTGGCTGCAGTCGAGGATCTTCGGCAATGGGCGCAAGCCTGACCGAGCGAGGCCGCGTGGGCGATGAAGGCCTTCGGGTTGTAAAGCCCTGTCGAGGGGGAGAAAAGCCCGCGAGGGTGTGATCTATCCCTGGAGGAAGCACGGGCTAAGTTCGTGCCAGCAGCCGCGGTAAGACGAACCGTGCGAACGTTGTTCGGAATCACTGGGCTTAAAGGGCGCGTAGGCGGGCTATCAAGTCCGGGGTGAAATCCTCCCGCTCAACGGGAGAACGGCCTCGGATACTGATGGTCTCGAGGAGGATAGGGGCACACGGAACTGTGGGTGGAGCGGTGAAATGCGTTGATATCCATAGGAACTCCGGTGGCGAAAGCGGTGTGCTGGATCCTTTCTGA…
OTU_505	k__Bacteria	p__Firmicutes	c__Clostridia	o__Clostridiales	f__Lachnospiraceae			0	0	0	0	0	0	2	0	0	0	0	0	37	0	0	0	0	3	0	0	0	0	0	0	0	0	0	0	0	0	0	0	0	0	0	CCTACGGGAGGCAGCAGTGGGGAATATTGCACAATGGGGGAAACCCTGATGCAGCGACGCCGCGTGAGTGAAGAAGTATTTCGGTATGTAAAGCTCTATCAGCAAGGAAGATAATGACGGTACTTGACTAAGAAGCCCCGGCTAACTACGTGCCAGCAGCCGCGGTAATACGTAGGGGGCAAGCGTTATCCGGATTTACTGGGTGTAAAGGGAGCGTAGGTGGTATGGTAAGTCAGATGTGAAAGCCCAGGGCTCAACCCTGGGATTGCATTTGAAACTGCCAAACTAGAGTGCAGGAGAGGTAAGTGGAATTCCTAGTGTAGCGGTGAAATGCGTAGATATTAGGAGGAACACCAGTGGCGAAGGCGGCTTACTGGACTGTAACTGACACTGAGGCTC…
OTU_506	k__Bacteria	p__Proteobacteria	c__Betaproteobacteria	o__Burkholderiales	f__Comamonadaceae			0	3	0	1	4	0	2	5	4	14	4	2	2	5	4	24	1	11	10	7	24	7	10	9	0	0	0	0	0	0	0	0	0	0	0	CCTACGGGGGGCAGCAGTGGGGAATTTTGGACAATGGGCGCAAGCCTGATCCAGCCATGCCGCGTGCGGGAAGAAGGCCTTCGGGTTGTAAACCGCTTTTGTCAGGGAAGAAAAGCTCCGGGCTAATACCTTGGAGTCATGACGGTACCTGAAGAATAAGCACCGGCTAACTACGTGCCAGCAGCCGCGGTAATACGTAGGGTGCAAGCGTTAATCGGAATTACTGGGCGTAAAGCGTGCGCAGGCGGCTTTGCAAGACAGGTGTGAAATCCCCGGGCTCAACCTGGGAACTGCACTTGTGACTGCATGGCTGGAGTACGGTAGAGGGGGATGGAATTCCGCGTGTAGCAGTGAAATGCGTAGATATGCGGAGGAACACCGATGGCGAAGGCAATCCCC…
OTU_507	k__Bacteria	p__Actinobacteria	c__Thermoleophilia	o__Solirubrobacterales	f__	g__	s__	4	3	0	6	9	1	0	0	0	0	0	0	0	0	3	0	0	0	0	0	2	0	0	0	80	63	65	49	2	55	4	9	2	0	0	CCTACGGAGGCTGCAGTGGGGAATCTTGCGCAATGCGCGAAAGCGTGACGCAGCAACGCCGCGTGGGGGAAGAAGGCCTTCGGGTTGTAAACCCCTTTCAGTTGGGACGAAGGTCGGGCGGTGAATAGCCGCTCCGGCTGACGGTACCTTCACAAGAAGCCCCGGCTAACTACGTGCCAGCAGCCGCGGTAATACGTAGGGGGCAAGCGTTGTCCGGAATCATTGGGCGTAAAGAGCGTGTAGGCGGCCCGGTAAGTCCGCTGTGAAAGTCGAGGGCTCAACCCTCGAATGCCGGCGGATACTGTCGGGCTAGAGTCCGGAAGAGGCGAGTGGAATTCCTGGTGTAGCGGTGAAATGCGCAGATATCAGGAGGAACACCAACGGCGAAGGCAGCTCGCT…
OTU_508	k__Bacteria	p__Verrucomicrobia	c__[Spartobacteria]	o__[Chthoniobacterales]	f__[Chthoniobacteraceae]	g__Ellin506	s__	0	2	0	0	3	3	0	0	4	0	0	1	3	3	1	5	6	12	16	2	0	8	8	5	0	0	0	0	0	0	0	0	0	0	0	CCTACGGGTGGCAGCAGTCGAGAATTTTTCTCAATGGGGGCAACCCTGAAGGAGCGACGCCGCGTGGAGGATGAAGGTCTTCGGATTGTAAACTCCTGTCATTGGTGAACAAGGTATCGCCGTTAACTGCGGTGGTGTTTGATAGTAGCCGAAGAGGAAGAGACGGCTAACTCTGTGCCAGCAGCCGCGGTAATACAGAGGTCTCAAGCGTTGTTCGGATTCATTGGGCGTAAAGGGTGCGTAGGCGGCGGGGCAAGTCTGGTGTGAAATCCCGGGGCTCAACCTCGGAACTGCACTGGATACTGCCTTGCTAGAGATCTGGAGAGGAAACTGGAATTTACGGTGTAGCAGTGAAATGCGTAGAGATCGTAAGGAAGACCAGTGGCGAAGGCGAGTTTC…
OTU_509	k__Bacteria	p__Proteobacteria	c__Alphaproteobacteria	o__Rhodospirillales	f__Acetobacteraceae	g__	s__	1	0	0	0	0	0	4	3	3	5	2	4	6	0	1	0	0	0	1	3	1	3	3	8	0	0	0	0	0	0	0	0	0	0	0	CCTACGGGGGGCAGCAGTGGGGAATATTGGACAATGGGCGCAAGCCTGATCCAGCAATGCCGCGTGGATGAAGAAGGTTTTCGGATTGTAAAGTCCTTTCGGCGGGGACGATGATGACGGTACCCGCAGAAGAAGCCCCGGCTAACTTCGTGCCAGCAGCCGCGGTAATACGAAGGGGGCTAGCGTTGCTCGGAATGACTGGGCGTAAAGGGCGCGTAGGCGGCGGGACTTGTCGGGCGTGAAATTCCTGGGCTCAACCTGGGGGCTGCGTTCGAGACGGTTCTGCTAGAGGTCAGAAGAGGCTCGTGGAATTCCCAGTGTAGAGGTGAAATTCGTAGATATTGGGAAGAACACCGGTGGCGAAGGCGGCGAGCTGGTCTGATACTGACGCTGAGGCGC…
OTU_510	k__Bacteria	p__Actinobacteria	c__Thermoleophilia	o__Solirubrobacterales	f__	g__	s__	0	0	0	0	0	0	0	2	0	0	0	0	0	0	0	0	0	0	0	0	0	0	0	0	15	28	25	3	0	6	0	3	1	0	0	CCTACGGGAGGCAGCAGTGGGGAATCTTGCGCAATGCGCGGAAGCGTGACGCAGCAACGCCGCGTGGGGGAAGAAGGCTCTCGGGTTGTAAACCTCTTTCAGTTGGGACGAAGCCTCGGCGGTGAATAGCCGTACGAGGTGACGGTACCTTCAGAAGAAGCCCCGGCTAACTACGTGCCAGCAGCCGCGGTAATACGTAGGGGGCAAGCGTTGTCCGGAATCATTGGGCGTAAAGAGCGCGTAGGCGGTCCGGTAAGTCCGCTGTGAAAGTCAAGGGCTTAACCCTTGAATGCCGGTGGATACTGCCGGACTAGAGTCCGGAAGAGGCGAGTGGAATTCCTGGTGTAGCGGTGAAATGCGCAGATATCAGGAGGAACACCGATGGCGAAGGCAGCTCGC…
OTU_511	k__Bacteria	p__Acidobacteria	c__Solibacteres	o__Solibacterales	f__	g__	s__	9	5	9	3	0	19	0	0	4	0	0	0	0	0	0	0	1	5	0	4	0	0	0	0	0	0	0	1	0	0	0	0	0	0	0	CCTACGGGAGGCAGCAGTGGGGAATCTTGCACAATGGGGGCAACCCTGATGCAGCGACGCCGCGTGAGCGATGAAGCCCTTCGGGGTGTAAAGCTCTTTCGGCAGGAACGATAATGACGGTACCTGAAGAAGAAGCTGCGGCTAACTACGTGCCAGCAGCCGCGGTAATACGTAGGCAGCAAGCGTTGTTCGGAGTTACTGGGCGTAAAGAGTGCGTAGGCGGTTTTCTAAGTTTGGTGTGAAATCTCCCGGCTTAACTGGGAGGGTGCGCCGAAAACTGGGAAGCTTGAGTGTGGGAGAGGTAAGCGGAATTCCTGGTGTAGCGGTGAAATGCGTAGATATCAGGAGGAACACCTGTGGTGTAGACAGCTTACTGGACCACGACTGACGCTGAGGCAC…
OTU_512	k__Bacteria	p__Actinobacteria	c__Actinobacteria	o__Actinomycetales	f__Micromonosporaceae	g__	s__	16	10	30	29	32	34	29	26	29	71	13	26	60	42	41	31	34	75	40	39	53	13	53	66	9	25	13	28	4	25	8	13	11	0	16	CCTACGGGAGGCAGCAGTGGGGAATATTGCACAATGGGCGGAAGCCTGATGCAGCGACGCCGCGTGAGGGATGACGGCCTTCGGGTTGTAAACCTCTTTCAGCAGGGACGAAGCGCAAGTGACGGTACCTGCAGAAGAAGCGCCGGCCAACTACGTGCCAGCAGCCGCGGTAAGACGTAGGGCGCGAGCGTTGTCCGGATTTATTGGGCGTAAAGAGCTCGTAGGCGGCTTGTCGCGTCGACTGTGAAAACCCGCGGCTCAACCGCGGGCCTGCAGCCGATACGGGCAGGCTAGAGTTCGGTAGGGGAGACTGGAATTCCTGGTGTAGCGGTGAAATGCGCAGATATCAGGAGGAACACCGGTGGCGAAGGCGGGTCTCTGGGCCGATACTGACGCTGA…
OTU_513	k__Bacteria	p__Chloroflexi	c__TK10	o__B07_WMSP1	f__	g__	s__	0	4	0	2	3	7	0	0	1	0	1	0	1	0	0	0	0	4	3	5	3	3	1	0	0	0	0	0	0	0	0	0	0	0	0	CCTACGGGAGGCAGCAGTTAGGAATTTTGGGCAATGGGCGAGAGCCTGACCCAGCAACGCCGCGTGGGTGACGACGGCCTTCGGGTTGTAAAGCCCTTTTCTCGGGGAAGATTGTGACGGTACCCGAGGAATAAGCACCGGCTAACTACGTGCCAGCAGCCGCGGTAATACGTAGGGTGCGAGCGTTGCCCGGATTTATTGGGCGTAAAGGGCGCGCAGGTGGCCCGCCAAGTCCCGCGTGAAATCTCCCGGCTCAACCGGGAGGGGTCGCGGGAGACTGGCGTGGCTGGAGTAGGGTAGGGGGCAGTGGAATTCCCGGTGTAGTGGTGGAATGCGTAGAGATCGGGAGGAACACCAGTGGCGAAGGCGACTGCCTGGGCCCTTACTGACACTGAGGCG…
OTU_514	k__Bacteria	p__Bacteroidetes	c__Cytophagia	o__Cytophagales	f__Cytophagaceae	g__Sporocytophaga	s__	0	0	0	0	0	0	5	30	1	2	0	4	0	6	7	8	6	13	1	18	6	0	12	9	0	0	0	0	0	0	0	0	0	0	0	CCTACGGGAGGCAGCAGTAGGGAATATTGGGCAATGGGCGAGAGCCTGACCCAGCCATGCCGCGTGCAGGAAGAAGGCCTTCTGGGTTGTAAACTGCTTTTGATCGGGAACAAAAAGACCATGCGTGGTAAATTGAGTGTACCGATAGAATAAGCACCGGCTAACTCCGTGCCAGCAGCCGCGGTAATACGGAGGGTGCAAGCGTTGTCCGGATTTATTGGGTTTAAAGGGTGCGTAGGCGGCCCTGTAAGTCAGTGGTGAAATACGACAGCTCAACTGTCGAACTGCCATTGATACTGCAGGGCTTGAGTACAGACGAGGTAGGCGGAATTGATAGTGTAGCGGTGAAATGCATAGATACTATCAAGAACACCGATTGCGAAGGCAGCTTACTAGGCT…
OTU_515	k__Bacteria	p__Acidobacteria	c__Solibacteres	o__Solibacterales	f__	g__	s__	14	21	32	4	8	44	5	5	6	8	2	2	0	3	4	0	0	21	3	0	6	7	5	0	0	0	0	0	0	0	0	0	0	0	5	CCTACGGGAGGCTGCAGTGGGGAATCTTGCACAATGGGGGAAACCCTGATGCAGCGACGCCGCGTGAGCGATGAAGCCCTTCGGGGTGTAAAGCTCTTTCGACCGGAACGATAATGACGGTACCGGGAGAAGAAGCTGCGGCTAACTACGTGCCAGCAGCCGCGGTAATACGTAGGCAGCGAGCGTTGTTCGGAGTTACTGGGCGTAAAGCGTGCGTAGGCGGTTTTCCAAGTTTGGTGTGAAATCTCCCGGCTTAACCGGGAGGGTGCGCCGAAAACTGGGAGGCTGGAGTATGGGAGAGGTAGGCGGAATTCCTGGTGTAGCGGTGAAATGCGTAGATATCAGGAGGAACACCTGTGGTGTAGACGGCTTACTGGACCATGACTGACGCTGAGGCAC…
OTU_516	k__Bacteria	p__Firmicutes	c__Bacilli	o__Bacillales	f__Bacillaceae	g__Bacillus	s__	0	0	0	0	0	0	9	0	0	0	0	0	102	0	55	1	0	0	0	73	0	32	0	65	0	0	0	0	0	0	0	0	0	0	8	CCTACGGGAGGCAGCAGTAGGGAATCTTCCGCAATGGACGAAAGTCTGACGGAGCAACGCCGCGTGAGCGAAGAAGGCCTTCGGGTCGTAAAGCTCTGTTGTTAGGGAAGAACAAGTATCGGAGTAACTGCCGGTACCTTGACGGTACCTAACCAGAAAGCCACGGCTAACTACGTGCCAGCAGCCGCGGTAATACGTAGGTGGCAAGCGTTGTCCGGAATTATTGGGCGTAAAGCGCGCGCAGGCGGTTCCTTAAGTCTGATGTGAAAGCCCCCGGCTCAACCGGGGAGGGTCATTGGAAACTGGGGAACTTGAGTGCAGAAGAGAAGAGCGGAATTCCACGTGTAGCGGTGAAATGCGTAGAGATGTGGAGGAACACCAGTGGCGAAGGCGGCTCTT…
OTU_517	k__Bacteria	p__Bacteroidetes	c__Cytophagia	o__Cytophagales	f__Cytophagaceae	g__	s__	6	13	8	55	34	9	0	0	0	0	0	0	0	0	0	0	0	0	0	0	0	0	0	0	0	0	0	0	0	0	0	0	0	0	0	CCTACGGGAGGCAGCAGTAGGGAATATTGGACAATGGGTGCAAGCCTGATCCAGCCATGCCGCGTGCAGGAAGAAGGCCTTCTGGGTTGTAAACTGCTTTTGCCAGGGGATAAAAAGCCCATGCGTGGGAAATTGAAGGTACCTGGTGAATAAGCCACGGCTAACTACGTGCCAGCAGCCGCGGTAATACGTAGGTGGCAAGCGTTGTCCGGATTTATTGGGTTTAAAGGGTGCGTAGGCGGCCTATTAAGTCAGTGCTGAAATATCCCGGCTTAACCGGGAGGGTGGCATTGATACTGATGGGCTTGAGTAGAGTTGAGGTTGGCGGAATTGACGGTGTAGCGGTGAAATGCTTAGATATCGTCAAGAACACCTATTGCGAAGGCAGCTAACTAAGCT…
OTU_518	k__Bacteria	p__Firmicutes	c__Bacilli	o__Bacillales	f__Bacillaceae	g__Bacillus	s__	3	6	2	0	1	0	4	0	0	0	0	0	38	0	4	0	0	2	3	0	0	0	0	1	0	0	0	0	0	0	0	0	0	0	9	CCTACGGGAGGCAGCAGTAGGGAATCTTCCGCAATGGACGAAAGTCTGACGGAGCAACGCCGCGTGAGTGATGAAGGTTTTCGGATCGTAAAACTCTGTTGTTAGGGAAGAACAAGTACGAGAGTAACTGCTCGTACCTTGACGGTACCTAACCAGAAAGCCACGGCTAACTACGTGCCAGCAGCCGCGGTAATACGTAGGTGGCAAGCGTTGTCCGGAATTATTGGGCGTAAAGCGCGCGCAGGTGGTTCCTTAAGTCTGATGTGAAAGCCCACGGCTCAACCGTGGAGGGTCATTGGAAACTGGGGAACTTGAGTGCAGGAGAGAAGAGTGGAATTCCACGTGTAGCGGTGAAATGCGTAGAGATGTGGAGGAACACCAGTGGCGAAGGCGACTCTT…
OTU_519	k__Bacteria	p__Bacteroidetes	c__[Saprospirae]	o__[Saprospirales]	f__Chitinophagaceae	g__Flavisolibacter	s__	15	28	2	19	12	45	2	3	14	4	0	4	0	7	12	7	0	2	9	4	6	0	15	3	0	0	0	0	0	3	0	0	0	0	0	CCTACGGGGGGCAGCAGTAAGGAATATTGGTCAATGGACGCAAGTCTGAACCAGCCATGCCGCGTGAAGGATGAAGGTCCTCTGGATTGTAAACTTCTTTTATATGGGACGAAAACCCTTTTTCTTGAGGGACTGACGGTACCATAGGAATAAGCACCGGCTAACTCCGTGCCAGCAGCCGCGGTAATACGGAGGGTGCAAGCGTTATCCGGATTCACTGGGTTTAAAGGGTGCGTAGGAGGGCAGGGAAGTCAGTGGTGAAATCTCCGGGCTTAACTCGGAAACTGCCGTTGATACTCTCTGTCTTGAATCCCGTGGAGGTGAGCGGAATATGTCATGTAGCGGTGAAATGCTTAGATATGACATAGAACACCAATTGCGAAGGCAGCTCGCTACACG…
OTU_520	k__Bacteria	p__Acidobacteria	c__[Chloracidobacteria]	o__RB41	f__	g__	s__	5	18	57	16	12	39	1	23	19	10	17	30	0	3	0	20	5	18	2	9	7	6	4	0	105	76	61	3	5	3	2	11	4	0	0	CCTACGGGTGGCAGCAGTCGGGAATTTTGGGCAATGGCCGGAAGGCTGACCCAGCAACGCCGCGTGAAGGATGAAATCCTTCGGGATGTAAACTTCACAAGAACGGGAAGAATAAGCGTGGGCGAACACCTCACGCGATGACGGTACTGTTTGTAAGCTCCGGCTAACTCCGTGCCAGCAGCCGCGGTAATACGGGGGGAGCAAGCGTTGTTCGGATTTACTGGGCGTAAAGGGCGCGTAGGCGGTTGAACAAGTCACTTGTGAAATCTGAAAGCTTAACTTTCAGCGGCCAAGTGAAACTGTTTGACTGGAGTGCGGAAGGGGCCATCGGAATTCTCGGTGTAGCGGTGAAATGCGTAGATATCGAGAGGAACACCTGCGGCGAAGGCGGGTGGCTGG…
OTU_521	k__Bacteria	p__Proteobacteria	c__Deltaproteobacteria	o__Myxococcales	f__	g__	s__	7	9	10	10	15	5	12	11	12	1	5	11	2	9	0	4	3	21	20	14	32	10	15	15	2	0	0	0	0	9	5	4	1	0	0	CCTACGGGAGGCAGCAGTGGGGAATATTGGGCAATGGGCGAAAGCCTGACCCAGCCACGCCGCGTGAGTGATGAAGGCCTTCGGGTCGTAAAGCTCTGTGGGGAGGGACGAATAAGCTAGGGGCTAATCACCCTGGCCTTGACGGTACCTCCTTAGCAAGCACCGGCTAACCCTGTGCCAGCAGCCGCGGTAATACAGGGGGTGCAAACGTTGCTCGGAATTATTGGGCGTAAAGCGCGCGTAGGCGGTCTTTTAAGTCGGATGTGAAAGCCCTCGGCTCAACTGGGGAAGTGCACCCGAAACTGAAAGGCTTGAGTATTGGAGAGGGTCGCGGAATTCCCAGTGTAGAGGTGAAATTCGTAGATATTGGGAGGAACACCGGCGGCGAAGGCGGCGACC…
OTU_522	k__Bacteria	p__Chloroflexi	c__Thermomicrobia	o__Ellin6537	f__	g__	s__	0	0	0	0	0	0	0	0	0	0	0	0	0	0	0	0	0	0	0	0	0	0	0	0	8	8	9	0	105	8	2	0	0	0	0	CCTACGGGAGGCAGCAGCAAGGAATTTTCCGCAATGGGGGCAACCCTGACGGAGCAACGCCGCGTGAAGGATGACGCCTCTTGGGGTGTAAACTTCTTTTGCCGAGGAGGAGTACGGACAGTACTCGGCGAATAAGGACCGGCTAACTACGTGCCAGCAGCCGCGGTAATACGTAGGGTCCAAGCGTTGTCCGGAATTACTGGGCGTAAAGCGCGCGCAGGCGGTTATTCAGGCGTCACGTGAAAGCCCCGGGCTCAACCCGGGAGGGTCGTGGCGAACCGGATAACTTGAGGCCGGTAGAGGTGGGTAGAATTCCTGGTGGAGTGGTGAAATGCGTAGAGATCAGGAAGAATACCCGTGGCGAAGGCGGCCCACTGGGCCGGACCTGACGCTGAGGCG…
OTU_523	k__Bacteria	p__Bacteroidetes	c__Cytophagia	o__Cytophagales	f__Cytophagaceae	g__Hymenobacter	s__	0	0	0	0	0	0	0	0	0	0	0	0	0	0	0	0	0	0	0	0	0	0	0	0	165	60	103	36	48	63	76	51	63	0	0	CCTACGGGGGGCAGCAGTAGGGAATATTGGGCAATGGCCGAGAGGCTGACCCAGCCATGCCGCGTGCCGGATGAAGGCCTTCTGGGTTGTAAACGGCTTTTCTCAGGGAAGAAAAAGCTCCTGCGGGAGCCACTGACGGTACCTGAGGAATAAGCACCGGCTAACTCCGTGCCAGCAGCCGCGGTAATACGGAGGGTGCAAGCGTTGTCCGGATTTATTGGGTTTAAAGGGTGCGTAGGTGGCCGGGTAAGTCCGGGGTGAAAGCCCACTGCTCAACAGTGGAACTGCCCTGGATACTGCCCGGCTTGAGAGTCGTCGAGGGTGGCGGAATGGACGGTGTAGCGGTGAAATGCATAGATACCGTCCAGAACCCCAATTGCGTAGGCAGCTGCCTAGGCG…
OTU_524	k__Bacteria	p__FBP	c__	o__	f__	g__	s__	7	8	2	6	3	0	2	1	6	4	8	3	7	3	0	7	0	5	3	2	11	4	0	6	10	3	2	7	30	12	24	14	28	0	0	CCTACGGGAGGCTGCAGTCGAGAATCTTGCACAATGCACGAAAGTGTGATGCAGCGACGCCGCGTGGAGGAAGAAGGCCCTTGGGTCGTAAACTCCTTTTGCTGGGGAAGAATCCATGACGGTACCCAGCGAATAAGCCACGGCTAACTACGTGCCAGCAGCCGCGGTAATACGTAGGTGGCAAGCGTTGTCCGGATTTACTGGGTGTAAAGGGTGCGCAGGCGGGGCATTAAGTAGAAAGTGAAAGGTTGGAGCTCAACTCCGACACTGCTCTCTATACTGGTGGCCTTGAGTCTCGGAGGGGGAAGCGGAACGACACGTGTAGCGGTGAAATGCGTTGATATGTGTCGGAACACCAATGGCGAAAGCAGCTTCCTGGACGAGTACTGACGCTCAGGC…
OTU_525	k__Bacteria	p__Bacteroidetes	c__Cytophagia	o__Cytophagales	f__Cytophagaceae	g__Hymenobacter	s__	0	0	0	0	0	0	0	0	0	0	0	0	0	0	3	0	0	0	0	0	2	0	0	0	63	69	32	1	0	0	1	0	0	0	0	CCTACGGGAGGCAGCAGTAGGGAATATTGGGCAATGGGCGAGAGCCTGACCCAGCCATGCCGCGTGCCGGATGAAGGCCTTCTGGGTTGTAAACGGCTTTTCTCAGGGAAGAAAACGACCCTGCGGGGTACACTGACGGTACCTGAGGAATAAGCACCGGCTAACTCCGTGCCAGCAGCCGCGGTAATACGGAGGGTGCCAGCGTTGTCCGGATTTATTGGGTTTAAAGGGTGCGTAGGTGGCCTGTTAAGTCCGGGGTGAAAGCCCACAGCTCAACTGTGGAACTGCCCTGGATACTGACGGGCTTGAGGGTAGACGAGGTTGGCGGAATAGAAGGTGTAGCGGTGAAATGCATAGATACCTTCTAGAACCCCGATTGCGTAGGCAGCTGACTAGGCT…
OTU_526	k__Bacteria	p__Planctomycetes	c__Planctomycetia	o__Pirellulales	f__Pirellulaceae	g__	s__	1	2	46	5	12	17	0	0	0	0	0	0	0	0	3	2	0	5	0	0	0	0	0	0	0	0	0	0	0	0	0	0	0	0	0	CCTACGGGGGGCTGCAGTCGAGAATCTTCGGCAATGGGCGAAAGCCTGACCGAGCGATGCCGCGTGTGGGATGAAGGCCCTCGGGTTGTAAACCACTGTCGTAGGGGAGGAAGGCTCCGTGAAGAACGGAGTTTGACCTATCCTAGGAGGAAGTACGGGCTAAGTTCGTGCCAGCAGCCGCGGTAACACGAACCGTACGAACGTTATTCGGAATTACTGGGCTTAAAGGGTTTGTAGGCGGCCATGTAAGTCAGGTGTGAAATCCCTCGGCTCAACCGAGGAATAGCGCTTGATACTGCATGGCTTGAGGGAGACAGGGGTAAGCGGAACTGATGGTGGAGCGGTGAAATGCGTTGATATCATCAGGAACACCGGTGGCGAAAGCGGCTTACTGGGTCT…
OTU_527	k__Bacteria	p__Acidobacteria	c__Sva0725	o__Sva0725	f__	g__	s__	23	18	11	4	7	42	0	0	0	2	0	0	0	0	0	0	0	4	0	0	2	0	0	0	0	0	0	0	0	0	0	0	0	0	0	CCTACGGGGGGCAGCAGTGGGGAATATTGGACAATGGGCGCAAGCCTGATCCAGCAACGCCGCGTGGAGGACGAAGGTCTTCGGATCGTAAACTCCTGTCAGACGGGACGAAGGTTTCAGGGTGAACAATCCTGGAGCTTGACGGTACTGTCAGAGGAAGCCCCGGCTAACTCCGTGCCAGCAGCCGCGGTAATACGGAGGGGGCGAGCGTTATTCGGAATTATTGGGCGTAAAGGGCGCGTAGGCGGCTTGGCAAGTCAAAGGTGAAATCCCTCGGCTCAACTGAGGAACTGCCTTTGAAACTGCCTGGCTTGAGGCCGGGAGGGGGTAGCGGAATTCCCAGTGTAGCGGTGAAATGCGTAGATATTGGGAGGAACACCAGTGGCGAAGGCGGCTACC…
OTU_528	k__Bacteria	p__Firmicutes	c__Clostridia	o__Clostridiales	f__Clostridiaceae	g__	s__	0	0	0	0	0	0	206	0	0	0	0	0	0	0	3	0	0	0	0	0	0	0	0	0	0	0	0	0	0	0	0	0	0	0	0	CCTACGGGTGGCAGCAGTGGGGAATATTGCACAATGGGGGAAACCCTGATGCAGCAACGCCGCGTGAGTGATGACGGCCTTCGGGTTGTAAAGCTCTGTCTTCAGGGACGATAATGACGGTACCTGAGGAGGAAGCCACGGCTAACTACGTGCCAGCAGCCGCGGTAATACGTAGGTGGCAAGCGTTGTCCGGATTTACTGGGCGTAAAGGGAGCGTAGGCGGACTTTTAAGTGGGATGTGAAATACCCGGGCTTAACCTGGGTGCTGCATTCCAAACTGGGAGTCTAGAGTGCAGGAGGGGAAAGTGGAATTCCTAGTGTAGCGGTGAAATGCGTAGAGATTAGGAAGAACACCGGTGGCGAAGGCGACTTTCTGGACTGTAACTGACGCTGAGGCTC…
OTU_529	k__Bacteria	p__Actinobacteria	c__Actinobacteria	o__Actinomycetales	f__Nocardioidaceae	g__Kribbella	s__	4	4	2	2	1	4	7	15	4	8	5	1	3	9	5	6	0	14	6	28	4	8	20	16	0	0	0	0	0	3	0	9	0	0	29	CCTACGGGAGGCAGCAGTGGGGAATATTGCGCAATGGGCGAAAGCCTGACGCAGCAACGCCGCGTGAGGGATGACGGCCTTCGGGTTGTAAACCTCTTTCAGCAGGGACGAAGCGAGAGTGACGGTACCTGCAGAAGAAGGACCGGCCAACTACGTGCCAGCAGCCGCGGTAATACGTAGGGTCCGAGCGTTGTCCGGAATTATTGGGCGTAAAGGGCTCGTAGGCGGTTCGTCACGTCGGGAGTGAAAACTCGGAGCTCAACTCCGAGCCTGCTTCCGATACGGGCAGACTAGAGGTAGGCAGGGGAGAGCGGAACTCCTGGTGTAGCGGTGGAATGCGCAGATATCAGGAAGAACACCGGTGGCGAAGGCGGCTCTCTGGGCCTTACCTGACGCTGA…
OTU_530	k__Bacteria	p__Planctomycetes	c__Phycisphaerae	o__WD2101	f__	g__	s__	3	2	8	16	6	2	2	1	5	7	2	15	0	3	0	3	0	6	3	11	0	2	0	0	0	0	0	0	0	0	0	0	0	0	0	CCTACGGGTGGCTGCAGTAACGAATCTTCCGCAATGCACGAAAGTGTGACGGAGCGACGCCGCGTGTGGGACGAAGCCCTTCGGGGTGTAAACCACTGTCAGGGGTTACCAAGTTCTGAGGGACCCCAGAGGAAGGCACGGCTAACTCTGTGCCAGCAGCCGCGGTAAGACAGAGGTGCCGAGCGTTAGGCGGAATCACTGGGCTTAAAGCGTGTGTAGGCGGGCCGTTAAGTGCCCCGTGAAATCCCACGGCTCAACCGTGGAACCGCGGGGCATACTGGCGGCCTTGAGAGACCTAGGGGCGAGCGGAACAAGCGGTGGAGCGGTGAAATGCGTAGATATCGCTTGGAACGCCGACGGTGAAAACAGCTCGCTGGGGGTCATCTGACGCTGAGACAC…
OTU_531	k__Bacteria	p__Bacteroidetes	c__Cytophagia	o__Cytophagales	f__Cytophagaceae	g__Siphonobacter	s__aquaeclarae	3	2	0	0	7	0	6	8	14	9	13	4	7	5	5	23	7	14	12	4	24	4	7	9	0	0	0	0	0	0	0	0	0	0	0	CCTACGGGGGGCAGCAGTAGGGAATATTGGGCAATGGGCGAAAGCCTGACCCAGCCATGCCGCGTGCAGGAAGACGGCCCTCTGGGTTGTAAACTGCTTTTGTCGGGGAAGAAAAGGGCCGTGCGCGGCACACTGACGGTACCCGATGAATAAGCCACGGCTAACTACGTGCCAGCAGCCGCGGTAATACGTAGGTGGCAAGCGTTGTCCGGATTTATTGGGTTTAAAGGGTGCGTAGGTGGTTGGTTAAGTCCGTGGTGAAAGACGATCGCTCAACGATTGCAGTGCCATGGATACTGACCGACTTGAATGACGTTGAGGTGGGCGGAATTGACCGTGTAGCGGTGAAATGCTTAGATATGGTCAAGAACCCCAATTGCGTAGGCAGCTCACTGGACG…
OTU_532	k__Bacteria	p__Verrucomicrobia	c__[Spartobacteria]	o__[Chthoniobacterales]	f__[Chthoniobacteraceae]	g__	s__	4	0	0	0	2	3	21	2	19	19	15	4	12	6	26	55	16	21	1	0	12	5	23	4	0	0	0	0	0	0	0	0	0	0	0	CCTACGGGTGGCAGCAGTCGAGAATTTTTCTCAATGGGCGAAAGCCTGAAGGAGCGACGCCGCGTGAAGGATGAAGGTCTTCGGATTGTAAACTTCTGTCATTAGAGAACAATGTTACGGGGAGTAACTGCCCTGTAATTGATAGTATCTGAAGAGGAAGAGACGGCTAACTCTGTGCCAGCAGCCGCGGTAATACAGAGGTCTCGAGCGTTGTTCGGATTCATTGGGCGTAAAGGGTGCGTAGGTGGCGTGGTAAGTTGGATGTGAAATCCCGGAGCTTAACTCCGGAACTGCATTCAATACTGCCATGCTTGAGTACTGGAGAGGAGATTGGAATTCATGGTGTAGCAGTGAAATGCGTAGATATCATGAGGAAGACCAGTGGCGAAGGCGGATCTC…
OTU_533	k__Bacteria	p__FBP	c__	o__	f__	g__	s__	0	0	0	1	0	0	3	8	9	0	3	4	0	0	4	0	4	25	2	26	19	0	13	4	0	0	0	0	0	0	0	0	0	0	0	CCTACGGGAGGCTGCAGTCGAGAATCTTGGGCAATGCACGAAAGTGTGACCCAGCGACGCCGCGTGAAGGATGAAGGCCCTCTGGGTCGTAAACTTCTTTTATGAGGAAAGAACGGGGAGCAATCCCCTTGACGGTACCTCATGAATAAGCCACGGCTAACTACGTGCCAGCAGCCGCGGTAATACGTAGGTGGCAAGCGTTGTCCGGATTTACTGGGCGTAAAGCGTATGCAGGCGGATGGTTAAGTAGGAAGTGAAAGGTTGGAGCTCAACTCCGACACTGCTTCCTATACTGGCTATCTTGAGTGGCGGAGAGGAAGACGGAACGACACGTGTAGCGGTGAAATGCGTTGATATGTGTCGGAACACCAATGGCGAAAGCAGTCTTCTGGACGCAAA…
OTU_534	k__Bacteria	p__Actinobacteria	c__Thermoleophilia	o__Solirubrobacterales	f__Patulibacteraceae	g__	s__	0	6	1	3	0	2	2	7	2	9	0	2	6	2	2	2	0	11	5	1	1	3	0	2	23	2	15	17	59	36	18	6	23	0	0	CCTACGGGAGGCAGCAGTGGGGAATCTTGCACAATGCGCGAAAGCGTGATGCAGCAACGCCGCGTGGAGGAAGACGGCCTTCGGGTTGTAAACTCCTTTCAGTTGGGACGAAGGTTCTGCGGTGAATAGCCGTTGGAACTGACGGTACCTTCACAAGAAGCCCCGGCTAACTACGTGCCAGCAGCCGCGGTAATACGTAGGGGGCAAGCGTTGTCCGGAATCATTGGGCGTAAAGCGCGTGTAGGCGGGTCGGTCAGTCTGCTCTGAAAGTCCAAGGCTCAACCTTGGGATGCGGGTGGATACTGCCGACCTAGAGTCCGGAAGAGGCGAGTGGAATTCCTGGTGTAGCGGTGAAATGCGCAGATATCAGGAGGAACACCAATGGCGAAGGCAGCTCGC…
OTU_535	k__Bacteria							0	0	0	1	2	0	0	0	0	0	3	8	0	0	0	0	0	0	32	0	0	0	0	0	0	0	0	0	0	8	0	0	0	0	0	CCTACGGGTGGCAGCAACTAGGAATCTTGGACAATGGGGGAAACCCTGATCCAGCGACGCCGCGTGAAGGATGAAGGTCGAAAGATTGTAAACTTCTTTTGTATGGGAACAAATTGAGGGTACCATACGAATAAGCTACTGCTAACTTCGTGCCAGCAGCAGCGGTGATACGGGGGTAGCAAGCGTTATCCGGAATTATTGGGCGTAAAGAGATGCGTAGGCGTCTTATTAAGTCTTATGTTAAATCCCACGGCTCAACTGTGGAATCGCGTAGGAAACTGATAGGATTGAGAAAAGCAGAGGAAGACAGAATTCTCCGAGGACTAGTGAAATGGGTTGATACGGAGAGGAATACCAATGGCGAAGGCAGTCTTCTGGGCTTTTTCTGACGCTGAGGCT…
OTU_536	k__Bacteria	p__Proteobacteria	c__Deltaproteobacteria	o__Myxococcales	f__OM27	g__	s__	4	3	2	3	0	3	0	0	0	0	2	0	0	0	0	2	0	3	6	5	1	0	7	0	0	0	0	0	0	0	0	0	0	0	0	CCTACGGGGGGCAGCAGTGGGGAATATTGGACAATGGGCGCAAGCCTGATCCAGCTATGCCGCGTGGGTGATGAAGGCCTTCGGGTTGTAAAGCCCTGTCGGGAGGGACGAAACCCTTACGGGTTGACGGTACCTCGCAAGAAAGCACCGGCTAACTCCGTGCCAGCAGCCGCGGTAATACGGAGGGTGCAAGCGTTGCTCGGAATTACTGGGCGTAAAGCGAACGCAGGCGGTTCATTAAGTCGGGCGTGAAAGCCCCGGGCTCAACCTGGGAATTGCACTCGATACTGGTGAACTTGAGTCTGAGAGAGGGAAGCGGAATTCCTGGTGTAGAGGTGAAATTCGTTGATATCAGGAGGAACACCGGCGGCGAAGGCGGCTTCCTGGCTCAGTACTGAC…
OTU_537	k__Bacteria	p__Proteobacteria	c__Alphaproteobacteria	o__Rhodobacterales	f__Rhodobacteraceae	g__Rubellimicrobium	s__	0	0	0	0	0	0	29	19	11	11	6	13	1	17	8	14	2	12	32	36	27	4	12	81	0	0	0	0	0	0	0	0	0	0	0	CCTACGGGGGGCTGCAGTGGGGAATCTTAGACAATGGGGGCAACCCTGATCTAGCCATGCCGCGTGGATGATGAAGGCCTTAGGGTCGTAAAGTCCTTTCGCCGGGGAAGATAATGACGGTACCCGGTAAAGAAACCCCGGCTAACTCCGTGCCAGCAGCCGCGGTAATACGGAGGGGGTTAGCGTTGTTCGGAATGACTGGGCGTAAAGCGCGCGTAGGCGGATCGGTAAGTTGGGGGTGAAAGCCCAGGGCTCAACCCTGGAACGGCCTTCAAGACTCCCGGTCTGGAGTTCGAGAGAGGTGGGTGGAATTCCGAGTGTAGAGGTGAAATTCGTAGATATTCGGAGGAACACCAGTGGCGAAGGCGGCCCACTGGCTCGACACTGACGCTGAGGCGC…
OTU_538	k__Bacteria	p__Gemmatimonadetes	c__Gemmatimonadetes	o__Gemmatimonadales	f__	g__	s__	8	6	0	12	10	11	1	0	1	9	1	2	0	7	3	2	2	15	12	15	6	9	1	5	0	1	3	0	0	0	0	0	0	0	0	CCTACGGGAGGCAGCAGTGGGGAATATTGCGCAATGGCCGCAAGGCTGACGCAGCGACGCCGCGTGTGGGAGGACGCCTTTCGGGGTGTAAACCACTGTTGCCCGGGACGAACAACTGGTTTCGACCAGTCTGACGGTACCGGGTGAGGAAGCACCGGCTAACTCCGTGCCAGCAGCCGCGGTAATACGGAGGGTGCGAGCGTTGTCCGGAATCACTGGGCGTAAAGGGCGCGTAGGCGGTGCGGTAAGCGTGCGGTGAAAGCCCGGGGCTCAACCCCGGGTCGGCCGTGCGAACTGCTGGACTGGAGCATGTCAGAGGCGGGTGGAATTCCGGGTGTAGCGGTGGAATGCGTAGAGATCCGGAAGAACACCGGTGGCGAAGGCGGCCCGCTGGGACAT…
OTU_539	k__Bacteria	p__Proteobacteria	c__Gammaproteobacteria	o__Xanthomonadales	f__Sinobacteraceae	g__Steroidobacter	s__	8	14	52	6	11	26	0	0	0	0	0	0	3	0	0	1	0	0	0	1	0	0	0	0	0	0	0	0	0	0	0	0	0	0	107	CCTACGGGAGGCAGCAGTGGGGAATATTGGACAATGGGCGAAAGCCTGATCCAGCGACGCCGCGTGGGTGAAGAAGGCCTGCGGGTTGTAAAGCCCTTTCGGTGGGGAAGAAAAGCCTCGACCTAACACGTCGGGGTCTTGACGTAACCCATAGAAGAAGCACCGGCTAACTCTGTGCCAGCAGCCGCGGTAATACAGAGGGTGCGAGCGTTAATCGGAATTACTGGGCGTAAAGCGCGCGTAGGCGGCTTTGCAAGTCGGGTGTGAAATCCCCAGGCTTAACCTGGGAACTGCATTCGAGACTGCATTGCTAGAGTATGGGAGAGGGAAGTGGAATTTCCGGTGTAGCGGTGAAATGCGTAGATATCGGAAGGAACATCAGTGGCGAAAGCGACTTCC…
OTU_540	k__Bacteria	p__Gemmatimonadetes	c__Gemmatimonadetes	o__Gemmatimonadales	f__	g__	s__	6	0	3	2	12	0	3	0	0	4	1	3	9	0	0	9	0	4	2	1	1	0	4	0	64	63	88	8	6	27	5	36	34	0	0	CCTACGGGAGGCAGCAGTGGGGAATATTGCGCAATGGGCGAAAGCCTGACGCAGCGACGCCGCGTGGAGGATGAGGCCCTTCGGGGTGTAAACTCCTGTTGCCCGGGACGAATGCCCAGGATGGCCTGGGTTGACGGTACCGGGTGAGGAAGCACCGGCTAACTCTGTGCCAGCAGCCGCGGTAATACAGAGGGTGCGAGCGTTGTCCGGAATCACTGGGCGTAAAGGGCGCGTAGGTGGCAGGTCACGCGTGCCGTGAAAGCCCGGGGCTCAACCCCGGGTCGGCGGTGCGAACGGGCCAGCTGGAGCGTACGAGAGGCAGGCGGAATTCCGGGTGTAGCGGTGGAATGCGTAGAGATCCGGAAGAACACCGGTGGCGAAGGCGGCCTGCTGGCGTAC…
OTU_541	k__Bacteria	p__Planctomycetes	c__Phycisphaerae	o__WD2101	f__	g__	s__	5	3	0	0	2	0	3	2	4	0	0	0	0	5	0	4	0	0	5	3	3	4	2	2	0	0	0	0	0	1	0	0	0	0	0	CCTACGGGGGGCTGCAGTAATGAATCTTCCGCAATGCACGCAAGTGTGACGGAGCGACGCCGAGTGAAGGATGAAGTCCTTCGGGATGTAAACTTCTAAAACCCGTTAGAAAGTTCTGATCAGCGGGCTATAAGTAGCGACTAACTCTGTGCCAGCAGTCGCGGTAATACAGAGGCTACGAGCGTTAGGCGGAATCACTGGGCTTAAAGCGTGTGTAGGCGGATGTCTAAGTACCTTGTGAAATCCCACGGCTCAACCGTGGAACTGCTCGGTATACTGGATGTCTTGAGGTGCTCAGGGGCGACCGGAACAGACGGTGGAGCGGTGAAATGCGTAGATATCGTCTGGAACGCCAATGGTGAAGACAGGTCGCTGGGGGCATACTGACGCTGAGACACG…
OTU_542	k__Bacteria	p__TM7	c__TM7-1	o__	f__	g__	s__	3	0	0	2	3	0	2	13	2	1	0	0	0	0	0	3	0	16	0	0	0	0	6	0	0	0	0	0	0	0	0	0	0	0	0	CCTACGGGAGGCAGCAGTAGGGAATTTTCCACAATGGGCGAAAGCCTGATGGAGCAACGCCGCGTGCAGGATGAAGGCCTTAGGGTTGTAAACTGCTTTTATATGTGAAGATTTTGACGGTAGCATATGAATAAGGATCGGCTAACTCCGTGCCAGCAGCCGCGGTCATACGGAGGATCCAAGCGTTATCCGGAATTACTGGGCGTAAAGAGTTGCGTAGGTGGCATAGTAAGCAGGTAGTGAAATCGTGTGGCTCAACCATACTCACATTACTTGAACTGCTAAGCTAGAGGATGAGAGAGGTTATTGGAATTCCCAGTGTAGGAGTGAAATCCGCAGATATTGGGAGGAACACCGATGGCGTAGGCAGATAACTGGCTCATTCCTGACACTAAGGCA…
OTU_543	k__Bacteria	p__Chloroflexi	c__Chloroflexi	o__Chloroflexales	f__Oscillochloridaceae	g__Oscillochloris	s__	0	0	0	0	0	0	11	14	11	20	6	1	3	2	5	15	0	3	15	1	7	2	26	29	0	0	0	0	0	0	0	0	0	0	0	CCTACGGGTGGCAGCAGCAAGGGATTTTCCCCAATGGGCGCAAGCCTGAGGGAGCAACGCCGCGTGGAGGATGACGGCTTTCGGGTTGTAAACTCCTTTTGGTAGGGACGATAATGACGGTACCTGCCGAATAAGCCCCGGCTAACTCTGTGCCAGCAGCCGCGGTAATACAGAGGGGGCAAGCGTTGTCCGGACTTACTGGGCGTAAAGGGTGCGCAGGCGGTCTGATGCGTCGTCGCTGAAAGCTCTCGGCTCAACTGAGAGAGGCGTGGCGATACGATCAGACTCGAGTCTCTGAGAGGGTGGCGGAACTCCTGGTGTAGTGGTGAAATGCGTAGAGATCAGGAAGAACACCCGTGGCGCAAGCGGCCACCTGGCAGAGCACTGACGCTGAGGCAC…
OTU_544	k__Bacteria	p__Acidobacteria	c__[Chloracidobacteria]	o__RB41	f__	g__	s__	89	213	296	129	78	146	0	0	0	3	8	0	8	9	9	13	5	30	0	2	1	2	0	0	0	0	0	0	0	0	0	0	0	0	23	CCTACGGGTGGCAGCAGTCGGGAATTTTGGGCAATGGGCGAAAGCCTGACCCAGCAACGCCGCGTGAAGGATGAAATCCTTCGGGATGTAAACTTCGCAAGAACGGGAAGAATAAGTAAGAGTTAATATCTCTTACGATGACGGTACTGTTTGTAAGCTCCGGCTAACTCCGTGCCAGCAGCCGCGGTAATACGGGGGGAGCAAGCGTTGTTCGGATTTACTGGGCGTAAAGGGCGCGTAGGCGGCCACCGCAAGTCGACTGTGAAATCTCTGGGCTTAACCCAGAACGGTCAGCCGATACTGCGGGGCTAGAGTGCAGAAGGGGCAACTGGAATTCTCGGTGTAGCGGTGAAATGCGTAGATATCGAGAGGAACACCTGCGGCGAAGGCGGGTTGCTG…
OTU_545	k__Bacteria	p__Bacteroidetes	c__[Saprospirae]	o__[Saprospirales]	f__Chitinophagaceae	g__	s__	12	10	3	18	11	5	0	0	19	10	5	5	7	5	12	6	4	4	0	1	7	0	0	0	0	0	0	0	0	0	0	0	0	0	0	CCTACGGGGGGCAGCAGTAAGGAATATTGGGCAATGGAGGCAACTCTGACCCAGCCATGCCGCGTGGAGGATGAAGGCCCTCTGGGTTGTAAACTTCTTTTATCTGGGACGAAACCCTCATATTCTTATGAGATTGACGGTACCAGAGGAATAAGCACCGGCTAACTCCGTGCCAGCAGCCGCGGTAATACGGAGGGTGCAAGCGTTATCCGGATTCACTGGGTTTAAAGGGTGCGTAGGCGGATGGGTAAGTCCGTGGTGAAATCTCCGAGCTTAACTTGGAAACTGCCATGGATACTATCGATCTTGAATATTGTGGAGGTAAGCGGAATATGTCATGTAGCGGTGAAATGCTTAGATATGACATAGAACACCAATTGCGAAGGCAGCTTACTACAC…
OTU_546	k__Bacteria	p__Actinobacteria	c__Thermoleophilia	o__Solirubrobacterales	f__Patulibacteraceae	g__	s__	0	0	0	0	0	0	0	4	1	6	0	0	0	0	0	0	0	2	0	0	0	0	0	2	37	29	33	25	35	41	26	15	50	0	0	CCTACGGGAGGCAGCAGTGGGGAATCTTGCGCAATGCGCGAAAGCGTGACGCAGCAACGCCGCGTGTGGGAAGACGGCCTTCGGGTTGTAAACCACTTTCAGTTGGGACGAAGGGTGGTCCGTTAATAGCGGTTCTACTTGACGGTACCTTCACAAGAAGCCCCGGCTAACTACGTGCCAGCAGCCGCGGTAATACGTAGGGGGCAAGCGTTGTCCGGAATCATTGGGCGTAAAGCGCGTGTAGGCGGGTCGGTAAGTCTGCTCTGAAAGTCCAAGGCTCAACCTTGGGATGCGGGTGGATACTGCCGACCTCGAGTCCGGAAGAGGCGAGTGGAATTCCTGGTGTAGCGGTGAAATGCGCAGATATCAGGAGGAACACCAATGGCGAAGGCAGCTCGC…
OTU_547	k__Bacteria	p__Proteobacteria	c__Alphaproteobacteria	o__Rhizobiales	f__Beijerinckiaceae	g__	s__	12	9	1	12	12	19	3	9	8	7	6	5	0	4	11	9	3	8	3	15	6	7	6	5	13	8	12	28	17	20	78	14	27	0	0	CCTACGGGAGGCAGCAGTGGGGAATATTGGACAATGGGCGCAAGCCTGATCCAGCCATGCCGCGTGAGTGATGAAGGCCTTAGGGTTGTAAAGCTCTTTTGTCCGGGAAGATAATGACTGTACCGGAAGAATAAGCCCCGGCTAACTTCGTGCCAGCAGCCGCGGTAATACGAAGGGGGCTAGCGTTGCTCGGAATCACTGGGCGTAAAGGGCGCGTAGGCGGATCTTTAAGTCGGGGGTGAAAGCCCAGGGCTCAACCCTGGAATTGCCTTCGATACTGAGGATCTTGAGACCGGAAGAGGTAAGTGGAACTGCGAGTGTAGAGGTGAAATTCGTAGATATTCGCAAGAACACCAGTGGCGAAGGCGGCTTACTGGTCCGGTTCTGACGCTGAGGCGC…
OTU_548	k__Bacteria	p__Bacteroidetes	c__[Saprospirae]	o__[Saprospirales]	f__Chitinophagaceae	g__Flavisolibacter	s__	34	26	17	53	33	37	0	1	2	3	0	2	0	0	0	0	3	3	0	0	0	0	2	2	0	0	0	0	0	0	0	0	0	0	0	CCTACGGGTGGCTGCAGTAAGGAATATTGGTCAATGGACGCAAGTCTGAACCAGCCATGCCGCGTGAAGGATGAAGGTCCTCTGGATTGTAAACTTCTTTTATATGGGAAGAAATTATCGGATTCCTCCGATATTGACGGTACCATAGGAATAAGCACCGGCTAACTCCGTGCCAGCAGCCGCGGTAATACGGAGGGTGCAAGCGTTATCCGGATTCACTGGGTTTAAAGGGTGCGTAGGAGGGCAGGTAAGTCAGTGGTGAAATCCTCAAGCTTAACTTGAGAACTGCCGTTGATACTATCTGTCTTGAATACCGTGGAGGTGAGCGGAATATGTCATGTAGCGGTGAAATGCTTAGATATGACATAGAACACCAATTGCGAAGGCAGCTCGCTACAC…
OTU_549	k__Bacteria	p__Verrucomicrobia	c__[Pedosphaerae]	o__[Pedosphaerales]	f__	g__	s__	9	0	3	11	3	6	0	0	0	0	0	0	0	0	0	0	0	0	0	0	0	0	0	0	0	0	0	0	0	0	0	0	0	0	0	CCTACGGGGGGCAGCAGTCGAGAATTTTTCTCAATGGGGGAAACCCTGAAGGAGCGACGCCGCGTGGGGGATGAAGGGCTTCGGTCCGTAAACCCCTGTCATTTGCGAACAAACCTTACGAAATAACACTTCGTGAGCTGATTGTAGCGAAAGAGGAAGGGACGGCTAACTCTGTGCCAGCAGCCGCGGTAATACAGAGGTCCCAAGCGTTGTTCGGATTCACTGGGCGTAAAGGGTGCGTAGGTGGCGGGGTAAGTCTGATGTGAAATCTCCAAGCTCAACTTGGAAATGGCATTGGAAACTACCTTGCTTGAGGATTGGAGGGGAGACTGGAATTCTTGGTGTAGCAGTGAAATGCGTAGATATCAAGAGGAACACCAGTGGCGAAGGCGAGTCTCT…
OTU_550	k__Bacteria	p__Actinobacteria	c__Acidimicrobiia	o__Acidimicrobiales	f__	g__	s__	1	0	1	0	0	0	1	0	1	2	0	0	1	0	0	0	3	6	2	2	6	1	2	1	26	5	3	2	6	7	50	8	10	0	0	CCTACGGGAGGCAGCAGTGGGGAATCTTGCGCAATGGGCGAAAGCCTGACGCAGCAACGCCGCGTGAGGGATGAAGGCTTTCGGGTTGTAAACCTCTTTCAGCGGGAACGAAATTGACGGTACCCGCAGAAGAAGCTCCGGCCAACTACGTGCCAGCAGCCGCGGTAATACGTAGGGAGCAAGCGTTGTCCGGATTTATTGGGCGTAAAGAGCTCGTAGGCGGCTTAGAAAGTCAGGTGTGAAACCTCCAGGCTCAACCTGGAGACGCCACTTGATACTTCTATGGCTTGAGTTCGGTAGGGGACCTCGGAATTCCTGGTGTAGCGGTGAAATGCGCAGATATCAGGAGGAACACCGATGGCGAAGGCAGAGGTCTGGGCCGATACTGACGCTGAGGAG…
OTU_551	k__Bacteria	p__Chloroflexi	c__Anaerolineae	o__pLW-97	f__	g__	s__	8	0	0	0	0	0	0	0	0	0	0	0	0	0	0	0	0	0	0	0	0	0	0	0	0	0	0	0	0	0	0	0	0	0	0	CCTACGGGTGGCTGCAGTGAGGAATATTGCACAATGGGCGCAAGCCTGATGCAGCAACGCCGCGTGAGCGATGAAGGCCTTCGGGTCGTAAAGCTCTTTTCCCAGGGATGAGTAAGGACAGTACCTGGGGAATAAGTCACGGCTAACTACGTGCCAGCAGCCGCGGTAAAACGTAGGTGGCAAGCGTTATCCGGATTCACTGGGCGTAAAGCGCATGCAGGTGGCACCGCAAGTAGGGCATCAAAGCTCCCGGCTTAACTGGGAGTCGCTGTCCTAAACTGCGGCGCTTGAGGCTGAGAGAGGGAAGTGGAATTGCCGGTGTAGTGGTGAAATGCGTAGAGATCGGCAGGAACACCCGTGGCGAAAGCGGCTTCCTGGCTCAGTCCTGACACTCAGATG…
OTU_552	k__Bacteria	p__Planctomycetes	c__Phycisphaerae	o__WD2101	f__	g__	s__	3	0	1	7	0	1	21	16	8	16	8	34	11	13	8	28	4	25	52	34	68	7	25	11	0	0	0	0	0	0	0	0	0	0	0	CCTACGGGGGGCTGCAGTAACGAATCTTCCGCAATGCACGAAAGTGTGACGGAGCGACGCCGCGTGTGGGACGAAGCCCTTCGGGGTGTAAACCACTGTCAGGGGTAAGAAAGTTCTGATCTACCCCAGAGGAAGGCACGGCTAACTCTGTGCCAGCAGCCGCGGTAAGACAGAGGTGCCGAGCGTTAGGCGGAATCACTGGGCTTAAAGCGTGTGTAGGCGGACGGCTAAGTACCTTGTGAAATCCCACGGCTCAACCGTGGAACTGCTGGGTATACTGGTCGTCTTGAGCCACTTAGGGGCAGTCGGAACAGATGGTGGAGCGGTGAAATGCGTAGATATCATCTGGAACGCCAACGGTGAAAACAGACTGCTGGGAGTGCGCTGACGCTGAGACAC…
OTU_553	k__Bacteria	p__[Thermi]	c__Deinococci	o__Deinococcales	f__Trueperaceae	g__Truepera	s__	0	2	0	0	1	0	0	3	1	0	0	0	3	0	0	0	0	0	0	0	2	0	1	1	50	48	51	97	5	62	12	61	9	0	0	CCTACGGGAGGCTGCAGTTAGGAATCTTCGGCAATGGGGGAAACCCTGACCGAGCGACACTGCGTGGAGGATGAAGGTTTTCGGATCGTAAACTCCTGAACGAGGGACGAAAAATGACGGTACCTCGCTAATAGCACCGGCTAACTCCGTGCCAGCAGCCGCGGTAATACGGAGGGTGCGAGCGTTATCCGGAATCACTGGGCGTAAAGGGCGCGTAGGCGGTTTGTCAAGTCCGATGTTAAAGCGTGAGGCTCAACCTCATCACGGCGTTGGATACTAGCAAGCTTGACGGTTGGAGAGGAAGGTAGAATTACCAGTGTAGCGGTGGAATGCGTAGATACTGGTAGGAATACCCATTGCGAAGGCAGCCTTCTGGACAACACGTGACGCTGAGGCGCG…
OTU_554	k__Bacteria	p__Armatimonadetes	c__Armatimonadia	o__Armatimonadales	f__Armatimonadaceae	g__	s__	3	0	0	4	1	0	11	25	35	23	27	3	3	32	4	25	7	6	14	10	28	13	14	1	0	0	3	1	0	0	0	0	0	0	0	CCTACGGGGGGCAGCAATTAGGAATCTTGCACAATGGACGAAAGTCTGATGCAGCGACGTCGCGTGAGGGATGAAGGCATTCGTGTCGTAAACCTCTTTTACCAGGGAAGAATTAAATGACGGTACCTGGTGAATAAGCCCCGGCTAACTACGTGCCAGCAGCCGCGGTAATACGTAGGGGGCGAGCGTTGTCCGAAGTTACTGGGCGTAAAGCGCGCGTAGGCGGCTTCTTAAGTTTGGGGTGAAAGGTTCAGCGCTCAACGTGAACAGTGCCTTGAATACTGGGAGGCTTGAATGTGACAGAGGGTCGTGGAATTTCCGGTGTAGCGGTGAAATGCGTAGATATCGGAAGGAACACCAATGGCGAAGGCAGCGACCTGGGTTAACATTGACGCTGAG…
OTU_555	k__Bacteria	p__FBP	c__	o__	f__	g__	s__	5	3	0	0	9	0	7	3	5	6	8	1	3	2	11	3	0	16	11	7	12	8	0	0	4	0	0	0	3	0	0	0	0	0	0	CCTACGGGAGGCTGCAGTCGAGAATCTTGGGCAATGCACGAAAGTGTGACCCAGCGACGCCGCGTGGAGGATGAAGGCGCTCTGCGTCGTAAACTCCTTTTATCCGAGAAGAACGCTCCGTAAGGAGTTTGACGGTATCGGATGAATAAGCCACGGCTAACTACGTGCCAGCAGCCGCGGTAATACGTAGGTGGCAAGCGTTGTCCGGAATTACTGGGCGTAAAGCGAACGCAGGCGGATTGTTAAGTCAGAAGTGAAAGGTTGGAGCTCAACTCTAACATTGCTTCCGAGACTGGCAGTCTTGAGTGCCGGAGAGGATGATGGAACGACACGTGTAGCGGTGAAATGCGTTGAGATGTGTCGGAACACCAATGGCGAAAGCAATCATCTGGACGGAAA…
OTU_556	k__Bacteria	p__Proteobacteria	c__Betaproteobacteria	o__Ellin6067	f__	g__	s__	69	99	40	53	31	41	0	0	0	0	0	0	0	0	0	0	0	0	0	0	0	0	0	0	0	0	0	0	0	0	0	0	0	0	0	CCTACGGGTGGCAGCAGTGGGGAATTTTGGACAATGGGGGCAACCCTGATCCAGCCATTCCGCGTGAGTGAAGAAGGCCTTCGGGTTGTAAAGCTCTTTTGTCCGGAACGAAACGGATACGCCTAATACGCGTGTCTACTGACGGTACCGGAAGAATAAGCACCGGCTAACTACGTGCCAGCAGCCGCGGTAATACGTAGGGTGCGAGCGTTAATCGGAATTACTGGGCGTAAAGCGTGCGCAGGCGGTTTTGTAAGCCAGATGTGAAAGCCCCGGGCTTAACCTGGGAATGGCATTTGGGACTGCAAGGCTTGAGTGCGGCAGAGGAGACTGGAATTCCTGGTGTAGCAGTGAAATGCGTAGATATCAGGAGGAATACCGATGGCGAAGGCAGGTCTC…
OTU_557	k__Bacteria	p__Bacteroidetes	c__[Saprospirae]	o__[Saprospirales]	f__Chitinophagaceae	g__	s__	23	43	100	17	24	32	0	0	4	3	0	3	0	0	2	4	2	6	10	6	0	0	0	0	0	0	0	0	0	0	0	0	0	0	0	CCTACGGGAGGCTGCAGTAAGGAATATTGGTCAATGGACGCAAGTCTGAACCAGCCATGCCGCGTGGAGGATGAAGGTCCTCTGGATTGTAAACTTCTTTTATCTGGGAAGAAATCCATATTTTCTAATGTGGTTGACGGTACCAGATGAATAAGCACCGGCTAACTCCGTGCCAGCAGCCGCGGTAATACGGAGGGTGCAAGCGTTATCCGGATTCACTGGGTTTAAAGGGTGCGTAGGCGGGTAAGTAAGTCAGTGGTGAAATCTCCGGGCTTAACTCGGAAACTGCCGTTGATACTATTTATCTTGAATATCATGGAGGTAAGCGGAATATGTCATGTAGCGGTGAAATGCTTAGATATGACATAGAACACCGATAGCGAAGGCAGCTTACTACAT…
OTU_558	k__Bacteria	p__Proteobacteria	c__Deltaproteobacteria	o__Myxococcales	f__	g__	s__	23	20	11	59	11	32	0	0	0	0	1	1	1	0	3	0	0	2	0	0	6	1	0	0	0	0	0	0	0	0	0	0	0	0	0	CCTACGGGAGGCAGCAGTGGGGAATATTGGGCAATGGGCGAAAGCCTGACCCAGCCACGCCGCGTGAGTGATGAAGGCCTTCGGGTCGTAAAGCTCTGTGGGGAGGGACGAACAAGTCGGGGGCTAATCACCCCGACCCTGACGGTACCTCCTTAGCAAGCACCGGCTAACCCTGTGCCAGCAGCCGCGGTAATACAGGGGGTGCAAACGTTGCTCGGAATTATTGGGCGTAAAGCGCGCGTAGGTGGTGACTCAAGTCGGATGTGAAAGCCCTTGGCTTAACCGAGGAAGTGCATCCGAAACTGAGTCGCTAGAGTACGAAAGAGGGTCGCGGAATTCCCGGTGTAGAGGTGAAATTCGTAGATATCGGGAGGAACACCGGTGGCGAAGGCGGCGACC…
OTU_559	k__Bacteria	p__Bacteroidetes	c__[Saprospirae]	o__[Saprospirales]	f__Chitinophagaceae	g__	s__	0	0	0	0	0	0	4	12	39	14	7	7	11	16	12	7	12	10	5	4	0	2	7	4	0	0	0	0	0	0	0	0	0	0	0	CCTACGGGAGGCAGCAGTGAGGAATATTGGGCAATGGACGCAAGTCTGACCCAGCCATGCCGCGTGAAGGATGAAGGCGTTCTGCGTCGTAAACTTCTTTTATCTGGGAAGAAACCTGCGTATTCTTATGCAGCCGACGGTACCAGAAGAATAAGCACCGGCTAACTCCGTGCCAGCAGCCGCGGTAATACGGAGGGTGCGAGCGTTATCCGGATTTACTGGGTTTAAAGGGTGTGTAGGCGGACTATTAAGTCAGCGGTGAAATCTTCGGGCTCAACCCGGAAACTGCCATTGATACTATTAGTCTTGAATATTGTGGAGGTATGCGGAATGTGTCATGTAGCGGTGAAATGCTTAGAGATGACACAGAACACCGATTGCGAAGGCAGCGTACTACAC…
OTU_560	k__Bacteria	p__Bacteroidetes	c__Cytophagia	o__Cytophagales	f__Cytophagaceae	g__Sporocytophaga	s__	9	12	5	6	16	8	5	7	4	5	5	0	0	7	7	6	0	15	16	4	6	1	8	1	0	0	0	0	0	0	0	0	0	0	0	CCTACGGGGGGCAGCAGTAGGGAATATTGGGCAATGGGCGAGAGCCTGACCCAGCCATGCCGCGTGAAGGAAGAAGGCTTTCTGAGTTGTAAACTTCTTTTGATCGGGAACAAAGAAACCTTGCGAGGTGAGATGAGTGTACCGATAGAATAAGCACCGGCTAACTCCGTGCCAGCAGCCGCGGTAATACGGAGGGTGCAAGCGTTGTCCGGATTTATTGGGTTTAAAGGGTGCGTAGGCGGCTTTTTAAGTCAGTGGTGAAATACAGCAGCTTAACTGTTGAGGTGCCATTGATACTGAAGAGCTTGAGTACAGATGAGGTAGGCGGAATTTATGGTGTAGCGGTGAAATGCATAGATACCATAAAGAACACCGATTGCGAAGGCAGCTTACTAAGCT…
OTU_561	k__Bacteria	p__Acidobacteria	c__Acidobacteria-6	o__iii1-15	f__mb2424	g__	s__	5	0	5	12	9	15	0	4	11	3	6	0	9	6	11	1	3	3	11	10	3	3	4	6	0	0	0	0	0	0	0	0	0	0	0	CCTACGGGGGGCAGCAGTGGGGAATTGTTCGCAATGGGCGCAAGCCTGACGACGCAACGCCGCGTGGAGGATGAAGGTCTTCGGATTGTAAACTCCTGTTGATCGGGAAGAATGACCTGTTTCTGAATACGGGACAGGAATGACGGTACCGATTGAGGAAGCCACGGCTAACTCTGTGCCAGCAGCCGCGGTAATACAGAGGTGGCAAGCGTTGTTCGGAATTACTGGGCGTAAAGGGCGCGTAGGCGGCCGCCTCAGTCAGACGTGAAATCCCCAAGCTTAACTTGGGAACTGCGTCTGATACTGGGTGGCTTGAGTTCGGGAGAGGAATGTGGAATTCCAGGTGTAGCGGTGAAATGCGTAGATATCTGGAGGAACACCGGTGGCGAAGGCGGCATT…
OTU_562	k__Bacteria	p__Verrucomicrobia	c__[Spartobacteria]	o__[Chthoniobacterales]	f__[Chthoniobacteraceae]	g__Chthoniobacter	s__	0	0	0	0	0	0	0	0	0	0	0	0	0	0	0	0	0	0	0	0	0	0	0	0	0	0	0	0	0	0	0	0	0	0	35	CCTACGGGGGGCAGCAGTCGAGAATTTTTCTCAATGGGGGAAACCCTGAAGGAGCGACGCCGCGTGGAGGATGAAGGTCTTCGGATTGTAAACTCCTGTCATTTGGGAACAATTGTTGGCGATTAACTGTCGTCAGCTTGATAGTACCAGAAGAGGAAGAGACGGCTAACTCTGTGCCAGCAGCCGCGGTAATACAGAGGTCTCAAGCGTTGTTCGGATTCATTGGGCGTAAAGGGAGCGTAGGTGGCGGGGTTAGTCAGGTGTGAAATCTCGGGGCTCAACCCCGAAACTGCACTTGATACTGCCTTGCTAGAGTACTGGAGAGGAGATTGGAATTTACGGTGTAGCAGTGAAATGCGTAGATATCGTAAGGAAGACCAGTGGCGAAGGCGAATCTCT…
OTU_563	k__Bacteria	p__Bacteroidetes	c__Cytophagia	o__Cytophagales				0	0	0	1	0	0	4	6	5	2	2	1	4	7	0	1	2	7	14	6	10	11	12	6	0	0	0	0	0	0	0	0	0	0	3	CCTACGGGAGGCAGCAGTAGGGAATATTGGGCAATGGAGGCAACTCTGACCCAGCCATGCCGCGTGCAGGAAGAAGGCCCTCTGGGTTGTAAACTGCTTTTGGACGGGGACAAAATGGCCATGCGTGGCAAATTGAGTGTACCGTCAGAATAAGCACCGGCTAACTCCGTGCCAGCAGCCGCGGTAATACGGAGGGTGCAAGCGTTGTCCGGATTTATTGGGTTTAAAGGGTGCGTAGGCGGCCAAATAAGTCAGTGGTGAAACCCTTGGGCTTAACCCAAGGAGTGCCATTGATACTGTATGGCTTGGGTTATCTCTGGGCGGGCGGAATGGATGGTGTAGCGGTGAAATGCATAGATATCAACCAGAACGCCGACAGCGAAGGCAGCTCGCTGGGGA…
OTU_564	k__Bacteria	p__Bacteroidetes	c__Sphingobacteriia	o__Sphingobacteriales	f__	g__	s__	70	24	0	16	7	0	0	0	0	0	0	0	0	0	0	0	0	0	0	0	0	0	0	0	0	0	0	0	0	0	0	0	0	0	0	CCTACGGGTGGCAGCAGTAAGGAATATTGGACAATGCCCGCAAGGGTGATCCAGCCATGCCGCGTGCAGGAAGAAGGACCTATGGTTTGTAAACTGCTTTTGTACGGGAGAAAACCCCCCTTCGTGAAGGGGGCTGATAGTACCGTAAGAATAAGCATCGGCTAACTTCGTGCCAGCAGCCGCGGTAAGACGAAGGATGCAAGCGTTATCCGGATTCATTGGGTTTAAAGGGTGCGTAGGCGGTTTATTAAGTCAGTGGTGAAAGCCGGTCGCTTAACGATCGAATTGCCATTGATACTGGTAGACTTGAGTACAGATGCTGTGGGCGGAATATGACATGTAGTGGTGAAATACATAGAGATGTCATAGAACACCGATTGCGAAGGCAGCTCACAAAAC…
OTU_565	k__Bacteria	p__Planctomycetes	c__Phycisphaerae	o__WD2101	f__	g__	s__	0	2	0	0	0	0	3	2	2	0	5	6	10	12	11	14	4	3	5	10	6	2	7	1	0	0	0	0	0	0	0	0	0	0	0	CCTACGGGGGGCTGCAGTAACGAATCTTCCGCAATGCACGAAAGTGTGACGGAGCGACGCCGCGTGCGGGACGAAGCCCTTCGGGGTGTAAACCGCTGTCAGGGGTTACCAAGTTCTGAGGAGCCCCAGAGGAAGGCACGGCTAACTCTGTGCCAGCAGCCGCGGTAAGACAGAGGTGCCAAGCGTTAGGCGGAATCACTGGGCTTAAAGCGTGTGTAGGCGGGCCCGTAAGTACCTTGTGAAATCCCACGGCTCAACCGTGGAACGGCTCGGTATACTGCGGGTCTTGAGCGGTCTAGGGGTCGTCGGAACAAGCGGTGGAGCGGTGAAATGCGTAGATATCGCTTGGAACGCCAGCGGTGAAAACGGACGACTGGGGACCTGCTGACGCTGAGACAC…
OTU_566	k__Bacteria	p__Bacteroidetes	c__Sphingobacteriia	o__Sphingobacteriales	f__	g__	s__	4	26	0	5	4	0	0	0	0	0	0	0	0	0	0	0	0	0	0	0	0	0	0	0	0	0	0	0	0	0	0	0	0	0	0	CCTACGGGTGGCAGCAGTAAGGAATATTGGACAATGGAGGCAACTCTGATCCAGCCATGCCGCGTGAAGGAAGAAGGCGCTACGCGTTGTAAACTTCTTTTGTACGGGAGAAAACCCTCTGACGTGTCAGAGGCTGATAGTACCGTAAGAATAAGCATCGGCTAACTTCGTGCCAGCAGCCGCGGTAAGACGAAGGATGCAAGCGTTATCCGGATTCATTGGGTTTAAAGGGTGCGTAGGCGGATTTGCAAGTCAGTGGTGAAATCTCCGGGCTTAACTCGGAAACTGCCATTGATACTGCAGATCTTGAGTACAGATGATGTTGGCGGAATATGACATGTAGCGGTGAAATGCATAGATATGTCATAGAACACCGATTGCGAAGGCAGCTGACAAAAC…
OTU_567	k__Bacteria	p__Proteobacteria	c__Alphaproteobacteria	o__Rhodospirillales	f__Rhodospirillaceae	g__	s__	6	4	3	6	8	8	0	0	0	2	0	0	0	0	0	0	0	0	0	0	0	0	0	0	0	0	0	0	0	1	0	2	0	0	0	CCTACGGGGGGCAGCAGTGGGGAATCTTGGACAATGGGGGCAACCCTGATCCAGCGATGCCGCGTGAGCGAAGAAGGCCTTAGGGTTGTAAAGCTCTTTCGCCCGCGACGATAATGACGGTAGCGGGAGAAGAAGCCCCGGCTAACTCCGTGCCAGCAGCCGCGGTAATACGGAGGGGGCTAGCGTTGTCCGGAATTACTGGGCGTAAAGCGCGCGTAGGTGGTCTGCCAAGTCGGGGGTGAAAGCCCAGGGCTCAACCCTGGAATGGCCTCCGAGACTGATGGACTCGAGTTCGGGAGAGGAGAGCGGAATTCCCAGTGTAGAGGTGAAATTCGTAGATATTGGGAAGAACACCGGTGGCGAAGGCGGCTCTCTGGCCCGCAACTGACACTGAGGCGC…
OTU_568	k__Bacteria	p__Bacteroidetes	c__Sphingobacteriia	o__Sphingobacteriales	f__Sphingobacteriaceae	g__	s__	0	0	0	0	0	0	0	9	3	0	0	0	0	1	0	0	0	0	0	13	8	5	0	6	0	0	0	0	0	0	0	0	0	0	0	CCTACGGGGGGCAGCAGTAAGGAATATTGGTCAATGGAGGCAACTCTGAACCAGCCATGCCGCGTGCAGGAAGACGGCCCTACGGGTTGTAAACTGCTTTTATACCGGAATAAACCCTTTTACGAGTAAGAGGTTGAATGTACGGTAGGAATAAGGATCGGCTAACTCCGTGCCAGCAGCCGCGGTAATACGGAGGATCCAAGCGTTATCCGGATTTATTGGGTTTAAAGGGTGCGTAGGCGGCCTATTAAGTCAGGGGTGAAAGACGGTGGCTCAACCATCGCAGTGCCTTTGATACTGATAGGCTTGAATGAACCTGAGGTAGGCGGAATGTGACAAGTAGCGGTGAAATGCATAGATATGTCACAGAACACCAATTGCGAAGGCAGCTTACTAAAG…
OTU_569	k__Bacteria	p__Bacteroidetes	c__Cytophagia	o__Cytophagales	f__Cytophagaceae	g__Sporocytophaga	s__	1	3	0	6	5	0	0	0	0	0	0	0	2	6	11	3	0	2	0	0	0	5	0	1	0	0	0	0	0	0	0	0	0	0	0	CCTACGGGGGGCTGCAGTAGGGAATATTGGGCAATGGACGAGAGTCTGACCCAGCCATGCCGCGTGCAGGAAGAAGGCGTTATGCGTTGTAAACTGCTTTTGATCGGGAACAAAAAGACCATGCGTGGTTAGATGAGTGTACCGATAGAATAAGCACCGGCTAACTCCGTGCCAGCAGCCGCGGTAATACGGAGGGTGCAAGCGTTGTCCGGATTTATTGGGTTTAAAGGGTGCGTAGGCGGTCAACTAAGTCAGTGGTGAAAGGCAGCAGCTCAACTGTTGCACTGCCATTGATACTGGATGACTTGAGTACAGACGAGGTAGGCGGAATTTATGGTGTAGCGGTGAAATGCATAGATACCATAAAGAACACCGATTGCGAAGGCAGCTTACTAGGCT…
OTU_570	k__Bacteria	p__Proteobacteria	c__Alphaproteobacteria	o__Rhodospirillales	f__Acetobacteraceae	g__	s__	1	0	3	3	4	3	8	2	3	12	2	13	5	8	4	4	0	4	2	7	1	4	5	3	32	29	28	7	35	6	9	8	0	0	0	CCTACGGGAGGCAGCAGTGGGGAATATTGGGCAATGGGCGCAAGCCTGACCCAGCAATTCCGCGTGGGTGAAGAAGGTCTTCGGATTGTAAAGCCCTTTCGGCGGGGACGATGGTGACGGTACCCGCAGAAGAAGCCCCGGCCAACTTCGTGCCAGCAGCCGCGGTAATACGAAGGGGGCTAGCGTTGCTCGGAATTATTGGGCGTAAAGGGCGCGTAGGCGGCGCGATTAGTCAGGCGTGAAACTCCTGGGCTCAACCCAGGAACTGCGCTTGATACGGTCATGCTTGAGGATGGAAGAGGGCCGCGGAATTCCCAGTGTAGAGGTGAAATTCGTAGATATTGGGAAGAACACCGGTGGCGAAGGCGGCGGCCTGGTCCATCACTGACGCTGAGGCGC…
OTU_571	k__Bacteria	p__Proteobacteria	c__Deltaproteobacteria	o__Bdellovibrionales	f__Bdellovibrionaceae	g__Bdellovibrio	s__	4	0	1	10	1	3	0	3	4	1	2	2	3	4	3	6	1	0	4	0	3	0	3	0	0	0	0	0	0	0	0	0	0	0	1	CCTACGGGTGGCAGCAGTAGGGAATATTGCACAATGGAGGAAACTCTGATGCAGCGACGCCGCGTGAGTGACGAAGGCCTTCGGGTTGTAAAGCTCTGTTCTCAGGGAAAAAGAAAGTGATTGTACCTGAGGAGAAAGGACCGGCTAACTTCGTGCCAGCAGCCGCGGTAAGACGAGGGGTCCAAGCGTTGTTCGGAATCATTGGGCGTAAAGCGGGTGTAGGTGGATTTGTAAGTCAGGAGTGAAAGCCCCGAGCTCAACTTGGGAAGTGCTTTTGATACTGCAAATCTTGAATGTGGGAGAGGATCGTGGAATTCCAGGTGTAGTGGTGAAATACGTAGATATCTGGAGGAACACCGGTGGCGAAGGCGGCGATCTGGCCCAACATTGACACTGAGA…
OTU_572	k__Bacteria	p__OD1	c__ZB2	o__	f__	g__	s__	0	0	0	0	0	0	0	0	6	0	0	0	0	0	0	0	0	0	6	0	0	0	0	0	0	0	0	0	0	0	0	0	0	0	0	CCTACGGGGGGCCGCAGTCGAGAATCTTCCGCAATGGGCGAAAGCCTGACGGAGCGACGCCGCGTGATGGATGAAGTGCTTCGGCATGTAAACATCTTTTGTACACTAGAAAGTTATTGATCAGTGTAAGAATAAGGGGTTGCTAAACTCGTGCCAGCAGCAGCGGTAATACGAGTGCCCCAAGCGTTATCCGGAATCATTGGGCGTAAAGGGTGTGTAGGCGGTTGTGTTAGTCTTTTGTTAAATTCTTCGGCTTAACCGGGGGCATGCGAAAGAAACGGCACAACTTGAGGATGCGAGAGGTGAATGGAACTCATGGAGTAGGGGTGAAATCCGTTGATATCATGGGGAACACCAAAAGCGAAGGCAATTCACTGGCGCACTCCTGACGCTGAGACA…
OTU_573	k__Bacteria	p__[Thermi]	c__Deinococci	o__Deinococcales	f__Deinococcaceae	g__Deinococcus	s__aquatilis	0	0	0	0	0	0	2	2	4	14	0	2	0	2	0	6	0	5	9	1	0	9	0	0	0	0	0	0	0	0	0	0	0	0	0	CCTACGGGTGGCAGCAGTTAGGAATCTTCCACAATGGGCGCAAGCCTGATGGAGCGACGCCGCGTGAGGGATGAAGGTTTTCGGATCGTAAACCTCTGAATGGGGGACGAAAGGCCCGTAAGGGAGATGACGGTACCCCAGTAATAGCACCGGCTAACTCCGTGCCAGCAGCCGCGGTAATACGGAGGGTGCAAGCGTTACCCGGAATCACTGGGCGTAAAGGGCGTGTAGGCGGTTTACTAAGTCTGGTTTTAAAGACCGGGGCTCAACCCCGGGGATGGACTGGAGACTGGTAGACTAGACCTCTGGAGAGGCAATCGGAATTCCTGGTGTAGCGGTGGAATGCGTAGATACCAGGAGGAACACCAACGGCGAAGGCAGATTGCTGGACAGAAGGTG…
OTU_574	k__Bacteria	p__Bacteroidetes	c__Cytophagia	o__Cytophagales	f__Cytophagaceae	g__	s__	0	0	0	0	0	0	0	0	0	0	0	0	0	0	0	0	0	0	0	0	0	0	0	0	2	6	2	19	28	22	1	3	11	0	0	CCTACGGGAGGCAGCAGTAGGGAATATTGGGCAATGGGCGCAAGCCTGACCCAGCCACGCCGCGTGCAGGAAGAAGGCGCTCTGCGTTGTAAACTGCTTTTGTCCGGGAAGAATAGCTCTTACGGGTAAGAGAAATGACGGTACCGGGTGAATAAGCACCGGCTAACTCCGTGCCAGCAGCCGCGGTAATACGGAGGGTGCAAGCGTTGTCCGGATTTATTGGGTTTAAAGGGTGCGTAGGCGGCGGATTAAGTCCGGGGTGAAATCTTGTAGCTCAACTACGAAAGGGCCCTGGATACTGATTGGCTAGAGTACAGGCGAGGCTGGTGGAACGGGTGGTGTAGCGGTGAAATGCATAGATACCATCCAGAACACCGATTGCGAAGGCAGCCAGCTAGA…
OTU_575	k__Bacteria	p__Chloroflexi	c__Anaerolineae	o__SBR1031	f__A4b	g__	s__	7	3	0	2	3	9	1	1	0	0	0	0	0	0	0	0	2	0	2	0	0	0	0	0	0	0	0	0	0	0	0	0	0	0	0	CCTACGGGTGGCAGCAGTGAGGGATATTGCACAATGGGGGAAACCCTGATGCAGCGACGCCGCGTGGGTGATGAAGGTCTTCGGATCGTAAAACCCTTTTCTAGGTGACGAGCAAGGACGGTAGCCTAGGAATAAGTCTCGGCTAACTACGTGCCAGCAGCCGCGGTAAAACGTAGGAGGCAAGCGTTATCCGGAGTTACTGGGCGTAAAGCGCATGTAGGCGGTTATGCAAGTGGCGTGTGAAAGCTCCCGGCTAAACTGGGAGAGGACACGTCAGACTGCATGGCTAGAGGGTGATAGAGGGGCGCAGAATTCGGGGTGTAGCGGTGAAATGTGTAGAGATCCCGAGGAATACCAGTGGTGAAGACGGCGCCCTGGGTCACAACTGACGCTGAGATG…
OTU_576	k__Bacteria	p__Bacteroidetes	c__Cytophagia	o__Cytophagales	f__Cytophagaceae	g__Hymenobacter	s__	0	0	0	0	0	0	12	33	32	24	16	8	10	24	23	24	19	60	30	7	34	8	6	6	39	12	22	3	0	3	4	4	2	0	0	CCTACGGGAGGCAGCAGTAGGGAATATTGGGCAATGGTCGAGAGACTGACCCAGCCATGCCGCGTGCAGGATGAAGGCTTTCTGAGTCGTAAACTGCTTTTATCAGGGAAGAATAAGGACTGTGCGCAGTCTGATGACGGTACCTGAGGAATAAGCACCGGCTAACTCCGTGCCAGCAGCCGCGGTAATACGGAGGGTGCGAGCGTTGTCCGGATTTATTGGGTTTAAAGGGTGCGTAGGCGGCCAAATAAGTCTGGGGTGAAAGCCCGCTGCTCAACAGCGGAACTGCCCTGGATACTGTATGGCTTGAGGACAGACGAGGTTGGCGGAATAGAGGGTGTAGCGGTGAAATGCATAGATACCCTCTAGAACCCCGATTGCGAAGGCAGCTGACTAGAC…
OTU_577	k__Bacteria	p__TM7	c__TM7-3	o__I025	f__	g__	s__	0	0	0	0	0	3	0	0	3	0	0	0	2	2	0	2	0	0	27	0	23	20	4	5	0	0	0	0	0	0	0	0	0	0	2	CCTACGGGAGGCAGCAGTAAGGAATCTTCCACAATGGGCGAAAGCCTGATGGAGCAACGCCGCGTGCAGGATGAAGGCCTTAGGGTCGTAAACTGCTTTTATTAGCGAAGAATATGACGGTAACTAATGAATAAGGGTCGGCTAACTACGTGCCAGCAGCCGCGGTCATACGTAGGACCCAAGCGTTATCCGGAGTGACTGGGCGTAAAGAGTTGCGTAGGCGGTGATTTAAGCAGATAGTGAAAGCATGTGGCTCAACCATTATGTCTATTATCTGAACTGAATCACTCGAGTATGGTAGAGGTAGCTGGAATTTCTAGTGTAGGAGTGAAATCCGTAGATATTAGAAGGAACACCAATGGCGTAGGCAGGCTACTGGACCATTACTGACGCTGAGGC…
OTU_578	k__Bacteria	p__Gemmatimonadetes	c__Gemmatimonadetes	o__	f__	g__	s__	27	24	41	9	13	41	0	3	0	1	2	1	0	0	2	0	0	1	0	3	0	0	0	0	0	0	0	0	0	0	0	0	0	0	0	CCTACGGGAGGCAGCAGTGGGGAATCTTGCGCAATGGGAGCAATCCTGACGCAGCGACGCCGCGTGCGGGAGGACGCCCCTCGGGGTGTAAACCGCTGTTGCCCGGGACGAACGACTGGTTTCGACCAGTGTGACGGTACCGGGTGAGGAAGCGCCGGCTAACTCCGTGCCAGCAGCCGCGGTAATACGGAGGGCGCGAGCGTTGTCCGGAATCACTGGGCGTAAAGGGCGCGTAGGCGGCCGGGGAAGTCGGTGGTGAAAGCCCGGGGCTCAACCCCGGGTCGGCCAGTGATACTCCCCGGCTGGAGCACTGTAGGGGCGGGCGGAATTCCGGGTGTAGCGGTGGAATGCGTAGAGATCCGGAAGAACACCGGTGGCGAAGGCGGCCCGCTGGGCAGT…
OTU_579	k__Bacteria	p__Bacteroidetes	c__Sphingobacteriia	o__Sphingobacteriales	f__	g__	s__	0	0	10	52	106	2	0	0	0	0	0	0	0	0	0	0	0	0	0	0	0	0	0	0	0	0	0	0	0	0	0	0	0	0	0	CCTACGGGAGGCAGCAGTAAGGAATATTGGACAATGGTCGCAAGACTGATCCAGCCATGCCGCGTGCAGGATGACTGCCCTATGGGTTGTAAACTGCTTTTGTACGGGAATAAACCCCTCTACGTGTAGAGGGCTGAATGTACCGTAAGAATAAGGGTCGGCTAACTTCGTGCCAGCAGCCGCGGTAATACGAAGGACCCAAGCGTTATCCGGATTCATTGGGTTTAAAGGGTGCGTAGGCGGATTAAAAAGTCAGTGGTGAAAGCCCAACGCTTAACGTTGGAACTGCCATTGATACTCTTGATCTTGAATGTGTTTGATGTGGGCGGAATATGACATGTAGCGGTGAAATGCTTAGATATGTCATAGAACACCGATTGCGAAGGCAGCTCACAAAGC…
OTU_580	k__Bacteria	p__Bacteroidetes	c__Cytophagia	o__Cytophagales	f__Cytophagaceae	g__Hymenobacter	s__	0	0	0	0	0	0	26	29	15	18	38	15	2	16	14	26	10	46	33	42	21	18	15	15	0	0	0	0	0	0	0	0	0	0	0	CCTACGGGGGGCAGCAGTAGGGAATATTGGGCAATGGCCGAGAGGCTGACCCAGCCATGCCGCGTGCCGGATGAAGGCCTTCTGGGTCGTAAACGGCTTTTGCCCGGGAAGAATAAGGTTCGTGCGCGGACCGACGACGGTACCGGGTGAATAAGCACCGGCTAACTCCGTGCCAGCAGCCGCGGTAATACGGAGGGTGCAAGCGTTGTCCGGATTTATTGGGTTTAAAGGGTGCGTAGGCGGTTCGTTAAGTCCGGGGTGAAAGCCCACTGCTCAACAGTGGAACTGCCCCGGAAACTGGCGGACTTGAGTACAGACGAGGTTGGCGGAATGGAAGGTGTAGCGGTGAAATGCATAGATACCTTCCAGAACCCCGATTGCGAAGGCAGCTGACTAGGC…
OTU_581	k__Bacteria	p__Proteobacteria	c__Alphaproteobacteria	o__Rhodospirillales	f__Rhodospirillaceae	g__	s__	10	18	21	12	6	0	0	0	0	0	0	0	0	0	0	0	0	0	0	0	0	0	0	0	0	0	0	0	0	0	0	0	0	0	51	CCTACGGGAGGCAGCAGTGGGGAATATTGGACAATGGGGGCAACCCTGATCCAGCCATGCCGCGTGAGTGATGAAGGCCTTCGGGTTGTAAAGCTCTTTTGGCGGGGACGATGATGACGGTACCCGCAGAATAAGCCCCGGCTAACTTCGTGCCAGCAGCCGCGGTAAGACGAAGGGGGCTAGCGTTGTTCGGAATTACTGGGCGTAAAGCGCGTGTAGGCGGTTGTCCAAGTTGGATGTGAAAGCCTTGAGCTTAACTCAAGAAATGCATTCAGGACTGGATGACTAGAGGACCGGAGAGGATAGTGGAATTCCCAGTGTAGTGGTGAAATACGTAGAGATTGGGAAGAACACCAGTGGCGAAGGCGGCTATCTGGACGGTTTCTGACGCTAAGACGC…
OTU_582	k__Bacteria	p__Acidobacteria	c__Acidobacteria-6	o__iii1-15	f__	g__	s__	8	19	11	19	16	15	0	0	0	0	0	0	0	0	0	0	2	1	0	0	0	0	0	0	0	0	0	0	0	0	0	0	0	0	0	CCTACGGGTGGCAGCAGTGGGGAATTGTTCGCAATGGGCGCAAGCCTGACGACGCAACGCCGCGTGGAGGATGAAGGTCTTCGGATTGTAAACTCCTGTTGCCCGGGACGAATGCTCTCGACCTAACACGTCGAGAGGTGACGGTACCGGGTGAGGAAGCCCCGGCTAACTCTGTGCCAGCAGCCGCGGTAATACAGAGGGGGCAAGCGTTGTTCGGAATTACTGGGCGTAAAGGGCGCGTAGGCGGCCTGCTAAGTCGAACGTGAAATCCCCGGGCTCAACCCGGGAACTGCGTTCGAGACTGGCGGGCTCGAATCCGGGAGAGGGATGCGGAATTCCAGGTGTAGCGGTGAAATGCGTAGATATCTGGAGGAACACCGGTGGCGAAGGCGGCATCCT…
OTU_583	k__Bacteria	p__Acidobacteria	c__Solibacteres	o__Solibacterales	f__	g__	s__	5	16	6	6	5	16	0	0	6	10	0	11	1	3	0	8	10	22	6	5	10	2	0	0	0	0	0	0	0	0	0	0	0	0	0	CCTACGGGAGGCAGCAGTGGGGAATCTTGCACAATGGGGGAAACCCTGATGCAGCGACGCCGCGTGAGCGATGAAGCCCTTCGGGGTGTAAAGCTCTTTCGGCAGGGACGATAATGACGGTACCTGAAGAAGAAGCTGCGGCTAACTACGTGCCAGCAGCCGCGGTAATACGTAGGCAGCGAGCGTTGTTCGGAGTTACTGGGCGTAAAGCGTGCGTAGGCGGTGGTCCAAGTCTGGTGTGAAATCTCCCGGCTCAACTGGGAGGGTGCGCCGGAAACTGGGCCGCTGGAGTACGGGAGAGGCAAGCGGAATTCCTGGTGTAGCGGTGAAATGCGTAGATATCAGGAGGAACACCCGTGGTGCAGACGGCTTGCTGGACCGTGACTGACGCTGAGGCAC…
OTU_584	k__Bacteria	p__TM7	c__TM7-1	o__	f__	g__	s__	0	0	0	0	0	0	0	0	3	2	0	0	0	2	0	0	0	0	0	0	0	2	0	0	13	3	7	0	0	0	0	16	0	0	0	CCTACGGGAGGCAGCAGTAGGGAATTTTCCACAATGGGCGAAAGCCTGATGGAGCAACGCCGCGTGCAGGATGAAGGCTCTAGGGTCGTAAACTGCTTTTATATGTGACGAATATGACGGTAGCATATGAATAAGGATCGGCTAACTCCGTGCCAGCAGCCGCGGTCATACGGAGGATCCAAGCGTTATCCGGAATTACTGGGCGTAAAGAGTTGCGTAGGTGGCGAAGTAAGTTGGTAGTGAAAGCGTTCGGCTCAACCGGATAAACATTATCAAAACTGCTTTAGCTAGAGGATGAGAGAGGTTATTGGAATTCCCAGTGTAGGAGTGAAATCCGTAGATATTGGGAGGAACACCGATGGCGTAGGCAGATAACTGGCTCATTCCTGACACTAAGGC…
OTU_585	k__Bacteria	p__Planctomycetes	c__Planctomycetia	o__Pirellulales	f__Pirellulaceae	g__	s__	4	4	5	7	17	15	0	0	0	0	0	0	3	4	0	0	0	1	0	2	5	0	0	0	0	0	0	0	0	0	0	0	0	0	2	CCTACGGGTGGCTGCAGTCGAGAATCTTCGGCAATGAGCGCAAGCTTGACCGAGCGACGCCGCGTGCGGGATGAAGGCTTTCGGGTTGTAAACCGCTGTCAGTGGGGAGGAAATTCTTGGGGGTACTCCCCCTTGATTGACCGATCCGCAGAGGAAGGACGGGCTAAGTTCGTGCCAGCAGCCGCGGTAAGACGAACCGTCCGAACGTTATTCGGAATCACTGGGCTTAAAGAGTGCGTAGGCGGCTTATCAGGCGGGGTGTGAAATCCCTCGGCCCAACCGAGGAATTGCGCTCCGAACCGATAGGCTTGAGGAGGATAGAGGTAAGCGGAACAGATGGTGGAGCGGTGAAATGCGTTGATATCATCTGGAACACCTGTGGCGAAAGCGGCTTACTGG…
OTU_586	k__Bacteria	p__FBP	c__	o__	f__	g__	s__	16	6	0	10	2	1	2	2	4	3	8	5	5	8	3	9	6	6	0	0	16	9	3	3	0	0	0	0	0	1	0	0	0	0	0	CCTACGGGTGGCTGCAGTCGAGAATCTTGGGCAATGCACGAAAGTGTGACCCAGCGACGCCGCGTGGAGGATGAAGGACCTTGGTTCGTAAACTCCTTTTATGAGAGAAGAACGCCCCTTTGGGGTTTGACGGTATCTCATGAATAAGCCACGGCTAACTACGTGCCAGCAGCCGCGGTAATACGTAGGTGGCAAGCGTTGTCCGGATTTACTGGGCGTAAAGGGTGTGTAGGCGGAAGCTTAAGTAGGAAGTGAAAGGTTGGAGCTCAACTCCAACACTGCTCCCTATACTGGGTTTCTTGAGTCTCGGAGAGGAAGATGGAACGACACGTGTAGCGGTGAAATGCGTTGATATGTGTCGGAACACCAATGGCGAAGGCAGTCTTCTGGACGAGTACT…
OTU_587	k__Bacteria	p__Actinobacteria	c__Actinobacteria	o__Actinomycetales	f__Propionibacteriaceae	g__Microlunatus	s__	2	2	8	4	3	2	4	0	3	0	3	2	5	0	1	0	3	5	0	1	0	0	2	0	19	10	10	0	0	11	0	4	0	0	0	CCTACGGGAGGCAGCAGTGGGGAATATTGCACAATGGGCGAAAGCCTGATGCAGCAACGCCGCGTGCGGGATGACGGCCTTCGGGTTGTAAACCGCTTTCAGTTCCGACGAAGGTAACCTGACGGTAGGAACAGAAGAAGGACCGGCCAACTACGTGCCAGCAGCCGCGGTGATACGTAGGGTCCGAGCGTTGTCCGGAATTATTGGGCGTAAAGGGCTTGTAGGCGGTTCGTCGCGTCGGAAGTGAAAACTCAGGGCTTAACCCTGAGCCTGCTTCCGATACGGGCGAACTAGAGGGATGCAGGGGAGAACGGAATTCCTGGTGGAGCGGTGGAATGCGCAGATATCAGGAGGAACACCGGTGGCGAAGGCGGTTCTCTGGGCATTTCCTGACGCTGA…
OTU_588	k__Bacteria	p__[Thermi]	c__Deinococci	o__Deinococcales	f__Deinococcaceae	g__R18-435	s__	0	3	2	4	0	3	0	0	0	2	0	0	0	3	3	0	0	0	0	0	0	3	1	0	0	0	0	0	0	0	0	0	0	0	0	CCTACGGGAGGCAGCAGTTAGGAATCTTCCCCAATGGGCGCAAGCCTGAGGGAGCGACGCCGCGTGAGGGATGAAGGCCCTTGGGTTGTAAACCTCTGAACTTGGGACGAAAACCCCGCGAGGGGCATGACGGTACCAAGGTAATAGCACCGGCTAACTCCGTGCCAGCAGCCGCGGTAATACGGAGGGTGCGAGCGTTACCCGGAATCACTGGGCGTAAAGGGCGTGTAGGCGGTCTTTCAAGTCCGGCTTTAAAGCCCGGGGCTCAACCCCGGACCTGGGCTGGATACTGGGAGACTAGACGGCTGGAGGGGCGGGTGGAATTCTCGGTGTAGCGGTGGAATGCGTAGATACCGAGAGGAACACCAGTGGCGAAGGCGGCCCGCTGGACAGCACGTG…
OTU_589	k__Bacteria	p__Proteobacteria	c__Gammaproteobacteria	o__Thiotrichales	f__Piscirickettsiaceae	g__	s__	5	7	14	0	7	8	0	0	0	0	0	0	0	2	0	0	0	0	0	0	0	0	0	0	0	0	0	0	0	0	0	0	0	0	358	CCTACGGGAGGCAGCAGTGGGGAATATTGGACAATGGGGGCAACCCTGATCCAGCAATGCCGCGTGTGTGAAGAAGGCCTGCGGGTTGTAAAGCACTTTCAGAGGGGAAGAAAAAATCGGAGCTAACACCTCCGGTCTTGACGTTACCCTTAGAAGAAGCACCGGCTAACTCCGTGCCAGCAGCCGCGGTAATACGGAGGGTGCAAGCGTTAATCGGAATTACTGGGCGTAAAGCGCACGCAGGTGGCTGAGTCAGTCGATTGTGAAAGCCCTGGGCTTAACCTGGGAATTGCAGTCGATACTACTCAGCTAGAGTATGGGAGAGGGTAGTGGAATTCCCGGTGTAGCGGTGAAATGCGTAGATATCGGGAGGAACATCAGTGGCGAAGGCGGCTACCT…
OTU_590	k__Bacteria	p__Proteobacteria	c__Deltaproteobacteria	o__Bdellovibrionales	f__Bdellovibrionaceae	g__Bdellovibrio	s__	1	2	0	0	5	0	0	0	0	0	0	0	0	0	0	0	0	0	0	4	0	1	0	0	0	0	0	0	0	0	0	0	0	0	4	CCTACGGGTGGCTGCAGTAGGGAATATTGCACAATGGAGGAAACTCTGATGCAGCGACGCCGCGTGAGTGACGAAGGCCTTCGGGTCGTAAAGCTCTGTTCTCAGGGAAAAAGAAAGTGATTGTACCTGAGGAGAAAGGACCGGCTAACTTCGTGCCAGCAGCCGCGGTAAGACGAGGGGTCCAAGCGTTGTTCGGAATCATTGGGCGTAAAGCGGGTGTAGGCGGCTCTGTAAGTCAGGAGTGAAAGCCCCGAGCTTAACTTGGGAAGTGCTTTTGATACTGCAGAGCTTGAATGTGGGAGAGGGTAGTGGAATTCCAGGTGTAGTGGTGAAATACGTAGATATCTGGAGGAACACCGGTGGCGAAGGCGGCTACCTGGCCCAACATTGACGCTGAGA…
OTU_591	k__Bacteria	p__Bacteroidetes	c__Sphingobacteriia	o__Sphingobacteriales	f__	g__	s__	8	8	0	4	0	0	0	0	0	0	0	0	0	0	0	0	0	0	0	0	0	0	0	0	0	0	0	0	0	0	0	0	0	0	0	CCTACGGGAGGCAGCAGTAAGGAATATTGGTCAATGGAGGCAACTCTGAACCAGCCATGCCGCGTGCAGGATGAAGGCCCTATGGGTTGTAAACTGCTTTTGTACGGGAAAAAACCCTTCTACGTGTAGAAGGCTGATGGTACCGTAAGAATAAGGATCGGCTAACTCCGTGCCAGCAGCCGCGGTAATACGGAGGATCCAAGCGTTATCCGGATTCATTGGGTTTAAAGGGTGCGTAGGCGGAATAGTAAGTCAGTGGTGAAAGCCTGCAGCTTAACTGCAGAACTGCCATTGATACTGCTAATCTAGAGTATAGATGATGTGGGCGGAATGTGTCGTGTAGCGGTGAAATGCTTAGATATGACACAGAACACCGATTGCGAAGGCAGCTCACAAAAC…
OTU_592	k__Bacteria	p__Bacteroidetes	c__[Saprospirae]	o__[Saprospirales]	f__Chitinophagaceae	g__	s__	1	3	0	5	0	3	0	0	0	0	3	0	0	0	0	0	0	0	0	0	2	0	0	1	11	6	6	0	0	0	0	0	0	0	0	CCTACGGGAGGCAGCAGTAAGGAATATTGGTCAATGGACGCAAGTCTGAACCAGCCATGCCGCGTGGAGGATTAAGGCCCTCTGGGTTGTAAACTCCTTTTATCTGGGAAGAAATCCATCTTTTCTTGGATGGTTGACGGTACCAGAGGAATAAGCACCGGCTAACTCCGTGCCAGCAGCCGCGGTAATACGGAGGGTGCAAGCGTTATCCGGATTCACTGGGTTTAAAGGGTGCGTAGGTGGGCAGGTAAGTCCGTGGTGAAATCTCTGAGCTTAACTCAGAAACTGCCGTGGATACTATCTGTCTTGAATGTTGTGGAGGTAAGCGGAATATGTCATGTAGCGGTGAAATGCTTAGATATGACATAGAACACCAATTGCGAAGGCAGCTTACTACAC…
OTU_593	k__Bacteria							0	0	0	0	0	0	0	0	0	0	0	0	0	0	0	0	0	0	0	0	0	0	0	0	0	0	4	0	0	0	0	0	0	0	0	CCTACGGGTGGCTGCACACTGGCAATGATCGGGTCAATCAGCCGGTCCATCGATGTACTTTACAAGTCAAACAGACCAGGCGCATGGCCAATAGAAAAAGGCTTTACCTACTTGAGTCATCCGCTCACCAAGCCTTCTCACCGCTGACCGCTGCCCCTACTACTCTTTCATGAGCTTCACGTAGGTGCCCTCCATTCCCAGCGTGCCCTTGTTGCGGAGGACGCCAGACTCCTCAATGGTGAAGCAGATCTGGCCTTCCGCGCCGCCCACGTAGAGGATGTTGTCTTCCACCCTGGTAGTC
OTU_594	k__Bacteria	p__Bacteroidetes	c__[Saprospirae]	o__[Saprospirales]	f__Chitinophagaceae	g__	s__	22	14	3	26	9	18	62	112	136	66	56	38	15	26	23	85	6	70	49	52	52	71	22	30	55	41	115	83	165	26	5	47	11	0	0	CCTACGGGTGGCAGCAGTAAGGAATATTGGTCAATGGACGCAAGTCTGAACCAGCCATGCCGCGTGGAGGATGAAGGTCCTCTGGATTGTAAACTTCTTTTATCTGGGAAGAAATGCATTTTTTCTAAAGTGTTTGACGGTACCAGAAGAATAAGCACCGGCTAACTCCGTGCCAGCAGCCGCGGTAATACGGAGGGTGCGAGCGTTATCCGGATTCACTGGGTTTAAAGGGTGCGTAGGTGGGCATTTAAGTCAGTGGTGAAATCTCCGGGCTTAACCCGGAAACTGCCATTGATACTATATGTCTTGAATACCGTGGAGGTGAGCGGAATATGTCATGTAGCGGTGAAATGCTTAGATATGACATAGAACACCAATTGCGAAGGCAGCTCACTACAC…
OTU_595	k__Bacteria	p__Actinobacteria	c__Rubrobacteria	o__Rubrobacterales	f__Rubrobacteraceae	g__Rubrobacter	s__	0	0	0	0	0	0	0	0	0	0	0	0	0	0	0	0	0	0	0	0	0	0	0	0	120	33	96	11	15	6	7	1	5	0	0	CCTACGGGAGGCAGCAGTCGGGAATCTTGCGCAATGCGCGAAAGCGTGACGCAGCAACACCGTGTGTGTGAGGAAGGCCTTAGGGTCGTAAAGCACTGTTGTTGGGGACGAAGGGCGAAGGGTTAATAGCCCCGAGCTTGACGGTACCCTTCGAGGAAGCCCCGGCTAACTACGTGCCAGCAGCCGCGGTAATACGTAGGGGGCGAGCGTTGTCCGGAATTATTGGGCGTAAAGAGCGTGTAGGCGGCTCGATAAGTCCGCCGTGAAAACCCAGGGCTCAACCCTGGGCGTGCGGTGGATACTGTCGGGCTAGAGGGTGGTAGAGGCGAGTAGAATTCCCAGTGTAGCGGTGAAATGCGCAGATATTGGGAGGAATACCCGTAGCGAAGGCGGCTCGCT…
OTU_596	k__Bacteria	p__Proteobacteria	c__Alphaproteobacteria	o__Rhodospirillales	f__Acetobacteraceae	g__Belnapia	s__moabensis	5	1	3	14	6	0	2	1	0	24	5	8	11	9	10	14	8	15	6	11	8	21	22	7	0	0	5	0	0	0	0	0	0	0	0	CCTACGGGGGGCAGCAGTGGGGAATATTGGACAATGGGCGGAAGCCTGATCCAGCAATTCCGCGTGGGTGAAGAAGGTCTTCGGATTGTAAAGCCCTTTCGACAGGGACGATGATGACGGTACCTGTAGAAGAAGCCCCGGCTAACTTCGTGCCAGCAGCCGCGGTAATACGAAGGGGGCTAGCGTTGCTCGGAATTACTGGGCGTAAAGGGCGCGTAGGCGGCTGTGTTAGTCAGGCGTGAAATTCCTGGGCTCAACCTGGGGACTGCGCTTGATACGGCATGGCTTGAGGATGGAAGAGGCTCGCGGAATTCCCAGTGTAGAGGTGAAATTCGTAGATATTGGGAAGAACACCGGTGGCGAAGGCGGCGAGCTGGTCCATTACTGACGCTGAGGCGC…
OTU_597	k__Bacteria	p__Firmicutes	c__Clostridia	o__Clostridiales	f__Clostridiaceae	g__Caloramator	s__	0	0	0	0	0	0	0	0	0	0	0	0	0	0	42	0	0	0	0	0	0	0	0	0	0	0	0	0	0	0	0	0	0	0	0	CCTACGGGAGGCAGCAGTGGGGAATATTGCACAATGGGGGAAACCCTGATGCAGCAACGCCGCGTGAGCGATGAAGGCCTTCGGGTTGTAAAGCTCTGTCTTCGGGGACGATAATGACGGTACCCGAGGAGGAAGCCACGGCTAACTACGTGCCAGCAGCCGCGGTAATACGTAGGTGGCAAGCGTTGTCCGGAATTATTGGGCGTAAAGGATGCGTAGGTGGTCCTTTAAGTGGGATGTGAAATCCCTGGGCTTAACCCAGGAATTGCATTCCAAACTGGAGGACTAGAGTGCAGGAGAGGAAAGTGGAATTCCCAGTGTAGCGGTGAAATGCGTAGAGATTGGGAGGAACACCAGTGGCGAAGGCGGCTTTCTGGACTGTAACTGACACTGAGGCAT…
OTU_598	k__Bacteria	p__BRC1	c__PRR-11	o__	f__	g__	s__	0	0	0	1	3	2	2	3	2	0	3	1	0	1	0	0	0	4	4	3	3	0	4	3	0	0	0	0	0	0	0	0	0	0	0	CCTACGGGGGGCAGCAGTCTAGAGGCTTCGGCAATGGACGAAAGTCTGACCGAGCGACGCCGCGTGCGGGATGAAGGGCTTCGGCTTGTAAACCGCTTTTCTTTGGGACGAAGGGGTGGGTCGTGAACTCATTCTTGACGGTACCAGAGGAATAAGCCCCGGCTAACTCCGTGCCAGCAGCCGCGGTAAGACGGAGGGGGCAAGCGTTGTTCGGATTTATTGGGCGTAAAGGGCTCGTAGGCGGACCAGTCAGTCTGGCGTGAAATCTCCACCACTCAACGGGGAGGGGTCGTCGGATACTGCTGGTCTGGAGTACGGTAGAGGACCATGGAATTCCAGGTGTAGCGGTGGAATGCGTAGAGATCTGGAAGAACACCGGTGGCGAAGGCGGTGGTCTGG…
OTU_599	k__Bacteria	p__Cyanobacteria	c__	o__	f__	g__	s__	0	0	0	0	3	0	0	0	0	3	0	2	0	0	3	4	0	0	2	0	0	7	0	0	0	0	0	0	0	0	0	0	0	0	0	CCTACGGGTGGCAGCAGTGGGGAATTTTCCGCAATGGGCGAAAGCCTGACGGAGCAAGACCGCGTGAGGGAAGAAGGCTCTTGGGTTGTAAACCTCTTTTCTCAGGGAAGAACACAATGACGGTACCTGAGGAATCAGCATCGGCTAACTCCGTGCCAGCAGCCGCGGTAATACGGAGGATGCAAGCGTTATCCGGAATGATTGGGCGTAAAGCGTCCGTAGGTGGTTATTCAAGTCTATTGTCAAAGCACAAGGCTTAACCTTGTAAAGGCAGTGGAAACTGAAAGACTCGAGTGCAGTAGGGGTAGAGGGAATTCCCGGTGTAGCGGTGAAATGCGTAGAGATCGGGAAGAACACCAGTGGCGAAAGCGCTCTGCTGGACTGCAACTGACACTGAGG…
OTU_600	k__Bacteria	p__Chloroflexi	c__Thermomicrobia	o__JG30-KF-CM45	f__	g__	s__	24	34	33	19	15	28	6	13	19	30	11	13	14	13	13	11	20	53	15	28	10	7	14	5	2	3	12	9	2	14	0	0	0	0	0	CCTACGGGAGGCAGCAGCAAGGAATCTTCCGCAATGGGGGCAACCCTGACGGAGCAACGCCGCGTGGGGGATGACGCGCTTCGGCGTGTAAACCCCTTTTCTTCGGGAAGAAGGGCTTCGGTCTTGACGGTACCGGAGGAAGAAGGACCGGCTAACTACGTGCCAGCAGCCGCGGTAATACGTAGGGTCCAAGCGTTGTCCGGAGTTACTGGGCGTAAAGCGCGCGCAGGCGGCGGTGCTGGCCCGGCGTGAAAGCCCCCGGCTCAACCGGGGAGGGTCGTCGGGGACCGCACCGCTTGAGGGCGGTAGGGGCTGGTGGAATGCCTGGTGTAGTGGTGAAATGCGTAGAGATCAGGCGGAACACCCGTGGCGAAGGCGGCCAGCTGGGCCGTCCCTGAC…
OTU_601	k__Bacteria	p__Chloroflexi	c__Chloroflexi	o__AKIW781	f__	g__	s__	21	6	4	23	11	19	0	0	0	1	2	0	0	2	7	1	0	9	0	0	1	0	1	0	0	0	0	0	0	0	0	0	0	0	0	CCTACGGGTGGCAGCAGCAAGGAATCTTCCGCAATGGGCGCAAGCCTGACGGAGCAACGCCGCGTGGAGGACGACGGCCTTCGGGTTGTAAACTCCTTTTGTGGGGGACGAAACGGACGGTACCCCACGAATCAGCCCCGGCTAACTCTGTGCCAGCAGCCGCGGTAAGACAGAGGGGGCAAGCGTTGTCCGGATTTACTGGGCGTACAGCGCGCGCAGGCGGCTCGGTAGGTACCTGGTGACATTCTCGTGCTCAACACGAGACGGTCTGGGTAGACCGCCGGGCTGGAGGCAGGGAGAGGGATGTGGAATACCCGGTGGAGCGGTGAAATGCGTAGAGATCGGGTGGAACACCAGTGGCGAAGGCGGCATCCTGGCCCTGACCTGACGCTGAGGCGC…
OTU_602	k__Bacteria	p__Verrucomicrobia	c__[Spartobacteria]	o__[Chthoniobacterales]	f__[Chthoniobacteraceae]	g__Chthoniobacter	s__	15	3	11	24	18	21	17	16	15	3	21	16	14	21	50	32	23	75	25	12	41	6	23	8	7	4	9	0	0	0	0	1	0	0	14	CCTACGGGTGGCAGCAGTCGAGAATTTTTCTCAATGGGGGAAACCCTGAAGGAGCGACGCCGCGTGGAGGATGAAGGTCTTCGGATTGTAAACTCCTGTCATTTGGGAACAATTGTCACCGGTTAACTGCCGGGGGCTTGATAGTACCAGAAGAGGAAGGGACGGCTAACTCTGTGCCAGCAGCCGCGGTAATACAGAGGTCCCAAGCGTTGTTCGGATTCATTGGGCGTAAAGGGTGCGTAGGTGGCGGGGTAAGTCTGGTGTGAAATCTCGGGGCTCAACCTCGAAACTGCACTGGATACTGCCTTGCTCGAGTACTGGAGAGGAGATTGGAATTTACGGTGTAGCAGTGAAATGCGTAGATATCGTAAGGAAGACCAGTGGCGAAGGCGAATCTCT…
OTU_603	k__Bacteria	p__Actinobacteria	c__Acidimicrobiia	o__Acidimicrobiales	f__	g__	s__	58	17	14	45	18	10	0	2	2	0	0	3	0	0	0	0	0	0	5	0	0	0	0	0	0	0	0	0	0	0	0	0	0	0	2	CCTACGGGAGGCAGCAGTGGGGAATCTTGCCCAATGGGCGAAAGCCTGAGGCAGCAACGCCGCGTGTGGGATGACGGCCCTCGGGTTGTAAACCACTTTCAGCAGGGACGAAATTGACGGTACCTGCAGAAGAAGCTCCGGCCAACTACGTGCCAGCAGCCGCGGTAATACGTAGGGAGCAAGCGTTGTCCGGATTTATTGGGCGTAAAGAGCGCGTAGGCGGCTTAGTAAGCCGGATGTGAAACCCCCAAGCTCAACTTGGGGCGGCCATTCGGAACTGCTATGGCTAGAGTCTGGTAGGGGAACACGGAATTCCTGGTGTAGCGGTGAAATGCTTAGATATCAGGAGGAACACCAGTGGCGAAGGCGGTGTTCTGGGCCAGTACTGACGCTGAGGCG…
OTU_604	k__Bacteria	p__Gemmatimonadetes	c__Gemmatimonadetes	o__	f__	g__	s__	20	9	11	19	6	63	3	1	3	3	1	2	0	1	2	10	0	13	1	0	1	0	0	0	0	0	0	0	0	0	0	0	0	0	0	CCTACGGGAGGCAGCAGTGGGGAATCTTGCGCAATGGCCTAACGGCTGACGCAGCGACGCCGCGTGTGGGATGACGCCCTTCGGGGTGTAAACCACTGTTGCCCGGGACGAAGAGCGGACTTTAGTCCGCCTGACGGTACCGGGTGAGGAAGCACCGGCTAACTCCGTGCCAGCAGCCGCGGTAATACGGAGGGTGCGAGCGTTGTCCGGAATCACTGGGCGTAAAGGGCGCGTAGGCGGCTCGTTAAGGGTGCGGTGAAAGCCCGGGGCTTAACCCCGGGTCGGCCGTGCCGACTGATGAGCTCGAGCACTGTAGAGGCAGGTGGAATTCCGGGTGTAGCGGTGGAATGCGTAGAGATCCGGAAGAACACCAGTGGCGAAGGCGGCCTGCTGGGCAGT…
OTU_605	k__Bacteria	p__Chloroflexi	c__Chloroflexi	o__AKIW781	f__	g__	s__	13	5	2	5	7	17	13	14	15	17	7	26	33	10	15	4	20	24	14	6	11	9	6	10	0	0	0	2	0	19	0	2	0	0	0	CCTACGGGTGGCAGCAGCAAGGAATCTTCGGCACTGGGCGCAAGCCTGACCGAGCAACGCCGCGTGGAGGACGACGGCCTTCGGGTTGTAAACTCCTTTCGGCGGGGACGAAACGGACGGTACCCGCAAAAGCAGCCCCGGCTAACTCTGTGCCAGCAGCCGCGGTAATACAGAGGGGGCAAGCGTTGTCCGGATTTACTGGGCGTACAGCGCGCGCAGGCGGATGGTGACGTGCCGTGTGACAAGCCCCAGCTCAACTGGGGAGGGCCATGGTAGACGCACGGTCTGGAGGCAGGGAGAGGGATGTGGAATACCCGGTGGAGCGGTGAAATGCGTAGAGATCGGGTGGAACACCAGCGGCGAAGGCGGCATCCTGGTCCTGACCTGACGCTGAGGCGC…
OTU_606	k__Bacteria	p__Acidobacteria	c__[Chloracidobacteria]	o__RB41	f__	g__	s__	6	20	19	13	13	34	0	1	1	0	2	3	0	0	0	2	0	9	0	0	0	0	0	0	0	0	0	0	0	0	0	0	0	0	0	CCTACGGGTGGCAGCAGTCGGGAATTTTGGGCAATGGGCGAAAGCCTGACCCAGCAACGCCGCGTGAAGGATGAAATCCCTCGGGATGTAAACTTCGCAAGAATGGGAAGAATAAGTAGAAGCTAATATCTTCTATGATGACGGTACCATTTGTAAGCTCCGGCTAACTCCGTGCCAGCAGCCGCGGTAATACGGGGGGAGCAAGCGTTGTTCGGATTTACTGGGCGTAAAGGGCGCGTAGGCGGCCACGACAAGTCAGTTGTGAAATCTCTGGGCTTAACTCAGAACGGTCAACTGATACTGTCGGGCTAGAGTGCAGAAGGGGCAACTGGAATTCTCGGTGTAGCGGTGAAATGCGTAGATATCGAGAGGAACACCTGCGGCGAAGGCGGGTTGCTG…
OTU_607	k__Bacteria	p__Verrucomicrobia	c__[Spartobacteria]	o__[Chthoniobacterales]	f__[Chthoniobacteraceae]	g__	s__	11	0	2	14	4	3	7	4	6	4	0	0	7	3	6	11	11	14	11	10	13	9	7	0	0	0	0	0	0	0	0	0	0	0	0	CCTACGGGGGGCAGCAGTCGAGAATTTTTCTCAATGGGGGAAACCCTGAAGGAGCGACGCCGCGTGGAGGATGAAGGTCTTCGGATTGTAAACTCCTGTCATTGGTGAACAAGGTCCTGGGAGTAACTGCCCTTGGATTTGATAGTAGCCGAAGAGGAAGAGACGGCTAACTCTGTGCCAGCAGCCGCGGTAATACAGAGGTCTCAAGCGTTGTTCGGATTCATTGGGCGTAAAGGGTGCGTAGGCGGCGGGGCAAGTCTGGTGTGAAATCCCGGGGCTCAACCCCGGAACTGCACTGGATACTGCCTTGCTAGAGTACTGGAGAGGGAACTGGAATTTACGGTGTAGCAGTGAAATGCGTAGAGATCGTAAGGAAGACCAGTGGCGAAGGCGAGTTCC…
OTU_608	k__Bacteria	p__Verrucomicrobia	c__[Spartobacteria]	o__[Chthoniobacterales]	f__[Chthoniobacteraceae]	g__	s__	5	0	0	4	0	0	6	1	0	2	0	0	0	2	8	0	2	13	0	0	3	0	2	0	0	0	0	0	0	0	0	0	0	0	0	CCTACGGGTGGCAGCAGTCGAGAATTTTTCTCAATGGGGGAAACCCTGAAGGAGCGACGCCGCGTGGAGGACGAAGGTCTTCGGATCGTAAACTCCTGTCATTGGTGAACAAGATACAGCGGAGTAACTGCCATTGTATTTGATAGTAGCCGAAGAGGAAGAGACGGCTAACTCTGTGCCAGCAGCCGCGGTAATACAGAGGTCTCAAGCGTTGTTCGGATTCATTGGGCGTAAAGGGTGCGTAGGTGGCGTGGCAAGTCTGATGTGAAATCCCGGGGCTCAACCCCGGAACTGCATTGGATACTGCCATGCTTGAGCACTGGAGAGGAGACTGGAATTTACGGTGTAGCAGTGAAATGCGTAGATATCGTAAGGAAGACCAGTGGCGAAGGCGAGTCT…
OTU_609	k__Bacteria	p__Actinobacteria	c__Thermoleophilia	o__Solirubrobacterales	f__	g__	s__	0	4	9	6	0	0	0	0	0	0	0	0	0	0	0	0	0	0	0	0	0	0	0	0	0	0	0	0	0	0	0	0	0	0	61	CCTACGGGGGGCAGCAGTGGGGAATCTTGCGCAATGCGCGAAAGCGTGACGCAGCAACGCCGCGTGGGGGAAGACGGCCTTCGGGTTGTAAACCCCTTTCAGGAGGGACGAAGGTTCACCGGTGAATAGCCGTGTGGATTGACGGTACCTCCACAAGAAGCTCCGGCTAACTACGTGCCAGCAGCCGCGGTAATACGTAGGGAGCAAGCGTTGTCCGGAATCATTGGGCGTAAAGCGCGCGTAGGTGGCCTCATAAGTCCGCTGTGAAAGTCAAAGGCTCAACCTTTGAAAGCCGGTGGATACTGTGAGGCTAGAGTACGGAAGAGGCGAGTGGAATTCCTGGTGTAGCGGTGGAATGCGCAGATATCAGGAGGAACACCAATAGCGAAGGCAGCTCGC…
OTU_610	k__Bacteria	p__Acidobacteria	c__[Chloracidobacteria]	o__RB41	f__	g__	s__	133	120	84	114	63	230	6	5	32	32	16	20	6	32	17	31	28	68	21	20	20	13	9	10	1	1	2	0	3	2	0	0	0	0	0	CCTACGGGAGGCAGCAGTCGGGAATTTTGGGCAATGGGCGAAAGCCTGACCCAGCAACGCCGCGTGAAGGATGAAGTTTTTCGGAATGTAAACTTCACAAGAATGGGAAGAATAAGTGGGGGCTAATACCCCCCATGATGACGGTACCATTTGTAAGCTCCGGCTAACTCCGTGCCAGCAGCCGCGGTAATACGGGGGGAGCAAGCGTTGTTCGGATTTACTGGGCGTAAAGGGCGCGTAGGCGGCGCAACAAGTCAGTTGTGAAATCTCTGGGCTTAACCCAGAGCGGTCAACTGATACTGTCGTGCTAGAGTGCGGAAGGGGCAACTGGAATTCTCGGTGTAGCGGTGAAATGCGTAGATATCGAGAGGAACACCTGCGGCGAAGGCGGGTTGCTGG…
OTU_611	k__Bacteria	p__TM7	c__TM7-1	o__	f__	g__	s__	0	0	0	6	3	0	0	0	0	0	0	0	0	0	0	3	0	0	0	0	1	3	0	0	0	0	0	0	0	0	0	0	0	0	0	CCTACGGGCGGCAGCAGTAGGGAATTTTCCACAATGGACGAAAGTCTGATGGAGCAACGCCGCGTGCAGGATGAAGGCTCTAGGGTCGTAAACTGCTTTTATAGGTGACGAATATGACGGTAACCTATGAATAAGCCTCGGCTAATTCCGTGCCAGCAGCCGCGGTCATACGGAAGAGGCAAGCGTTATCCGGAATTACTGGGCGTAAAGAGTTGCGTAGGCGGCATGGTAAGTCAGCAGTGAAAGCGTGGGGCTCAACCCCATATACATTGTTGAAACTGCCAAGCTAGAGAATGAGAGAGGTATCTGGAATTCCCAGTGTAGGAGTGAAATCCGTAGATATTGGGAGGAACACCGATGGCGTAGGCAGGGTACTGGCTCATTTCTGACGCTAAGGCA…
OTU_612	k__Bacteria	p__Chloroflexi	c__Chloroflexi	o__AKIW781	f__	g__	s__	6	0	0	0	7	5	14	13	7	12	9	13	2	9	14	13	17	22	16	7	11	1	24	9	0	0	0	0	0	0	0	0	0	0	0	CCTACGGGGGGCAGCAGCAAGGAATCTTCCCCAATGGGCAAACGCCTGAGGGAGCAACGCCGCGTGGAGGACGACGGCCTTCGGGTTGTAAACTCCTTTTCTCAGGGATGAAACGGACAGTACCTGAGGAATCAGCCCCGGCTAACTCTGTGCCAGCAGCCGCGGTAAGACAGAGGGGGCAAGCGTTGTCCGGATTTACTGGGCGTACAGCGCGCGCAGGCGGTGCCGTATGTGCCATATGACATCTGGGGGCTCAACCTCCAGGGGTTGTGGTACACAGCGGCGCTGGAGGGATGGAGAGGGCAGTGGAATTCCCGGTGGAGCGGTGAAATGCGTAGAGATCGGGAGGAACACCAGCGGTGCAGACGGCTGCCTGGCCATTACCTGACGCTGAGGCGC…
OTU_613	k__Bacteria	p__TM7	c__TM7-1	o__	f__	g__	s__	9	5	0	4	13	8	0	0	3	0	0	2	0	1	5	3	2	3	0	0	0	0	0	0	0	0	0	0	0	0	0	0	0	0	0	CCTACGGGCGGCAGCAGTAGGGAATTTTCCACAATGGGGGCAACCCTGATGGAGCAACGCCGCGTGCAGGATGAAGGCTTTCGGGTCGTAAACTGCTTTTATATGTGACGATTATGACGGTAGCATATGAATAAGGATCGGCTAACTCCGTGCCAGCAGCCGCGGTCATACGGAGGATCCAAGCGTTATCCGGAATTACTGGGCGTAAAGAGTTGCGTAGGTGGCATCGTAAGTTGGTAGTGAAAGCGTGTGGCTCAACCACATATCCATTATCAAAACTGCGAAGCTAGAGGACAAGAGAGGTTATTGGAATTCCTAGTGTAGGAGTGAAATCCGTAGATATTAGGAGGAACACCGATGGCGTAGGCAGATAACTGGCTTGTTCCTGACACTAAGGCA…
OTU_614	k__Bacteria	p__Planctomycetes	c__Phycisphaerae	o__WD2101	f__	g__	s__	11	9	6	3	2	19	0	0	0	0	0	0	0	0	0	0	0	10	0	0	0	0	0	0	0	0	0	0	0	0	0	0	0	0	9	CCTACGGGGGGCTGCAGTAACGAATCTTCCGCAATGCACGAAAGTGTGACGGAGCGACGCCGCGTGTAGGACGAAGCCCTTCGGGGTGTAAACTACTGTCAGGGGTTAGAAAGTTCTGATCAACCCCAGAGGAAGGGACGGCTAACTCTGTGCCAGCAGCCGCGGTAAGACAGAGGTCCCGAGCGTTAGGCGGAATCACTGGGCTTAAAGCGTGTGTAGGCGGGTCGTTAAGTGCCTTGTGAAATCCCATGGCTCACCCATGGAACTGCTTGGCATACTGGCGATCTTGAGCCACTTAGGGGCAACCGGAACAAACGGTGGAGCGGTGAAATGCGTAGATATCGTTTGGAACGCCAATGGTGAAAACAGGTTGCTGGGAGTGCGCTGACGCTGAGACAC…
OTU_615	k__Bacteria	p__OD1	c__ZB2	o__	f__	g__	s__	0	0	4	0	0	0	0	0	0	0	0	0	0	0	0	0	0	0	0	0	0	0	0	0	0	0	0	0	0	0	0	0	0	0	0	CCTACGGGAGGCAGCAGTGGGGAATTTTGGACAATGGGGGCAACCCTTATCCAGCCATGCCGCGTGCGGGATGAAGTTCTTCGGGATGTAAACTGCTTTTATAGGGGAGGAAGTTATTGACGTTACCCTACGAATAAGAGGTTGCTAAACTCGTGCCAGCAGCAGCGGTAATACGAGTGCCTCAAGCGTTATCCGGAATCATTGGGCGTAAAGGATGTGTAGGTGGTCGTATTAGTCTTCTGTTAAAGCTCCCAGCTTAACTGGGAATCTGCAGAAGAAACGGTACGACTAGAGGTTGCAAGGGGTCTACGGAACTCATAGTGTAGCGGTGAAATGCGTTGATATTATGGGGAACACCAAAAGCGAAGGCAGTAGACTGGGGCACACCTGACACTGAAA…
OTU_616	k__Bacteria	p__Chlorobi	c__OPB56	o__	f__	g__	s__	8	11	0	8	10	14	3	0	9	7	2	0	5	2	3	1	0	2	9	0	8	0	0	6	0	0	0	0	0	0	0	0	0	0	3	CCTACGGGTGGCAACAGTAAGGAATATTGCGCAATGGACGAAAGTCTGACGCAGCAACGCCGCGTGCAGGATGAAGGCCCTTTGGGTTGTAAACTGCTGTAGCAGAGGAATAAGTTCTCCCTCGGGGAGAGTGAAGGTACTCTGAAAGTAAGCGCCGGCTAACTACGTGCCAGCAGCCGCGGTAATACGTAGGGCGCAAGCGTTGTCCGGATTCACTGGGTGTAAAGGGTGCGCAGGCGGGAAAGTAAGTTAGAGGTGAAATCTCACAGCTTAACTGTGAAACTGCCTTTGATACTGCTTTTCTTGAGTTAGGGAGAGGTTGATGGAATTCCAGGTGTAGCGGTGAAATGCGTAGATATCTGGAAGAACACCGGTGGCGAAGGCGGTCAACTGGCCCTA…
OTU_617	k__Bacteria	p__FBP	c__	o__	f__	g__	s__	17	13	4	3	4	14	0	2	17	4	6	8	4	1	2	1	6	3	3	6	4	14	6	0	0	0	0	0	0	3	0	0	0	0	0	CCTACGGCGGCTGCAGTCGAGAATCTTGGGCAATGCACGAAAGTGTGACCCAGCGACGCCGCGTGGAGGATGAAGGCCCTCTGGGTTGTAAACTCCTTTTATGGGGAAAGAATGGGAGCAATCCCTTGACGGTACCCCATGAATAAGCCACGGCTAACTACGTGCCAGCAGCCGCGGTAATACGTAGGTGGCAAGCGTTGTCCGGATTTACTGGGCGTAAAGCGTATGCAGGCGGAGTGTTAAGTAGGAAGTGAAAGGTTGGAGCTCAACTCTAACACGGCTCCCTATACTGGCACCCTTGAGTGGCGGAGAGGAAAGCGGAACAAGTTGTGTAGCGGTGAAATGCGTTGATATAACTTGGAACACCAATGGCGAAAGCAGCTTTCTGGACGCAAACTG…
OTU_618	k__Bacteria	p__Chloroflexi	c__Thermomicrobia	o__AKYG1722	f__	g__	s__	1	9	4	9	4	0	0	0	0	0	3	1	0	0	0	2	0	0	0	2	2	0	0	0	0	0	0	52	0	7	4	6	0	0	28	CCTACGGGAGGCAGCAGCAAGGAATTTTCCACAATGGGCGCAAGCCTGATGGAGCAACGCCGCGTGGGGGATGACGCACTTCGGTGTGTAAACCCCTTTTCGAGGGGACGAAGGCAATGACGGTACCCTCGGAATAAGGATCGGCTAACTACGTGCCAGCAGCCGCGGTAAGACGTAGGATCCGAGCGTTGTCCGGAGTTACTGGGCGTAAAGCGCGCGCAGGCGGTTGCCCGCATCGGCGGTGAAAGCCCCCCGCTCAACGGGGGAGGGTCCGTCGAGATGGGGTGACTGGAGGCAGGGAGAGGCCAGTGGAATTCCGGGTGTAGTGGTGAAATGCGTAGAGATCCGGAGGAACACCAGTGGCGAAGGCGGCTGGCTGGACCTGACCTGACGCTGAGG…
OTU_619	k__Bacteria	p__Proteobacteria	c__Alphaproteobacteria	o__Sphingomonadales	f__Sphingomonadaceae	g__Kaistobacter	s__	32	17	29	13	14	37	1	0	0	0	0	0	0	2	0	0	0	8	1	2	3	0	1	0	0	0	0	0	0	0	0	0	0	0	1	CCTACGGGAGGCTGCAGTCGGGAATTTTGCTCAATGGGCGCAAGCCTGAAGCAGCAACGCCGCGTGAGTGATGAAGGCCTTAGGGTTGTAAAGCTCTTTTACCCGGGATGATAATGACAGTACCGGGAGAATAAGCCCCGGCTAACTCCGTGCCAGCAGCCGCGGTAATACGGAGGGGGCTAGCGTTGTTCGGAATTACTGGGCGTAAAGCGCACGTAGGCGGCTTTGTAAGTTAGAGGTGAAAGCCCGGGGCTCAACTCCGGAATTGCCTTTAAGACTGCATCGCTAGAATTGTGGAGAGGTGAGTGGAATTCCGAGTGTAGAGGTGAAATTCGTAGATATTCGGAAGAACACCAGTGGCGAAGGCGACTCACTGGACACATATTGACGCTGAGGTGC…
OTU_620	k__Bacteria	p__Verrucomicrobia	c__Opitutae	o__Opitutales	f__Opitutaceae	g__Opitutus	s__	44	32	30	61	45	48	0	0	0	0	0	0	0	0	4	2	4	11	0	4	2	0	1	0	0	0	0	0	0	0	0	0	0	0	56	CCTACGGGTGGCAGCAGTTTCGAATCATTCACAATGGGCGAAAGCCTGATGGTGCGACGCCGCGTGAGGGATGAAGGTCTTCGGATTGTAAACCTCTGTCACCGGGGAAGAAACGCTTTGAGTTAATAGTTCAAAGCCTGACTTAACCCGGAGAGGAAGCAGTGGCTAACTCTGTGCCAGCAGCCGCGGTAATACAGAGACTGCAAGCGTTATTCGGATTCACTGGGCGTAAAGGGTGCGCAGGCGGCCAAGTGTGTGAGGCGTGAAAGCCCGGGGCTTAACCCCGGAATTGCACCTCAAACTACATGGCTAGAGCATTGGAGAGGGTAGCAGAATTCATGGTGTAGCAGTGAAATGCGTAGATATCATGAGGAATACCAGAGGCGAAGGCGGCTACCT…
OTU_621	k__Bacteria	p__Verrucomicrobia	c__[Pedosphaerae]	o__[Pedosphaerales]	f__Ellin517	g__	s__	6	19	21	8	1	18	0	0	1	0	0	0	2	1	0	3	4	0	1	2	1	2	0	0	0	0	0	0	0	0	0	0	0	0	0	CCTACGGGGGGCAGCAGTCGAGAATTTTTCTCAATGGGCGCAAGCCTGAAGGAGCGACGCCGCGTGGGGGATGAAGGGTTTCGATCCGTAAACCCCTGTCATTCGTGAACAATGGTTATCCATGAACAATGGATGACTTGATAGTAACGGAAGAGGAAGGGACGGCTAACTCTGTGCCAGCAGCCGCGGTAATACAGAGGTCCCGAGCGTTGTTCGGATTCACTGGGCGTAAAGGGTGCGTAGGTGGCATGGTAAGTTTGATGTGAAAGCTCAGGGCTTAACCCTGAAATGGCATTGAATACTACGGTGCTGGAGGTTTGGAGGGGGGACTGGAATTCTTGGTGTAGCAGTGAAATGCGTAGATATCAAGAGGAACACCAGTGGCGAAGGCGAGTCCCT…
OTU_622	k__Bacteria	p__Bacteroidetes	c__Sphingobacteriia	o__Sphingobacteriales	f__	g__	s__	18	4	0	19	5	0	0	0	0	0	0	0	0	0	0	0	0	0	0	0	0	0	0	0	0	0	0	0	0	0	0	0	0	0	0	CCTACGGGAGGCAGCAGTAAGGAATATTGGACAATGGAGGCAACTCTGATCCAGCCATGCCGCGTGCAGGAAGAAGGCCCTATGGGTTGTAAACTGCTTTTGAACTAGAGAAAACTCCAGATCGTGCATCTGGACTGATAGTATAGTTAGAATAAGCATCGGCTAACTTCGTGCCAGCAGCCGCGGTAAGACGAAGGATGCAAGCGTTATCCGGATTCATTGGGTTTAAAGGGTGCGTAGGCGGATTTGCAAGTCAGTGGTGAAATCTCCGGGCTTAACTCGGAAACTGCCATTGATACTGCAGATCTTGAGTACAGATGATGTTGGCGGAATATGACATGTAGCGGTGAAATGCATAGATATGTCATAGAACACCGATTGCGAAGGCAGCTGACAAAA…
OTU_623	k__Bacteria	p__Gemmatimonadetes	c__Gemm-3	o__	f__	g__	s__	104	1	0	1	0	5	0	0	0	0	0	0	0	0	0	0	0	51	0	0	0	0	0	0	0	0	0	0	0	0	0	0	0	0	0	CCTACGGGAGGCAGCAGTGGGGAATCTTGCGCAATGGGCGAAAGCCTGACGCAGCGACGCCGCGTGCGGGAGGAAGGCCTTCGGGTCGTAAACCGCTGTCAGGAGGGAAGAACGGCCGGGGGAGGAAATGCTCTCGGTTTGACGGTACCTCCAGAGGAAGCACCGGCTAACTCTGTGCCAGCAGCCGCGGTAATACAGAGGGTGCAAGCGTTGTTCGGAATTACTGGGCGTAAAGCGCGCGTAGGCGGTTGTTTAAGTCTCACTGTGAAATTCCGGGGCTCAACTCCGGGGCTGCAGGGGATACTGGACGACTGGAGACAGGTAGAGGCGAGCGGAATTCCGGGTGTAGCGGTGGAATGCGTAGAGATCCGGAAGAACACCAGAGGCGAAGGCGGCTCG…
OTU_624	k__Bacteria	p__Chloroflexi	c__Thermomicrobia	o__JG30-KF-CM45	f__	g__	s__	3	0	0	0	0	1	2	7	3	20	1	0	8	5	2	2	3	6	0	0	3	0	3	10	9	14	11	19	11	6	9	2	8	0	0	CCTACGGGCGGCAGCAGCAAGGAATCTTCCGCAATGGGCGCAAGCCTGACGGAGCAACGCCGCGTGGGGGAGGACGCCCTTCGGGGTGTAAACCCCTTTTCCCGGGGACGAAGCCCTGACGGTACCCGGGGAAGAAGGACCGGCTAACTACGTGCCAGCAGCCGCGGTAATACGTAGGGTCCGAGCGTTGTCCGGAGTTACTGGGCGTAAAGCGCGCGCAGGCGGCGGCGTGGGTCCGGCGTGAAAGCCCCCGGCTCAACCGGGGAGGGTCGCCGGGGACCGCGCCGCTTGAGGGCGGCAGGGGCCGGTGGAATGCCCGGTGTAGTGGTGAAATGCGTAGAGATCGGGCGGAACACCCGTGGCGAAGGCGGCCGGCTGGGCCGTCCCTGACGCTGAGGC…
OTU_625	k__Bacteria	p__Proteobacteria	c__Alphaproteobacteria	o__Rhizobiales	f__Hyphomicrobiaceae	g__Rhodobium	s__	5	8	14	5	3	13	0	0	0	0	0	0	0	2	1	0	3	7	0	1	7	0	0	1	4	3	9	0	0	3	0	0	0	0	0	CCTACGGGTGGCAGCAGTGGGGAATATTGGTCAATGGGCGCAAGCCTGAACCAGCCATGCCGCGTGAGTGAAGAAGGCCTTAGGGTTGTAAAGCTCTTTCAGCGGGGACGATAATGACGGTACCCGCAGAAGAAGCCCCGGCTAACTTCGTGCCAGCAGCCGCGGTAATACGAAGGGGGCTAGCGTTGTTCGGAATTACTGGGCGTAAAGCGCGCGTAGGCGGATGATTAAGTCAGGGGTGAAATCCCGGGGCTCAACCTCGGAACTGCCTTTGATACTGGTCATCTGGAGTCCGGAAGAGGTTGGTGGAATTCCGAGTGTAGAGGTGAAATTCGTAGATATTCGGAGGAACACCAGAGGCGAAGGCGGCCAACTGGTCCGGTACTGACGCTGAGGCGC…
OTU_626	k__Bacteria	p__Bacteroidetes	c__[Saprospirae]	o__[Saprospirales]	f__Chitinophagaceae	g__Flavisolibacter	s__	0	0	0	2	0	0	1	0	0	0	0	0	0	3	5	13	2	4	4	0	3	4	0	0	0	0	0	0	0	0	0	0	0	0	0	CCTACGGGGGGCAGCAGTAAGGAATATTGGTCAATGGAGGCAACTCTGAACCAGCCATGCCGCGTGGAGGATGAAGGCGCTACGCGTTGTAAACTTCTTTTATAAGGGAAGAAACCTGGATATTCTTATTCAGTTGACGGTACCTTAGGAATAAGCACCGGCTAACTCCGTGCCAGCAGCCGCGGTAATACGGAGGGTGCAAGCGTTATCCGGATTCACTGGGTTTAAAGGGTGCGTAGGCGGGCAGGTAAGTCAGTGGTGAAATCTTCGAGCTTAACTCGGAAACTGCCGTTGATACTATCTGTCTTGAATACTCGGGAGGTGAGCGGAATATGTCATGTAGCGGTGAAATGCTTAGATATGACATAGAACACCAATTGCGAAGGCAGCTCACTACAG…
OTU_627	k__Bacteria	p__Proteobacteria	c__Deltaproteobacteria	o__Myxococcales	f__	g__	s__	0	0	5	5	0	1	2	1	5	8	3	1	0	5	8	5	0	11	9	6	18	0	0	2	0	0	0	0	0	0	0	0	0	0	0	CCTACGGGAGGCAGCAGTGGGGAATCTTGGTCAATGGGCGCAAGCCTGAACCAGCGACGCCGCGTGAGTGATGAAGGCCTTCGGGTTGTAAAGCTCTGTGGGGAGGGACGAAAGAGTCTAATCTAATAGGTTGGATTGTTGACGGTACCTCCTTAGCAAGCACCGGCTAACTCTGTGCCAGCAGCCGCGGTAAGACAGAGGGTGCAAACGTTGCTCGGAATTACTGGGCGTAAAGCGCGTGTAGGCGGATTTCCAAGTCAGATGTGAAATCCCTGGGCTCAACCCAGGAACTGCATTTGAAACTGGGAGTCTTGAGTATCGGAGAGGAAAGCGGAATTCCTGGTGTAGAGGTGAAATTCGTAGATATCAGGAGGAACACCGGTGGCGAAGGCGGCTTTC…
OTU_628	k__Bacteria	p__Proteobacteria	c__Deltaproteobacteria	o__Bdellovibrionales	f__Bdellovibrionaceae	g__Bdellovibrio	s__	3	0	0	0	0	0	2	0	0	2	0	1	0	0	1	3	2	0	1	0	0	2	2	0	0	0	0	0	0	0	0	0	0	0	0	CCTACGGGAGGCAGCAGTAGGGAATATTGCGCAATGGAGGAAACTCTGACGCAGCGACGCCGCGTGAGTGATGAAGGCCTTAGGGTCGTAAAGCTCTGTCGTGGGGGAAGATGATGACGGTACCCCACAAGAAAGGACCGGCTAACTTCGTGCCAGCAGCCGCGGTAATACGAGGGGTCCTAGCGTTGTTCGGAATCATTGGGCGTAAAGCGGGTGTAGGCGGCTATTCAAGTCAGATGTGAAATCCCTGGGCTTAACCTAGGAAGTGCGTTTGATACTGTTTAGCTTGAGTACGGGAGAGGGTAGTAGAATTCCTGGTGTAGTGGTGAAATACGTAGATATCAGGAGGAATACCGGTGGCGAAGGCGGCTACCTGGCCCAGTACTGACGCTCAGACCC…
OTU_629	k__Bacteria	p__Gemmatimonadetes	c__Gemmatimonadetes	o__Gemmatimonadales	f__	g__	s__	0	0	0	4	0	0	2	0	5	1	2	2	6	5	3	3	0	0	4	3	0	4	3	0	12	5	4	4	135	11	1	0	1	0	0	CCTACGGGAGGCAGCAGTGGGGAATCTTGCGCAATGGGCGAAAGCCTGACGCAGCGACGCCGCGTGGAGGATGAGGCCCTTCGGGGTGTAAACTCCTGTTGCCCGGGACGAACGCCACACATCGGTGTGGGTGACGGTACCGGGTGAGGAAGCACCGGCTAACTCTGTGCCAGCAGCCGCGGTAATACAGAGGGTGCGAGCGTTGTCCGGAATTACTGGGCGTAAAGGGCGCGTAGGCGGCCCGGTGCGCGTGCCGTGAAAGCCCGGGGCTCAACCCCGGGTCGGCGGTGCGAACGGCCGGGCTGGAGCACATCAGAGGCAGGCGGAATTCCGGGTGTAGCGGTGGAATGCGTAGAGATCCGGAAGAACACCGGTGGCGAAGGCGGCCTGCTGGGGTGT…
OTU_630	k__Bacteria	p__Acidobacteria	c__Acidobacteria-6	o__CCU21	f__	g__	s__	17	20	22	34	15	49	0	0	0	0	0	0	0	2	0	0	0	0	0	0	0	0	0	0	0	0	0	0	0	0	0	0	0	0	4	CCTACGGGAGGCAGCAGTGGGGAATTTTTCGCAATGGGGGAAACCCTGACGAAGCAACGCCGCGTGGAGGATGAAGGCCTTCGGGTCGTAAACTCCTGTCGACCGGGACGAACGCTACGGGGGTTAATACCTCCTGTAGTCGACTGTACCGGTGGAGGAAGCCACGGCTAACTCTGTGCCAGCAGCCGCGGTAATACAGAGGTGGCAAGCGTTGTTCGGAATTACTGGGCGTAAAGGGCGCGTAGGCGGCCTTGTAAGTCCTGTGTGAAATCCCCCGGCTCAACTGGGGAACTGCACAGGAGACTGCTTGGCTTGAGTTCGGGAGAGGGAAGCGGAATTCCGGGTGTAGCGGTGAAATGCGTAGATATCCGGAGGAACACCGGTGGCGAAGGCGGCTTC…
OTU_631	k__Bacteria	p__Proteobacteria	c__Alphaproteobacteria	o__Rhodospirillales	f__	g__	s__	0	0	0	0	0	2	3	0	0	0	0	0	7	0	4	0	0	1	2	4	4	0	0	0	0	0	0	0	0	0	2	0	0	0	0	CCTACGGGAGGCTGCAGTGGGGAATCTTGGACAATGGGGGCAACCCTGATCCAGCGACGCCGCGTGGGTGACGAAGGCCTTCGGGTTGTAAAGCCCTTTTCCCGGGGACGATGGTGACGGTACCCGGGGAATAAGCGCCGGCTAACTCCGTGCCAGCAGCCGCGGTAAGACGGAGGGCGCTAGCGTTGTTCGGAATCACTGGGCGTAAAGGGCGCGCAGGCGGCCGCGTCAGTCGGGCGTGAAAGCCCGGGGCTCAACCCCGGAACGGCGCCCGAGACGGCGCGGCTGGAGGCCGGGAGAGGGGGGTGGAATAGCCAGTGTAGAGGTGAAATTCGTAGATATTGGCTGGAACACCGGTGGCGAAAGCGGCTCCCTGGCCCGGTCCTGACGCTGAGGCGC…
OTU_632	k__Bacteria	p__Acidobacteria	c__Solibacteres	o__Solibacterales	f__Solibacteraceae	g__Candidatus Solibacter	s__	0	0	0	0	0	0	0	0	0	0	0	0	0	0	0	0	0	0	0	0	0	0	0	0	0	0	0	0	0	0	0	0	0	0	28	CCTACGGGGGGCAGCAGTGGGGAATCTTGCACAATGGAGGAAACTCTGATGCAGCGACGCCGCGTGAGCGATGACGCCCTTCGGGGTGTAAAGCTCTTTCGTCAGGGAAGATAATGACGGTACCTGGAGAAGCAGCTGCGGCTAACTACGTGCCAGCAGCCGCGGTAATACGTAGGCAGCAAGCGTTGTTCGGAGTTACTGGGCGTAAAGGGTGCGTAGGCGGCTTTTTAAGTTTGGTGTGAAATCTCCCGGCTCAACTGGGAGGGTGCGCCGAATACTGAGAGGCTAGAGTGCGGGAGAGGAAAGTGGAATTCCTGGTGTAGCGGTGAAATGCGTAGATATCAGGAGGAACACCGGTGGTGTAAACGGCTTTCTGGACCGTAACTGACGCTGAGGCAC…
OTU_633	k__Bacteria	p__Planctomycetes	c__Planctomycetia	o__Gemmatales	f__Gemmataceae	g__	s__	0	5	0	0	0	0	0	4	4	4	0	0	4	8	2	0	2	2	8	1	2	0	0	0	0	0	0	0	2	0	1	0	0	0	0	CCTACGGGCGGCAGCAGTCGAGGATCTTCGGCAATGGGCGCAAGCCTGACCGAGCGACGCCGCGTGCGCGACGAAGGCCTTCGGGTTGTAAAGCGCTGTCGAGGGGGAGGAAGCCGCGAGGTTGACCGATCCCTGGAGGAAGCACGGGCTAAGTTCGTGCCAGCAGCCGCGGTAAGACGAACCGTGCGAACGTTGTTCGGAATCACTGGGCTTAAAGGGCGCGTAGGCGGCCCGGCCAGTCGGGGGTGAAAGCCCGCCGCTCAACGGCGGAAGGGCCTCCGATACTGCCGGGCTGGAGGGGGGTAGGGGCCGAGGGAACTTCGGGTGGAGCGGTGAAATGCGTTGATATCCGAAGGAACGCCGGCGGCGAAAGCGCTCGGCTGGACCCCGCCTGACGCT…
OTU_634	k__Bacteria	p__Cyanobacteria	c__Synechococcophycideae	o__Pseudanabaenales	f__Pseudanabaenaceae	g__Leptolyngbya	s__	0	0	0	0	0	0	4	9	27	21	7	4	0	0	0	6	2	3	2	3	0	0	0	3	0	0	0	0	0	0	0	0	0	0	0	CCTACGGGTGGCTGCAGTGGGGAATTTTCCGCAATGGGCGAAAGCCTGACGGAGCAATACCGCGTGAGGGAGGAAGGCTCTTGGGTTGTAAACCTCTTTTGTCAGGGAAGAAGATCTGACGGTACCTGACGAATCAGCATCGGCTAACTCCGTGCCAGCAGCCGCGGTAATACGGGGGATGCAAGCGTTATCCGGAATTATTGGGCGTAAAGCGTCTGTAGGTGGTTGTTCAAGTCTGTTGTCAAAGCATGGAGCTTAACTCCATATAGGCAATGGAAACTGAGCTACTAGAGTACGGTAGGGGTCGCGGGAATTCCCAGTGTAGCGGTGAAATGCGTAGATATTGGGAAGAACACCAGTGGCGGAAGCGCGCGGCTGGACCTGTACTGACACTGAGGG…
OTU_635	k__Bacteria	p__FBP	c__	o__	f__	g__	s__	0	0	0	0	0	0	0	0	0	0	0	0	0	0	0	0	0	0	5	0	1	0	0	3	17	6	12	0	19	0	15	32	19	0	0	CCTACGGGAGGCTGCAGTCGAGAATCTTGGGCAATGCACGAAAGTGTGACCCAGCGACGCCGCGTGAAGGATGAAGGCCCTTCGGGTCGTAAACTTCTTTTACGGGAGAAGAACACAATGACGGTATCCCGTGAATAAGCCACGGCTAACTACGTGCCAGCAGCCGCGGTAATACGTAGGTGGCAAGCGTTGTCCGGATTTACTGGGCGTAAAGCGCGCGCAGGCGGACTGTTAAGTAGGAAGTGAAAGGTTGGAGCTCAACTCCAACATTGCTTCCTATACTGGCAGTCTTGAGTCCCGGAGGGGAGAGCGGAACAATACGTGTAGCGGTGAAATGCGTTGATATGTATTGGAACACCAATGGCGAAGGCAGCTCTCTGGACGGGAACTGACGCTCAG…
OTU_636	k__Bacteria	p__Gemmatimonadetes	c__Gemm-3	o__	f__	g__	s__	3	1	4	7	2	4	0	0	0	0	0	0	0	5	0	0	0	169	0	3	0	0	0	0	0	0	0	0	0	0	0	0	0	0	0	CCTACGGGTGGCAGCAGTGGGGAATCTTGCGCAATGGGCGAAAGCCTGACGCAGCGACGCCGCGTGCGGGAGGAAGCTCTTCGGGGTGTAAACCGCTGTCAGGGGGGAAGAATGGTCACGGGAGGAAATGCCCGTGATTTGACGGTACCTCCAGAGGAAGCACCGGCTAACTCTGTGCCAGCAGCCGCGGTAATACAGAGGGTGCGAGCGTTGTTCGGAATTACTGGGCGTAAAGCGCGCGCAGGCGGCTTCTTAAGTCCGCTGGTCAAAGACCGGGGCTCAACCCCGTGTCAGCCAGGGATACTGGGAGGCTGGAGACAGGTAGAGGCAAGCGGAATTCCGGGTGTAGCGGTGGAATGCGTAGAGATCCGGAAGAACACCGGAGGCGAAGGCGGCTTG…
OTU_637	k__Bacteria	p__Verrucomicrobia	c__[Spartobacteria]	o__[Chthoniobacterales]	f__[Chthoniobacteraceae]	g__	s__	6	10	6	9	11	35	1	0	0	0	0	0	0	0	5	0	2	16	1	4	3	0	0	1	0	0	0	0	0	0	0	0	0	0	0	CCTACGGGCGGCAGCAGTCGAGAATTTTTCTCAATGGGGGAAACCCTGAAGGAGCGACGCCGCGTGGAGGATGAAGGTCTTCGGATTGTAAACTCCTGTCATCAGAGAACAATGGGTGCACTAATCCTGTACCTTGATAGTACCTGAAGAGGAAGAGACGGCTAACTCTGTGCCAGCAGCCGCGGTAATACAGAGGTCTCAAGCGTTGTTCGGATTTATTGGGCGTAAAGGGTGCGTAGGCGGCGGAGCAAGTGAGGTGTGAAATCCCGGAGCTCAACTCTGGAACTGCACTTTATACTACTTCGCTTGAGTCTTGGAGAGGAGACTGGAATTTACGGTGTAGCAGTGAAATGCGTAGATATCGTAAGGAAGACCAGTGGCGAAGGCGAGTCTCTGGAC…
OTU_638	k__Bacteria	p__Acidobacteria	c__iii1-8	o__DS-18	f__	g__	s__	28	11	9	17	6	43	1	0	3	4	0	4	0	3	5	5	0	6	0	2	6	0	0	2	0	0	0	0	1	0	0	0	0	0	0	CCTACGGGAGGCAGCAGTGGGGAATTTTGCGCAATGGGCTAACGCCTGACGCAGCAACGCCGCGTGGAGGATGAAGGTCTTTGGATTGTAAACTCCTGTCAGCAGGGAAGAAATGCTCTGACCTAATACGTCAGGGAGTTGACTGTACCTGCAGAGGAAGCCCCGGCTAACTCTGTGCCAGCAGCCGCGGTAATACAGAGGGGGCAAGCGTTATTCGGAATTATTGGGCGTAAAGGGCGCGTAGGCGGCTTCGCAAGTGGAAGGTGAAATCCCTCGGCTCAACCGAGGAACTGCCCTCCAAACTGCGTTGCTTGAGTCCGGGAGAGGTGAGTGGAATTCCCAGTGTAGCGGTGAAATGCGTAGATATTGGGAGGAACACCAGTGGCGAAGGCGGCTCAC…
OTU_639	k__Bacteria	p__Proteobacteria	c__Deltaproteobacteria	o__Syntrophobacterales	f__Syntrophobacteraceae	g__	s__	45	71	63	34	19	43	0	0	0	0	0	3	1	0	0	5	6	10	0	0	0	0	0	0	0	0	0	0	0	0	0	0	0	0	26	CCTACGGGAGGCAGCAGTGGGGAATATTGCGCAATGGGCGAAAGCCTGACGCAGCAACGCCGCGTGAGTGATGAAGGCCTTCGGGTCGTAAAGCTCTGTCGGAGGGAACGAATGTTTTTGAGGTTAACAGCCTCAAGAAGTGACGGTACCCTCAAAGGAAGCACCGGCTAACTCTGTGCCAGCAGCCGCGGTAATACAGAGGGTGCAAGCGTTGTTCGGAATTATTGGGCGTAAAGGGCGTGTAGGCGGTCTGCTAAGTCATGTGTGAAATCCCTCGGCTTAACCGAGGAACGACGCATGAAACTGGCAAGCTAGAGTACCAAAGAGGGGGGTGGAATTCCCGGTGTAGCGGTGAAATGCGTAGATATCGGGAGGAACACCGGTGGCGAAGGCGGCCCC…
OTU_640	k__Bacteria	p__Proteobacteria	c__Deltaproteobacteria	o__Myxococcales	f__Cystobacteraceae	g__	s__	0	1	4	4	0	0	7	10	5	2	6	4	0	9	3	2	0	2	6	0	6	0	1	2	0	0	0	0	0	0	0	0	0	0	0	CCTACGGGTGGCAGCAGTGGGGAATTTTGCACAATGGGCGAAAGCCTGATGCAGCAACGCCGCGTGTGTGATGAAGATTTTCGGATCGTAAAGCACTTTCGACCGGGACGAACAACCTCTGGCTAATACTCAGGGGCCTGACGGTACCGGGAGAAGAAGCACCGGCTAACTCTGTGCCAGCAGCCGCGGTAATACAGAGGGTGCAAGCGTTGTTCGGAATTATTGGGCGTAAAGCGCGTGTAGGCGGCTTTGCAAGTCGGGTGTGAAAGCCCTCAGCTCAACTGAGGAAGTGCGCCCGAAACTGCATGGCTTGAGTACCGGAGAGGATGGTGGAATTCCCGAAGTAGAGGTGAAATTCGTAGATATCGGGAGGAACACCGGTGGCGAAGGCGACCATCT…
OTU_641	k__Bacteria	p__Gemmatimonadetes	c__Gemm-1	o__	f__	g__	s__	0	7	9	2	7	4	0	0	0	0	0	0	0	0	0	0	0	1	0	0	0	0	0	0	0	0	0	0	0	0	0	0	0	0	0	CCTACGGGAGGCAGCAGTGGGGAATATTGCGCAATGGGCGAAAGCCTGACGCAGCGACGCCGCGTGTGGGATGACGGCCTTCGGGTTGTAAACCACTGTCGGGAGGGACGAAGATCTGACGGTACCTCCAAAGGAAGCACCGGCTAACTCTGTGCCAGCAGCCGCGGTAATACAGAGGGTGCGAGCGTTGTCCGGAATCACTGGGCGTAAAGGGCGCGTAGGCGGCCCGATAAGTAGGGGGTGAAATCTTGCGGCTTAACCGCAAGGCTGCCTTCTAAACTGTCGGGCTGGAGCACGGTAGAGGCAGATGGAATTCCCGGTGTAGCGGTGGAATGCGTAGAGATCGGGAAGAACACCAGTGGCGAAGGCGGTCTGCTGGGCCGTTGCTGACGCTGAGGC…
OTU_642	k__Bacteria	p__Acidobacteria	c__[Chloracidobacteria]	o__RB41	f__	g__	s__	35	54	32	34	30	41	0	0	0	0	0	0	0	0	3	1	0	6	3	1	0	0	0	0	0	0	0	0	0	0	3	0	0	0	0	CCTACGGGAGGCAGCAGTCGGGAATTTTGGGCAATGGGCGCAAGCCTGACCCAGCAACGCCGCGTGAAGGATGAAATCCTTCGGGATGTAAACTTCACAAGAACGGGAAGAATAAGCAAGTGTGAATAGCACTTGTGATGACGGTACTGTTTGTAAGCTCCGGCTAACTCCGTGCCAGCAGCCGCGGTAATACGGGGGGAGCAAGCGTTGTTCGGATTTACTGGGCGTAAAGGGCGCGTAGGCGGCACGACAAGTCACTTGTGAAATCTGGAGGCTTAACCTCCAGCGGCCAAGTGAAACTGTTGAGCTAGAGTGCAGAAGGGGCCACTGGAATTCTCGGTGTAGCGGTGAAATGCGTAGATATCGAGAGGAACACCTGCGGCGAAGGCGGGTGGCTGG…
OTU_643	k__Bacteria	p__Proteobacteria	c__Alphaproteobacteria	o__Rhodospirillales	f__Rhodospirillaceae	g__	s__	23	24	20	26	17	36	1	0	0	2	0	0	0	0	4	4	0	4	0	0	0	0	0	0	3	1	3	1	0	10	0	6	5	0	0	CCTACGGGAGGCTGCAGTGGGGAATATTGGACAATGGGGGAAACCCTGATCCAGCAATGCCGCGTGCGTGACGAAGGCCTTCGGGTTGTAAAGCGCTTTCGCCCGCGACGATGATGACGGTAGCGGGAGAAGAAGCCCCGGCTAACTCCGTGCCAGCAGCCGCGGTAATACGGAGGGGGCTAGCGTTGTTCGGAATTACTGGGCGTAAAGGGTGCGTAGGCGGCTATCCAAGTCAGACGTGAAAGGCCTGGGCTCAACCCGGGAACTGCGTTTGAGACTGGGTGGCTGGAGTCCGGGAGAGGTGAGCGGAATTCCCAGTGTAGAGGTGAAATTCGTAGATATTGGGAAGAACACCGGTGGCGAAGGCGGCTCACTGGACCGGTACTGACGCTGAGGCAC…
OTU_644	k__Bacteria	p__TM7	c__TM7-1	o__	f__	g__	s__	2	1	0	13	2	4	0	0	0	0	0	0	0	0	0	0	0	0	0	0	0	0	0	0	0	0	0	0	0	0	0	0	0	0	0	CCTACGGGGGGCTGCAGTAGGGAATTTTCCACAATGGGCGAAAGCCTGATGGAGCAACGCCGCGTGCAGGATGAATGCCTTCGGGTTGTAAACTGCTTTTATCTGTGACGATTATGACGGTAGCAGATGAATAAGGATCGGCTAACTCCGTGCCAGCAGCCGCGGTCATACGGAGGATCCAAGCGTTATCCGGAATTACTGGGCGTAAAGAGTTGCGTAGGTGGCAAAGTAAGTTGGTAGTGAAATCGTGTGGCTCAACCATGCTCACATTACCAAAACTGCTTAGCTAGAGGATGAGAGAGGTCGTTGGAATTCCCAGTGTAGGAGTGAAATCCGTAGATATTGGGAGGAACACCGATGGCGTAGGCAGACGACTGGCTCATTCCTGACACTAAGGCA…
OTU_645	k__Bacteria	p__Chloroflexi	c__TK10	o__B07_WMSP1	f__FFCH4570	g__	s__	0	3	0	3	3	2	0	0	0	0	0	0	0	0	0	0	0	0	0	0	0	0	0	0	0	0	0	0	0	0	0	0	0	0	4	CCTACGGGAGGCAGCAGTTAGGAATTTTGGGCAATGGGCGAAAGCCTGACCCAGCAACGCCGCGTGGGTGACGAAGGCCTTCGGGTTGTAAAGCCCTTTTCTGAGGGAAGATGATGACGGTACCTCAGGAATAAGCACCGGCTAACTACGTGCCAGCAGCCGCGGTAATACGTAGGGTGCAAGCGTTGCCCGGATTTATTGGGCGTAAAGGGCGCGCAGGCGGCTACGCACGTTCGTTGTGAAATCGCCCGGCTCAACTGGGCGGGGTCAGCGAATACGGCGTGGCTGGAGCAAGCTAGGGGGCAATGGAATTCCCGGTGTAGTGGTGGAATGCGTAGATATCGGGAGGAACACCAGTGGCGAAGGCGGTTGCCTGGAGCTTTGCTGACGCTGAGGCGC…
OTU_646	k__Bacteria	p__Chloroflexi	c__TK10	o__B07_WMSP1	f__	g__	s__	4	0	7	0	5	9	5	9	3	10	3	7	2	11	6	10	2	19	13	20	8	16	3	5	12	12	15	33	12	15	2	4	5	0	0	CCTACGGGAGGCAGCAGTTAGGAATTTTGGGCAATGGCCGCAAGGCTGACCCAGCAACGCCGCGTGGGGGATGAAGGCTCTCGGGTTGTAAACCCCTTTTCCCAGGGACGATGATGACGGTACCTGGGGAATCAGCCCCGGCTAACTACGTGCCAGCAGCCGCGGTAATACGTAGGGGGCAAGCGTTGTCCGGATTTATTGGGCGTAAAGCGCGCGTAGGCGGCGCGACAAGTCGGCCGTGAAATCTCCCGGCTCAACTGGGAGGGGACGGGCGAGACTGTCGGGCTGGAGGCGGGCAGGGGGCAGTGGAATTCCGGGTGTAGTGGTGGAATGCGTAGAGCTCCGGAGGAACACCAGTGGCGAAGGCGGCTGCCTGGGCCTGGCCTGACGCTGAGGCGC…
OTU_647	k__Bacteria	p__Gemmatimonadetes	c__Gemm-3	o__	f__	g__	s__	16	6	2	23	13	26	5	7	5	2	8	3	4	13	15	8	9	16	10	15	27	13	5	4	0	0	0	0	0	10	0	0	0	0	0	CCTACGGGTGGCAGCAGTGGGGAATCTTGCGCAATGGCCGAAAGGCTGACGCAGCGACGCCGCGTGCGGGAGGACGCTTTTCGGAGTGTAAACCGCTGTCGGGTGGGACGAAGGTCCGGGGGAGGAAATGCTCTCGGGATGACGGTACCGCCAAAGGAAGCACCGGCTAACTCCGTGCCAGCAGCCGCGGTAATACGGAGGGTGCGAGCGTTGTTCGGAATTATTGGGCGTAAAGCGCACGTAGGCGGCTTTGTAAGTCTCATTGTGAAAGCCCGGGGCTCAACCCCGGGACTGCAGGGGATACTGCGAGGCTTGAGTCAAGTAGAGGTTGGTAGAATTCCGGGTGTAGCGGTGGAATGCGTAGAGATCCGGAGGAATACCAGAGGCGAAGGCGGCCAA…
OTU_648	k__Bacteria	p__Proteobacteria	c__Alphaproteobacteria	o__Rhodospirillales	f__Acetobacteraceae	g__	s__	2	7	0	0	0	7	2	5	6	9	2	3	2	2	0	0	0	4	0	2	1	1	11	0	0	0	0	1	6	6	0	3	0	0	0	CCTACGGGAGGCAGCAGTGGGGAATATTGGGCAATGGGCGCAAGCCTGACCCAGCAATTCCGCGTGGGTGAAGAAGGTCTTCGGATTGTAAAGCCCTTTCGGCGGGGACGATGGTGACGGTACCCGCAGAAGAAGCCCCGGCCAACTTCGTGCCAGCAGCCGCGGTAATACGAAGGGGGCTAGCGTTGCTCGGAATCATTGGGCGTAAAGGGCGCGTAGGCGGCCTTGTCAGTCAGGCGTGAAACCCCTGGGCTCAACCCAGGAACGGCGCTTGATACGGCAGGGCTAGAGAGTGGAAGAGGGCCGCGGAATTCCCAGTGTAGAGGTGAAATTCGTAGATATTGGGAAGAACACCAGTGGCGAAGGCGGCGGCCTGGTCCATTACTGACGCTGAGGCGC…
OTU_649	k__Bacteria	p__Verrucomicrobia	c__[Spartobacteria]	o__[Chthoniobacterales]	f__[Chthoniobacteraceae]	g__OR-59	s__	11	19	26	43	24	91	1	0	1	0	1	0	0	0	0	2	2	21	0	2	7	2	1	0	0	0	0	0	0	0	0	0	0	0	10	CCTACGGGTGGCAGCAGTCGAGAATTTTTCACAATGGGGGAAACCCTGATGGAGCGACGCCGCGTGGAGGATGAAGGCCTTCGGGTTGTAAACTCCTGTCATTGGTGAACAAGATCTGCCGGGTAACTCCGTGCAGGTTTGCTAGTAGCCGAAGAGGAAGGGACGGCTAACTCTGTGCCAGCAGCCGCGGTAATACAGAGGTCCCAAGCGTTGTTCGGATTTATTGGGCGTAAAGGGTGCGTAGGCGGCGGAGTAAGTTGGGTGTGAAATCCCGGGGCTCAACCTCGGAATTGCATTCAATACTGCTTCGCTAGAGTACTGGAGAGGAGGCTGGAATTTACGGTGTAGCAGTGAAATGCGTAGATATCGTAAGGAAGGCCGGTGGCGAAAGCGAGCCTC…
OTU_650	k__Bacteria	p__Bacteroidetes	c__Cytophagia	o__Cytophagales	f__Cytophagaceae	g__Spirosoma	s__	6	2	1	6	5	0	14	23	29	13	10	7	0	0	2	2	0	10	19	4	3	11	12	7	0	0	3	0	0	0	0	0	0	0	0	CCTACGGGAGGCAGCAGTAGGGAATATTGGGCAATGGAGGCAACTCTGACCCAGCCATGCCGCGTGGAGGATGAAGGCGCTCAGCGTCGTAAACTCCTTTTATCTACGAAGAACGGCAGAGATGAGTCTTTGTGTGACGGTAGTAGAGGAATAAGCACCGGCTAACTCCGTGCCAGCAGCCGCGGTAATACGGAGGGTGCAAGCGTTGTCCGGATTTATTGGGTTTAAAGGGTGCGTAGGTGGCGTCTTAAGTCTGGTTTGAAAGCAGGCGGCTCAACCGTCTGATGTGGCTGGAAACTGGGGCGCTTGAATGGGTTGGCGGTAGCCGGAACGGGTCATGTAGCGGTGAAATGCATAGATATGACCCAGAACACCGATTGCGAAGGCAGGCTACTAGGA…
OTU_651	k__Bacteria	p__Planctomycetes	c__Planctomycetia	o__Pirellulales	f__Pirellulaceae	g__	s__	0	2	0	7	4	5	0	0	0	0	0	0	0	0	0	0	0	0	0	0	0	0	0	0	0	0	0	0	0	0	0	0	0	0	0	CCTACGGGGGGCTGCAGTCGAGAATCTTCGGCAATGAGCGCAAGCTTGACCGAGCGATGCCGCGTGCGGGATGAAGGCCTTCGGGTTGTAAACCGCTGTCGTAGGGGAATAACTTCCTTGGGGTTCTCCCCAAGGATTGAATGATCCTAGGAGGAAGGACGGGCTAAGTTCGTGCCAGCAGCCGCGGTAAGACGAACCGTCCAAACGTTATTCGGAATCACTGGGCTTACAGAGTTCGTAGGCGGTCGGGAAAGTTGGGTGTGAAATCCCTCGGCTCAACCGAGGAACTGCGCTCAAAACTGCTCGACTCGAGGGAGATAGAGGAAAGCGGAACTGATGGTGGAGCGGTGAAATGCGTTGATATCATCAGGAACACCGGTGGCGAAGGCGGCTTTCTGG…
OTU_652	k__Bacteria	p__Verrucomicrobia	c__[Spartobacteria]	o__[Chthoniobacterales]	f__[Chthoniobacteraceae]	g__	s__	7	7	1	8	5	0	10	8	10	2	5	0	3	19	8	12	7	47	16	6	8	15	4	6	0	0	0	0	0	0	0	0	0	0	0	CCTACGGGGGGCAGCAGTCGAGAATTTTTCTCAATGGGCGCAAGCCTGAAGGAGCGACGCCGCGTGGAGGATGAAGGCCTTCGGGTCGTAAACTCCTGTCATTTGGGAACAAACCTTTCATTTAACTGATGAAAGACTGATAGTACCAGAAGAGGAAGAGACGGCTAACTCTGTGCCAGCAGCCGCGGTAATACAGAGGTCTCAACCGTTGTTCGGATTCATTGGGCGTAAAGGGTGCGTAGGCGGTCGCGCAAGTCGGATGTGAAATCTCAGGGCTCAACCCTGAAACTGCACTCGATACTGCGTGGCTAGAGTACTGGAGAGGAGACTGGAATTTACGGTGTAGCAGTGAAATGCGTAGATATCGTAAGGAAGACCAGTGGCGAAGGCGAGTCTCTG…
OTU_653	k__Bacteria	p__Bacteroidetes	c__Cytophagia	o__Cytophagales	f__Cytophagaceae	g__Hymenobacter	s__	2	0	0	0	0	0	4	0	1	6	0	1	12	55	15	20	6	17	21	16	18	11	10	2	6	0	7	0	0	0	0	3	0	0	0	CCTACGGGTGGCAGCAGTAGGGAATATTGGGCAATGGGCGAGAGCCTGACCCAGCCATGCCGCGTGCAGGACGAAGGCTTTCTGAGTCGTAAACTGCTTTTGCCAGGGAAGAAAAAAGGGTGTGCGCACTCTACTGACGGTACCTGGTGAATAAGCACCGGCTAACTCCGTGCCAGCAGCCGCGGTAATACGGAGGGTGCAAGCGTTGTCCGGATTTATTGGGTTTAAAGGGTGCGTAGGCGGCCGTTTAAGTCTGGGGTGAAAGCCCGTTGCTCAACAACGGAACTGCCCTGGAAACTGGATGGCTTGAGTACAGACGAGGGTGGCGGAATGGAGGGTGTAGCGGTGAAATGCATAGATACCCTCCAGAACCCCGATTGCGAAGGCAGCTGCCTAGAC…
OTU_654	k__Bacteria	p__Acidobacteria	c__[Chloracidobacteria]	o__RB41	f__	g__	s__	3	20	6	18	19	8	0	0	0	0	0	0	0	0	0	0	0	0	0	0	0	0	0	0	0	0	0	0	0	0	0	0	0	0	0	CCTACGGGAGGCAGCAGTCGGGAATTTTGGGCAATGGGCGAAAGCCTGACCCAGCAACGCCGCGTGAAGGATGAAATCCCTCGGGATGTAAACTTCGCAAGAACGGGAAGAATAAGTTTGTGCTAATACCACAAGCGATGACGGTACTGTTTGTAAGCTCCGGCTAACTCCGTGCCAGCAGCCGCGGTAATACGGGGGGAGCAAGCGTTGTTCGGATTTACTGGGCGTAAAGGGCGCGTAGGCGGCCTCCGCAAGTCAGTTGTGAAATCTCCGAGCTTAACTCGGAAAGGTCAACTGATACTGCGGGGCTAGAGTGCGGAAGGGGCAACTGGAATTCTTGGTGTAGCGGTGAAATGCGTAGATATCAAGAGGAACACCTGCGGCGAAGGCGGGTTGCTG…
OTU_655	k__Bacteria	p__Acidobacteria	c__Acidobacteria-6	o__iii1-15	f__mb2424	g__	s__	6	7	8	6	1	9	12	8	15	2	8	18	0	0	4	11	0	31	2	19	2	3	3	0	69	46	47	29	1	18	1	10	1	0	0	CCTACGGGTGGCAGCAGTGGGGAATTGTTCGCAATGGGCGCAAGCCTGACGACGCAACGCCGCGTGGAGGATGACGGTCTTCGGATTGTAAACTCCTGTTGACCGGGAAGAATGGCCTTTGGCTGAACACGCTGAGGGCGTGACGGTACCGGTTGAGGAAGCCACGGCTAACTCTGTGCCAGCAGCCGCGGTAATACAGAGGTGGCAAGCGTTGTTCGGAATTACTGGGCGTAAAGGGCGCGTAGGCGGCCGCCTCAGTCAGACGTGAAATCCCCCGGCTTAACCGGGGAACGGCGTCTGATACTGGGTGGCTTGAGTGCGGGAGAGGGATGTGGAATTCCAGGTGTAGCGGTGAAATGCGTAGATATCTGGAGGAACACCGGTGGCGAAGGCGGCATC…
OTU_656	k__Bacteria	p__Bacteroidetes	c__[Saprospirae]	o__[Saprospirales]	f__Chitinophagaceae	g__	s__	0	17	2	9	6	12	2	7	3	0	2	2	13	7	8	10	5	18	17	8	36	3	5	5	0	0	0	0	0	0	0	0	0	0	0	CCTACGGGAGGCAGCAGTGAGGAATATTGGTCAATGGACGCAAGTCTGAACCAGCCATGCCGCGTGAAGGATGAAGGCGTTCTGCGTTGTAAACTTCTTTTATTGGGGAAGAAACCTGAGATTTCTATTTCAGCCGACGGTACCCAAGGAATAAGCACCGGCTAACTCCGTGCCAGCAGCCGCGGTAATACGGAGGGTGCAAGCGTTATCCGGATTTACTGGGTTTAAAGGGTGTGTAGGCGGACTTTTAAGTCAGGGGTGAAATCCCGAGGCTCAACCTCGGAACTGCCTTTGATACTATTGGTCTTGAATCTTGTTGAGGTGGGCGGAACGGGTCATGTAGCGGTGAAATGCATAGATATGACCCGGAACACCGATTGCGAAGGCAGCCCGCTAAGC…
OTU_657	k__Bacteria	p__TM7	c__TM7-3	o__I025	f__	g__	s__	0	0	0	0	0	0	0	0	0	0	0	0	5	0	0	3	1	0	0	0	0	0	0	0	6	7	2	0	0	0	0	10	0	0	0	CCTACGGGAGGCAGCAGTAAGGAATCTTCCACAATGGGCGAAAGCCTGATGGAGCAACGCCGCGTGCAGGATGAAGGCCCTCGGGTCGTAAACTGCTTTTATGAGCGAAGAATATGACGGTAACTCATGAATAAGGAACGGCTAACTACGTGCCAGCAGCCGCGGTCATACGTAGGTTCCAAGCGTTATCCGGAGTGACTGGGCGTAAAGAGTTGCGTAGGCGGACTTATAAGCAGATAGTGAAATCGAGTGGCTCAACCATCTTCGGCTATTATCTGAACTGTAAGTCTCGAGAGTAGTAGAGGTACCTGGAATTCCAAGTGTAGGGGTGAAATCCGTAGATATTTGGAGGAACACCAATGGCGTAGGCAGGGTACTAGGCTATTTCTGACGCTGAGG…
OTU_658	k__Bacteria	p__Bacteroidetes	c__Flavobacteriia	o__Flavobacteriales	f__Flavobacteriaceae	g__Flavobacterium	s__	0	0	0	0	0	0	13	39	18	13	2	5	12	14	24	54	10	8	3	10	18	4	6	8	0	0	0	0	0	0	0	0	0	0	0	CCTACGGGAGGCAGCAGTGAGGAATATTGGACAATGGGCGCAAGCCTGATCCAGCCATGCCGCGTGCAGGATGACGGTCCTATGGATTGTAAACTGCTTTTATACGGGAAGAAACCCCGGCTCGCGAGCCGGACTGACGGTACCGTAGGAATAAGGATCGGCTAACTCCGTGCCAGCAGCCGCGGTAATACGGAGGATCCAAGCGTTATCCGGAATCATTGGGTTTAAAGGGTCCGTAGGCGGCTCTGTAAGTCAGCGGTGAAATCTCCCGGCTCAACCGGGAAATTGCCATTGATACTGCAGGGCTTGAATTGCCGGGAAGCAGCTAGAATATGTAGTGTAGCGGTGAAATGCTTAGATATTACATGGAATACCGATTGCGAAGGCAGGCTGCTACCG…
OTU_659	k__Bacteria	p__Armatimonadetes	c__Armatimonadia	o__Armatimonadales	f__Armatimonadaceae	g__	s__	9	13	5	6	0	12	4	7	14	15	10	8	0	0	0	12	6	11	3	2	9	5	0	3	0	0	0	0	0	0	0	0	0	0	0	CCTACGGGTGGCAGCAATTAGGAATCTTGCGCAATGGGCGAAAGCCTGACGCAGCGACGCCGCGTGCGGGATGAAGGCCTTCGGGTCGTAAACCGCTTTTGTCGGGGAAGAAGAATGCGACGGTACCCGACGAATAAGCCCCGGCTAACTACGTGCCAGCAGCCGCGGTAATACGTAGGGGGCGAGCGTTGTCCGAAGTTACTGGGCGTAAAGCGCGCGTAGGCGGCTTTTTAAGTCTGGCGTGAAAGGTTCAGGGCTCAACCCGAACAGTGCGCTGGATACTGGGAAGCTTGAGTGCGGAAGAGGAGAGCGGAATTCCGGGTGTAGCGGTGAAATGCGTAGATATCCGGAGGAACACCGATGGCGAAGGCAGCTTTCTGGTCCGCAACTGACGCTGAG…
OTU_660	k__Bacteria	p__Chloroflexi	c__Chloroflexi	o__Herpetosiphonales	f__	g__	s__	66	56	24	135	73	70	3	0	0	1	0	1	0	1	0	0	0	4	2	0	0	0	0	0	0	0	0	0	1	0	0	0	0	0	0	CCTACGGGAGGCAGCAGCAAGGAATTTTCCGCAATGGGCGCAAGCCTGACGGAGCAACGCCGCGTGGAGGATGACGGCTCTCGGGTTGTAAACTCCTTTTGTGGGGGATGATTGTGACAGTACCCCACCAACAAGCCCCGGCTAACTACGTGCCAGCAGCCGCGGTAATACGTAGGGGGCCAGCGTTGTCCGGACTTACTGGGCGTAAAGCGCGCGCAGGTGGACGAGTATGTGCCGTGTGAAAGCGCCGTCCTTACGATGGTGAGGTCATGGTAGACAGCTTGTCTAGAGGCTCGAAGAGGTCGATGGAATTCCGGGTGGAGCGGTGAAATGCGTAGAGATCCGGAGGAACACCAGGGGCGAAAGCGGTCGACTGGTCGAGTTCTGACACTGAGGCGC…
OTU_661	k__Bacteria	p__Proteobacteria	c__Deltaproteobacteria	o__Myxococcales	f__Cystobacteraceae	g__	s__	0	5	0	0	1	1	2	9	0	0	8	0	1	2	2	5	2	0	0	0	1	0	2	0	0	0	0	0	0	0	0	0	0	0	0	CCTACGGGGGGCAGCAGTGGGGAATTTTGCGCAATGGGCGAAAGCCTGACGCAGCAACGCCGCGTGTGTGATGAAGGTCTTCGGATTGTAAAGCACTTTCGACCGGGACGAAACCCTCAAGCCCAATACGCTTGAGTCTGACGGTACCGGGAGAAGAAGCACCGGCTAACTCTGTGCCAGCAGCCGCGGTAATACAGAGGGTGCAAGCGTTGTTCGGAATTATTGGGCGTAAAGCGCGTGTAGGCGGCTTTGCAAGTCGGGTGTGAAAGCCCTCGGCTCAACCGAGGAAGTGCGCCCGAAACTGCAGAGCTTGAGTACCGGAGAGGATGGCGGAATTCCCCAAGTAGAGGTGAAATTCGTAGATATGGGGAGGAACACCGGTGGCGAAGGCGGCCATCT…
OTU_662	k__Bacteria							0	0	1	0	0	0	0	0	0	0	0	4	0	0	0	0	0	0	0	0	0	0	0	0	0	0	0	0	0	0	0	0	0	0	0	CCTACGGGTGGCAGCAGTCGGGAATTTTGGGCAATGGGCGAAAGCCTGACCCAGCAACGCCGCGTGAAGGATGAAGTATTTCGGTATGTAAACTTCGAAAGAATGGGAAGAATCAATGACGGTACCATTTATAAGGTCCGGCTAACTCCGTGCCAGCAGCCGCGGTAATACGGAGGGGGCGAGCGTTGTTCGGAATTACTGGGCGTAAAGGGCTCGTAGGCGGCCAACTAAGTCAGATGTGAAATCCCCAGGCTCAACCTGGGAACTGCATCTGATACTGGATGGCTTGAATCCGGGAGAGGGATGCAGAATTCCAGGTGTAGCGGTGAAATGCGTAGATATCTGGAGGAATACCGGTGGCGAAGGCGGCATCCTGGACCGGCATTGACGCTGATGAGC…
OTU_663	k__Bacteria	p__Bacteroidetes	c__Cytophagia	o__Cytophagales				0	0	0	0	0	0	29	14	32	23	17	20	12	8	19	26	2	24	19	10	3	11	24	15	0	0	0	0	0	0	0	0	0	0	0	CCTACGGGAGGCAGCAGTAGGGAATATTGGGCAATGGGCGAGAGCCTGACCCAGCCATGCCGCGTGCCGGAAGAAACAGCTTTGCTGCGTAAACGGCTTTTATCAGGGAAGAAAAAAGGGATGCGTCCCTCATTGACCGTACCTGAGGAATCAGCACCGGCTAACTCCGTGCCAGCAGCCGCGGTAATACGGGGGGTGCAAGCGTTGTCCGGATTTATTGGGTTTAAAGGGTGCGTAGGTGGCTAGGTAAGTCCGGGGTGAAAGACGGCCGCTCAACGGTCGCAGGGCCCTGGATACTGCAAAGCTAGAGTGCGGATGAGGTGGGCGGAATCTACGAAGTAGCGGTGAAATGCATAGATATCGTAGAGAACTCCGATTGGGAAGCCAGCTCACTGGGCC…
OTU_664	k__Bacteria	p__Chloroflexi	c__C0119	o__	f__	g__	s__	5	6	59	2	8	1	0	0	0	0	0	0	0	0	0	0	2	0	0	0	0	0	0	0	0	0	0	0	0	0	0	0	0	0	0	CCTACGGGAGGCAGCAGTAAGGAATATTCCACAATGGGCGCAAGCCTGATGGAGCGACGCCGCGTGAGGGATGAAGCTTTTCGGAGTGTAAACCTCTTTTCTTTGGGATGACACTCCCCTCCGGGGGATACGACAGTACCAGAGGAATAAGCATCGGCTAACTACGTGCCAGCAGCCGCGGTAATACGTAGGATGCAAGCGTTGTCCGGATTTACTGGGCGTAAAGCGCGCGCAGGTGGCATGGCAAGTAAGGTGTGAAATCTCCCTGCTCAACGGGGAGGGAGCGCTTTAGACTGCCAAGCTAGAGGACGGTAGAGGGGGGTGGAATTGCTGGTGTAGCGGTGAAATGCGTAGAGATCAGCAGGAACACCCGTGGCGAAGGCGGCCCCCTGGGCCGTA…
OTU_665	k__Bacteria	p__Proteobacteria	c__Deltaproteobacteria	o__Myxococcales	f__Nannocystaceae	g__Nannocystis	s__	0	0	0	0	2	8	2	1	14	5	10	0	19	4	11	16	0	16	23	3	23	2	12	20	0	0	0	0	0	0	0	0	0	0	0	CCTACGGGAGGCAGCAGTGGGGAATATTGCGCAATGGGCGAAAGCCTGACGCAGCCACGCCGCGTGAGCGATGAAGGCCTTCGGGTCGTAAAGCTCTGTGGGGAGAGACGAAGAAAGCCCGTGAAGAGCGGGCCTTGACGGTATCTCCTTAGCAAGCACCGGCTAACTCCGTGCCAGCAGCCGCGGTAATACGGAGGGTGCAAACGTTGCTCGGAATCATTGGGCGTAAAGCGCACGTAGGCGGCTAGATAAGTCGGGTGTGAAAGCCCTGGGCTCAACCCAGGAAGTGCATTCGAAACTGTCTAGCTTGAATCTCGGAGGGGGTCAGAGAATTCCCGGTGTAGAGGTGAAATTCGTAGATATCGGGAGGAATACCAGTGGCGAAGGCGCTGACCTGGA…
OTU_666	k__Bacteria	p__Verrucomicrobia	c__Opitutae	o__Opitutales	f__Opitutaceae	g__Opitutus	s__	26	34	30	89	69	57	0	0	0	0	0	0	0	0	0	1	0	4	4	0	0	0	0	0	0	0	0	0	0	0	0	0	0	0	0	CCTACGGGGGGCAGCAGTTTCGAATCATTCACAATGGGCGAAAGCCTGATGGTGCGACGCCGCGTGAGGGATGAAGGCCTTCGGGTTGTAAACCTCTGTCACCGGGGAAGAAACGCTGCATTTTAATAGAATGCAGCCTGACTTAACCCGGAGAGGAAGCAGTGGCTAACTCTGTGCCAGCAGCCGCGGTAATACAGAGACTGCAAGCGTTATTCGGATTCACTGGGCGTAAAGGGTGCGCAGGCGGCCAAGTGTGTGAGGCGTGAAAGCCCGGGGCTTAACCCCGGAATTGCACCTCAAACTACATGGCTAGAGCATTGGAGAGGGTAGCAGAATTCATGGTGTAGCAGTGAAATGCGTAGATATCATGAGGAATACCAGAGGCGAAGGCGGCTACCT…
OTU_667	k__Bacteria	p__Proteobacteria	c__Deltaproteobacteria	o__Myxococcales	f__Cystobacteraceae	g__Cystobacter	s__	3	2	3	2	33	7	5	9	0	25	7	0	12	3	16	15	11	0	12	2	4	2	6	2	0	0	0	0	0	0	0	0	0	0	0	CCTACGGGAGGCTGCAGTGGGGAATTTTGCGCAATGGGCGAAAGCCTGACGCAGCAACGCCGCGTGTGTGATGAAGGTCTTTGGATTGTAAAGCACTTTCGACCGGGACGAAAACCCTCTGGCTAACATCCAGGGGCTTGACGGTACCGGGAGAAGAAGCACCGGCTAACTCTGTGCCAGCAGCCGCGGTAATACAGAGGGTGCAAGCGTTGTTCGGAATTATTGGGCGTAAAGCGCGTGTAGGCGGCTTTGCAAGTCGGATGTGAAAGCCCTCGGCTCAACCGAGGAAGTGCGTTCGAAACTGCAGAGCTTGAGTGCCGGAGAGGGTGGCGGAATTCCCCAAGTAGAGGTGAAATTCGTAGATATGGGGAGGAACACCGGTGGCGAAGGCGGCCACCT…
OTU_668	k__Bacteria	p__Proteobacteria	c__Deltaproteobacteria	o__Myxococcales	f__Haliangiaceae	g__	s__	3	7	6	47	9	8	0	0	0	0	0	0	0	0	0	0	0	0	0	0	0	0	0	0	0	0	0	0	0	0	0	0	0	0	0	CCTACGGGGGGCAGCAGTGGGGAATATTGGACAATGGGCGCAAGCCTGATCCAGCCACGCCGCGTGAGTGATGAAGGCCTTCGGGTCGTAAAGCTCTGTGGGGAGGGACGAACGTCCGGTCGAAGAGACCGGGGTGACGGTACCTCCTTAGCAAGCACCGGCTAACTTCGTGCCAGCAGCCGCGGTAATACGAAGGGTGCAAACGTTGCTCGGAATCATTGGGCGTAAAGCGCACGTAGGCGGCGCTCTAAGTCGGATGTGAAATCCCTCGGCTCAACCGAGGACGTGCATCCGAAACTGGAGTGCTCGAGTATGCAAGAGGGTCGCGGAATTCTCGGTGTAGAGGTGAAATTCGTAGATATCGGGAGGAACACCAGTGGCGAAGGCGGCGACCTGGGG…
OTU_669	k__Bacteria	p__Bacteroidetes	c__[Saprospirae]	o__[Saprospirales]	f__Chitinophagaceae	g__	s__	0	5	0	3	1	0	2	27	8	7	2	0	10	14	7	15	6	5	30	1	14	29	11	17	0	0	0	0	0	4	0	0	0	0	0	CCTACGGGTGGCAGCAGTGAGGAATATTGGTCAATGGACGAAAGTCTGAACCAGCCATGCCGCGTGAAGGATGAAGGCGTTCTGCGTTGTAAACTTCTTTTATCAGGGAAGAAAACTGGGTATTCTTACTCAACCGACGGTACCTGATGAATAAGCACCGGCTAACTCCGTGCCAGCAGCCGCGGTAATACGGAGGGTGCAAGCGTTATCCGGATTCACTGGGTTTAAAGGGTGTGTAGGCGGATTTTTAAGTCAGTGGTGAAATCTCCAGGCTCAACCTGGAAACTGCCATTGATACTATTAGTCTTGAATTCTGTTGAGGTGGGCGGAATACATCATGTAGCGGTGAAATGCTTAGATATGATGTAGAACACCGATTGCGAAGGCAGCTCACTAAGC…
OTU_670	k__Bacteria	p__Planctomycetes	c__Planctomycetia	o__Pirellulales	f__Pirellulaceae	g__	s__	7	0	0	8	12	18	0	0	0	0	0	0	0	0	0	2	0	0	0	0	0	0	0	0	0	0	0	0	0	0	0	0	0	0	0	CCTACGGGTGGCTGCAGTCGAGAATCTTCGGCAATGGGCGCAAGCCTGACCGAGCGACGCCGCGTGCGGGATGAAGGCCTTCGGGTTGTAAACCGCTGTCGAGGGGGAACAAATTCCTAGGGGTTCTCCCCTAGGATTGAGTGATCCCTGGAGGAAGGACGGGCTAAGTTCGTGCCAGCAGCCGCGGTAAGACGAACCGTCCAAACGTTATTCGGTATCACTGGGCTTAAAGCGTGCGTAGGCTGCTCAAAGGGTGGGGTGTGAAATCCCTCGGCTCAACCGAGGAACTGCGCTCCAAACCGTTGGGCTAGAGGAATGCAGGGGTAAGCGGAACAGATGGTGGAGCGGTGAAATGCGTTGATATCATCTGGAACACCGGTGGCGAAAGCGGCTTACTGG…
OTU_671	k__Bacteria	p__Bacteroidetes	c__Sphingobacteriia	o__Sphingobacteriales	f__	g__	s__	0	4	18	16	14	3	0	0	0	0	0	0	0	0	0	0	0	0	0	0	0	0	0	0	0	0	0	0	0	0	0	0	0	0	0	CCTACGGGGGGCAGCAGTAAGGAATATTGGTCAATGGAGGCAACTCTGAACCAGCCATGCCGCGTGCAGGATGAAGGCCCTATGGGTCGTAAACTGCTTTTATACCGGAGAAAACCACCCTACGTGTAGGGTGTTGATAGTATGGTAAGAATAAGCATCGGCTAACTTCGTGCCAGCAGCCGCGGTAAGACGAAGGATGCAAGCGTTATCCGGATTCATTGGGTTTAAAGGGTGCGTAGGCGGACTTGTAAGTCAGTGGTGAAATCTCTTTGCTTAACAAAGAAACTGCCATTGATACTGCAGGTCTAGAGTATAGATGACGTTGGCGGAATATGACATGTAGTGGTGAAATACTTAGATATGTCATAGAACACCGATTGCGAAGGCAGCTAACGAAAC…
OTU_672	k__Bacteria	p__Actinobacteria	c__Rubrobacteria	o__Rubrobacterales	f__Rubrobacteraceae	g__Rubrobacter	s__	0	0	0	0	0	0	0	0	0	0	0	0	0	0	0	0	0	0	0	0	0	0	0	0	37	9	23	50	14	28	15	15	17	0	0	CCTACGGGGGGCAGCAGTCGGGAATCTTGCGCAATGGGCGAAAGCCTGACGCAGCAACACCGTGTGTGTGAGGAAGGCCCTCGGGTCGTAAAGCACTGTTGTTGGGGACGAAGGGCGAGAGGTTAATAGCCTCGAGCTTGACGGTACCCTTCGAGGAAGCTCCGGCTAACTACGTGCCAGCAGCCGCGGTAATACGTAGGGAGCGAGCGTTGTCCGGAATTATTGGGCGTAAAGAGCGTGTAGGCGGTTCGGTAAGTCTGTTGTGAAAACCCAGGGCTCAACCCTGGGCGTGCAATGGATACTGCCGGGCTAGAGGGTGGTAGAGGCAAGTGGAATTCCCAGTGTAGCGGTGAAATGCGCAGATATTGGGAGGAACACCAGTAGCGAAGGCGGCTTGCT…
OTU_673	k__Bacteria	p__Bacteroidetes	c__Sphingobacteriia	o__Sphingobacteriales	f__	g__	s__	17	11	8	13	1	0	0	0	0	0	0	0	0	0	0	0	0	0	0	0	0	0	0	0	0	0	0	0	0	0	0	0	0	0	0	CCTACGGGAGGCAGCAGTAAGGAATATTGGACAATGGCCGCAAGGCTGATCCAGCCATGCCGCGTGCAGGAAGAAGGACCTATGGTTTGTAAACTGCTTTTGAACCAGAGAAAACCCCCTTACGTGTAAGGGGGTGATAGTATGGTTAGAATAAGCATCGGCTAACTTCGTGCCAGCAGCCGCGGTAAGACGAAGGATGCAAGCGTTATCCGGATTCATTGGGTTTAAAGGGAGCGTAGGCGGGTAGGTAAGTCAGTGGTGAAATCCCATCGCTTAACGATGGAACTGCCATTGATACTGCTTATCTAGAGTACAGTTGCCGTTGGCGGAATATGACATGTAGTGGTGAAATACTTAGATATGTCATAGAACACCGATTGCGAAGGCAGCTAACGAAGC…
OTU_674	k__Bacteria	p__Proteobacteria	c__Alphaproteobacteria	o__Rickettsiales	f__Rickettsiaceae	g__	s__	0	0	0	4	0	0	0	0	0	1	0	0	0	0	0	1	0	0	2	0	5	2	3	1	0	0	0	0	0	0	0	0	0	0	0	CCTACGGGGGGCAGCAGTGGGGAATATTGGACAATGGGCGAAAGCCTGATCCAGCAATACCGCGTGAATGATGAAGGCCTTAGGGTTGTAAAGTTCTTTTAGCAGGGAAGATAATGACGGTACCTGCAGAAAAAGCCCCGGCTAACTCCGTGCCAGCAGCCGCGGTAAGACGGAGGGGGCTAGCGTTGTTCGGAATTACTGGGCGTAAAGAGCGCGTAGGCGGTTTAGTAAGTTGGAAGTGAAAGCCCGAGGCTTAACCTCGGAATTGCTTTCAAAACTGCTAGGCTAGAGTGTAGTAGGGGATGATGGAATTCCTAGTGTAGAGGTGAAATTCTTAGATATTAGGAGGAACACCGGTGGCGAAGGCGGTCATCTGGGCTACAACTGACGCTGAGGCGC…
OTU_675	k__Bacteria	p__TM7	c__TM7-3	o__I025	f__	g__	s__	0	0	0	0	0	0	0	0	0	0	0	0	0	0	0	0	0	0	0	0	0	0	0	0	7	8	1	0	0	0	0	0	0	0	0	CCTACGGGGGGCAGCAGTGAGGAATCTTCCACAATGGGGGCAACCCTGATGGAGCAACGCCGCGTGAAGGATGAAGGCCCTCGGGTCGTAAACTTCTTTTCTTAGTGAAGAATATGACGGTAACTAAGGAATAAGGGTCGGCTAACTACGTGCCAGCAGCCGCGGTCATACGTAGGACCCAAGCGTTATCCGGAGTGACTGGGCGTAAAGAGTTGCGTAGGCGGCTCAGTAAGCGAGTAGTGAAATCTGGTGGCTCAACCATCAACACATTATTCGAACTGCTGAGCTCGAGAGTAGTAGAGGTACCTGGAATTTCTAGTGTAGGGGTGAAATCCGTAGATATTAGAAGGAACACCAATGGCGTAGGCAGGGTACTGGACTATTTCTGACGCTGAGGCA…
OTU_676	k__Bacteria	p__Chloroflexi	c__Chloroflexi	o__Herpetosiphonales	f__	g__	s__	2	0	1	14	10	8	0	2	0	1	6	3	1	3	0	4	3	0	0	4	2	1	2	0	0	0	0	0	0	1	0	0	0	0	0	CCTACGGGGGGCAGCAGCAAGGAATTTTCCCCAATGGGCGCAAGCCTGAGGGAGCAACGCCGCGTGGAGGATGACGGCTTTCGGGTTGTAAACTCCTTTTTATGGGGACGATAATGACGGTACCCATGGAATAAGCCCCGGCTAACTACGTGCCAGCAGCCGCGGTAATACGTAGGGGGCAAGCGTTGTCCGGACTTACTGGGCGTAAAGCGCGCGCAGGCGGGTTGGTATGTGCCGTGTGAAAGCTCTCAGCTTGCCTGGGAGAGGTCGCGGTAGACAGCCGACCTGGAGGCTCGGAGAGGTCAGTGGAATTCCCGGTGTAGTGGTGAAATGCGTAGATATCGGGAGGAACACCAGTGGCGCAAGCGGCTGACTGGCCGAGACCTGACGCTGAGGCGC…
OTU_677	k__Bacteria							0	0	0	0	7	0	0	0	0	0	0	0	0	0	0	0	0	0	0	0	0	0	0	0	0	0	0	0	0	0	0	0	0	0	0	CCTACGGGTGGCAGCAACTAGGAATCTTGGACAATGGGGGAAACCCTGATCCAGCGACGCCGCGTGGAGGATGAAGGCCGAAAGGTCGTAAACTTCTTTTGTATGGGAACAAACTGAGGGTACCATACGAATAAGCCACTGCTAACTTCGTGCCAGCAGCAGCGGTTATACGGGGGTGGCAAACGTTATCCGGAATTATTGGGCGTAAAGAGATGCGTAGGCGTTTTATTAAGTCTTGGGTTAAAGCCTGCAGCTTAACTGCAGAAAGGCCTAAGAAACTGGTAGAATAGAGGAAATCAGAGGAAGGTAGAATTCTCCGAGTACTAGTGAAATGGGTTGATACGGAGAGGAATACTAATGGCGAAGGCAGCCTTCTGGGGTTTTCCTGACGCTCAGGCT…
OTU_678	k__Bacteria	p__Acidobacteria	c__[Chloracidobacteria]	o__RB41	f__	g__	s__	2	0	0	13	0	6	0	5	3	6	7	5	3	7	4	14	16	6	3	0	14	6	8	6	0	0	0	0	0	0	0	0	0	0	0	CCTACGGGTGGCAGCAGTCGGGAATTTTGGGCAATGGGCGCAAGCCTGACCCAGCAACGCCGCGTGAAGGATGAAGTATTTCGGTATGTAAACTTCGGAAGGATAGGAAGAATAAATGACGGTACTATCTCTAAGCCCCGGCTAACTCCGTGCCAGCAGCCGCGGTAATACGGAGGGGGCAAGCGTTGTTCGGATTTACTGGGCGTAAAGGGCGCGTAGGCGGTTTAGCAAGTCACTTGTGAAATCTTTGGGCTTAACTCAAAGCGGCCAAGTGATACTGTTAGACTAGAGTGCAGAAGGGGCAATCGGAATTCTTGGTGTAGCGGTGAAATGCGTAGATATCAAGAGGAACACCTGAGGCGAAGGCGGATTGCTGGGCTGACACTGACGCTGAGGCGC…
OTU_679	k__Bacteria	p__TM7	c__TM7-1	o__	f__	g__	s__	3	0	0	2	2	0	3	1	5	6	3	0	0	0	3	8	7	3	6	0	1	0	0	0	0	0	0	0	0	0	0	1	0	0	0	CCTACGGGAGGCTGCAGTAGGGAATTTTCCACAATGGGGGCAACCCTGATGGAGCAACGCCGCGTGCAGGATGAATGCCTTAGGGTTGTAAACTGCTTTTATATGCGACGATTATGACGGTAGCATATGAATAAGGATCGGCTAACTCCGTGCCAGCAGCCGCGGTCATACGGAGGATCCAAGCGTTATCCGGAATTACTGGGCGTAAAGAGTTGCGTAGGTGGCATAGTAAGCAGGTAGTGAAATCGTGTGGCTCAACCATACTCACATTACTTGAACTGCTAAGCTAGAGGGCGAGAGAGGTAACTAGAATTCCTTGTGTAGGAGTGAAATCCGTAGATATAAGGAGGAATACCGATGGCGTAGGCAGGTTACTGGCTCGTCCCTGACACTAAGGCA…
OTU_680	k__Bacteria	p__Chloroflexi	c__Chloroflexi	o__AKIW781	f__	g__	s__	10	2	3	5	2	3	6	12	20	5	12	6	2	2	5	7	3	10	0	20	3	2	4	7	0	0	0	0	0	0	0	0	0	0	0	CCTACGGGTGGCAGCAGCGAGGAATCTTCTACAATGGGCGCAAGCCCGATAGAGCAACGCCGCGTGGAGGACGACGGCCTTCGGGTTGTAAACTCCTTTCAGGGGGGATGACGATGACAGTACCCCCAGAAGCAGCCCCGGCTAACTCTGTGCCAGCAGCCGCGGTAATACAGAGGGGGCAAGCGTTGTCCGGATTTACTGGGCGTACAGCGCGCGCAGGCGGCTGGGTACGTGCCGTGTGACATACGGAAGCTTAACTTCCGGGGGCCATGGTAGACGACCCGGCTGGAGGCAGGGAGAGGGATGTGGAATACCCGGTGGAGCGGTGAAATGCGTAGAGATCGGGTGGAACACCAGCGGCGAAGGCGGCATCCTGGCCCTGACCTGACGCTGAGGCGC…
OTU_681	k__Bacteria	p__Planctomycetes	c__Planctomycetia	o__Gemmatales	f__Gemmataceae	g__Gemmata	s__	0	0	0	0	6	0	5	1	0	0	0	0	0	0	6	5	1	2	7	9	6	3	1	10	4	0	0	0	0	3	3	0	15	0	0	CCTACGGGTGGCTGCAGTCGAGGATCTTCGGCAATGGGCGCAAGCCCGACCGAGCGACGCCGCGTGGGCGACGAAGGCCTTCGGGTTGTAAAGCCCTGTCGAGGGGGAGAAAGGCCGGGTCAAACCGGCTTGATCTATCCCTGGAGGAAGCACGGGCTAAGTTCGTGCCAGCAGCCGCGGTAAGACGAACCGTGCGAACGTTGTTCGGAATCACTGGGCTTAAAGGGCGCGTAGGCGGACTGCCGCGTCTGGGGTGAAATCCTCCGGCTCAACCGGAGAAGTGCCTCGGGTACGGGCGGTCTCGAGGGGGGTAGGGGCGTGCGGAACTGTGGGTGGAGCGGTGAAATGCGTTGATATCCACAGGAACTCCGGTGGCGAAGGCGGCACGCTGGACCCCAT…
[truncated: 3,746 more rows]

## Sheet: Table S3
Supplementary Table 3 - Relative abundance of prokaryotic taxa identified in the study. Blank classification indicates that a reference was matched, but the lineage itself lacked well-established classifications. The "Other" classification aggregates OTUs that could not be reliably classified into specific subtaxa due to the lack of appropriately similar reference sequences. "Phormidium" entries …
	Samples
[truncated: 532 more rows]
